# Supplementary material for: High enzyme promiscuity in lignin degradation mechanisms in Rhodopseudomonas palustris CGA009
Source: Appl Environ Microbiol. 2025 Jul 8;91(8):e00573-25. doi: 10.1128/aem.00573-25 (PMC12366328; doi:10.1128/aem.00573-25)
Supplement: Data Set S2 — Comparative expression data generated by DEseq2. [file aem.00573-25-s0002.xlsx]

## Sheet: Log2 and padj
				Aerobic														Anaerobic
				-log10 padj							Log2 Fold Change							-log10 padj							Log2 Fold Change
Sample/Gene ID	Gene Symbol	KEGG ID (New)	KEGG ID (Old)	SF+Ac	pC	pCA+Ac	SA+Ac	SF	CA+Ac	KL+Ac	pC	pCA+Ac	SF	SF+Ac	CA+Ac	SA+Ac	KL+Ac	pC	pCA+Ac	SA+Ac	SF+Ac	Ca	CA+Ac	KL+Ac	pC	pCA+Ac	SF+Ac	Ca	CA+Ac	SA+Ac	KL+Ac
gene-I8G32_RS25015	66895998	#N/A	RPA4836	13.4648	2.9112	1.44258	1.86396	3.26711	1.06395	1.13037	1.32758	1.83877	1.23966	-11.6629	0.617738	1.01311	-0.83808	0.801022	0.203937	0.807606	0.58185	2.29062	3.52443	0.616622	-0.7686	-0.29264	0.40161	-0.901287	-1.48091	-0.661607	-0.718947		Legend	Substrate
gene-I8G32_RS25010	66895997	#N/A	RPA4835	0.0299008	0.0820501	0.196507	0.0211426	0.372937	0.150886	#VALUE!	0.1653	0.807314	0.470048	0.0489247	0.217461	0.0362297	-1.13383	0.130191	0.11798	0.171457	1.02356	0.0108607	0.21726	0.109178	-0.216448	0.19134	0.704506	0.0161079	0.286372	0.257318	-0.160362		Ac	Sodium Acetate
gene-I8G32_RS25005	66895996	#N/A	RPA4834	18.674	0.0728957	0.348668	1.07229	0.517572	1.18856	0.0277607	0.217277	-1.04053	-0.402888	-13.6858	-0.530208	-0.487352	0.0405646	0.141692	0.561887	3.45407	0.1264	1.63929	0.287628	1.81521	-0.201487	0.684723	0.16404	-0.786315	-0.32161	1.18094	1.15615		pC	Sodium p-Coumarate
gene-I8G32_RS25000	66895995	TX73_025115	RPA4833	0.984873	0.0965941	0.00463494	0.0270075	0.233151	0.681944	0.000392946	0.168514	0.094384	-0.310706	-0.659682	0.483627	0.0383886	-0.000927139	0.168275	0.277389	0.403666	0.385335	0.911686	0.226547	0.645115	0.256538	0.437048	0.43307	0.665362	0.301212	0.479557	0.662427		pCA	p-Coumaryl Alcohol
gene-I8G32_RS24995	66895994	#N/A	RPA4832	0.00892943	0.0264812	0.00237915	0.0628618	0.112852	0.0321265	#VALUE!	0.0672778	-0.0468588	0.208523	0.0139189	-0.0627419	-0.101752	-0.266784	0.257618	0.0499885	0.268996	0.00814131	0.275465	0.557438	0.181895	0.356099	0.130649	-0.0180531	0.298549	0.581182	-0.418338	0.231359		SF	Sodium Ferulate
gene-I8G32_RS24990	66895993	TX73_025105	RPA4831	0.00439221	0.33473	0.123421	0.427634	0.318052	0.606116	0.105332	0.398694	0.679529	0.359145	-0.00603202	0.451261	0.346267	0.195634	0.551753	0.111419	0.00569902	1.2626	0.0212477	0.187542	0.502118	-0.559236	-0.143555	-0.831675	-0.029546	-0.231198	-0.0102029	-0.459264		CA	Coniferyl Alcohol
gene-I8G32_RS24985	66895992	#N/A	RPA4830	3.11535	0.273639	0.0672716	0.0196018	0.00332992	0.106614	1.25987	0.361881	0.506723	-0.00692979	-0.974755	-0.112366	0.019391	0.63932	0.0948193	0.294707	0.368096	0.914176	0.796147	0.0277543	1.00619	0.157504	0.491339	0.492861	0.46642	-0.0472337	0.333423	0.810838		SA	Sinapyl Alcohol
gene-I8G32_RS24980	66895991	#N/A	RPA4829	0.480818	0.325041	0.153135	3.04697	0.398038	1.81205	1.39982	0.362385	0.771985	0.409121	0.36587	0.79135	0.902134	0.800116	0.251822	0.591981	0.0215649	0.0110667	0.0905892	0.299875	1.17653	0.331529	0.747306	0.0175274	-0.103906	0.325104	-0.0382909	0.803622		Kl	Kraft Lignin
gene-I8G32_RS24975	66895990	#N/A	RPA4828	4.00142	1.09538	0.267911	14.3489	1.71322	17.9788	0.0473338	1.4697	1.57687	-1.26301	-1.51643	-2.31016	-2.05798	-0.210112	2.31233	0.958296	27.6799	4.04144	2.68931	5.0321	1.15723	1.25785	1.96514	-1.2326	1.1812	1.76606	3.73733	0.909456
gene-I8G32_RS24970	66895989	#N/A	RPA4827	0.812047	0.840724	0.368744	0.605052	#VALUE!	#VALUE!	#VALUE!	1.30348	1.73418	-0.742501	0.844868	-0.589171	-0.952741	-0.0430189	0.321933	0.494744	10.1337	0.155546	0.663816	1.14357	0.796271	0.505202	1.18508	-0.376393	0.737717	1.07507	2.42187	0.741036
gene-I8G32_RS24965	66895988	#N/A	RPA4826	11.0152	0.361341	0.182538	0.198967	0.0531893	0.339028	0.321602	0.475331	0.812099	-0.107343	-10.5817	0.330757	0.207906	0.491951	0.0990229	0.000233356	0.171984	0.0110667	0.0202651	0.0399279	0.0798914	-0.142633	0.000388231	0.0166546	0.0273194	0.0587199	0.205077	0.108297
gene-I8G32_RS24960	66895987	#N/A	RPA4825	1.51042	0.273639	0.0187122	0.22866	0.318052	0.0338483	1.5534	-0.409202	0.199082	-0.407767	-0.930968	-0.0668952	-0.257171	1.12241	0.232967	0.0102106	0.745163	0.103347	2.54945	0.910182	0.174891	0.316847	0.0182483	-0.16938	1.07368	0.735125	0.640034	-0.225068
gene-I8G32_RS24955	66895986	#N/A	RPA4824	0.376229	0.0514165	0.00801866	0.411089	0.271056	1.68957	0.443474	0.123528	0.11742	0.396526	0.417428	1.13221	0.435846	0.769513	0.0205546	1.18058	#VALUE!	0.00903432	0.179731	0.722586	3.77517	0.0501536	1.44966	-0.0271474	0.274893	0.842516	-0.801837	1.78592
gene-I8G32_RS24950	66895985	#N/A	RPA4823	0.56149	1.79414	0.221871	6.2563	2.7284	8.06702	6.79236	1.01699	1.21816	1.17051	0.385626	1.76269	1.2249	1.84707	0.662531	2.38891	0.13083	0.358072	0.0704755	2.6569	13.1505	0.621052	3.15375	-0.353675	0.0935842	1.23627	0.17125	2.89955
gene-I8G32_RS24945	66895984	TX73_025060	RPA4822	0.672685	0.680673	0.199796	2.78227	0.398038	3.35813	2.42129	0.565116	0.876196	0.402741	0.453096	1.17132	0.921309	0.958514	0.257525	2.68208	1.79304	0.710573	0.425833	1.71688	6.50265	0.319669	1.57472	-0.472548	0.38208	0.94678	0.832285	2.00364
gene-I8G32_RS24940	66895983	#N/A	RPA4821	0.360814	0.720768	0.283667	4.05724	0.258814	1.20804	0.418059	0.590602	0.98522	0.3276	-0.337231	0.649965	1.07705	0.472919	0.487514	2.60445	0.783287	0.773173	0.431752	0.571182	5.59679	-0.593117	-1.21536	0.429705	-0.317572	-0.535716	-0.536444	-1.94998
gene-I8G32_RS24935	66895982	#N/A	RPA4820	12.3726	0.226139	0.0201438	0.186005	0.46419	0.0242402	0.323016	-0.30721	0.207143	-0.472887	-11.186	0.0373142	0.182441	0.388866	0.92778	1.80695	1.18269	0.0628053	0.507506	0.911242	1.1466	-0.791939	-1.22152	0.0828521	-0.354232	-0.666588	-0.71543	-0.804617
gene-I8G32_RS24930	66895981	#N/A	RPA4819	0.175062	0.173027	0.496504	2.70049	0.0367612	2.48613	0.0277607	0.236846	1.85508	0.0833693	0.224934	-0.895314	-0.84516	0.0492045	0.0669616	0.106795	4.6216	1.54091	0.0499035	0.907723	0.22978	0.104268	0.384904	-0.701559	0.0603419	0.691417	1.36315	0.29447
gene-I8G32_RS24925	66895980	#N/A	RPA4818	1.43251	19.9245	1.83862	18.3024	2.22948	3.09321	1.52992	-3.46675	-2.68134	-1.11097	-0.792798	-1.0385	-2.17946	-0.753562	0.0345802	0.0718494	0.323509	0.297166	0.134493	0.0677306	0.00925255	-0.0675614	-0.253837	-0.423752	-0.197671	0.120109	0.433548	0.017579
gene-I8G32_RS24920	66895979	#N/A	RPA4817	0.233977	8.72125	2.66233	11.0912	0.922185	1.59099	0.499947	-2.47122	-2.7012	-0.799806	0.250239	-0.844089	-2.03444	-0.476212	0.19794	0.00789831	0.39486	0.249672	0.155617	0.0416808	0.7471	0.293666	-0.0255266	-0.366036	0.216947	0.0775207	0.434786	0.627473
gene-I8G32_RS24915	66895978	#N/A	RPA4816	0.0335459	2.08077	0.992241	5.52407	0.510568	3.23969	0.0139859	-1.06495	-1.63337	-0.491187	0.0425158	-1.13464	-1.40086	0.0285828	1.49467	0.693397	1.35879	0.674809	0.600288	1.12053	1.64162	1.07082	0.558502	0.515877	0.459757	0.858868	0.914035	1.11376
gene-I8G32_RS24910	66895977	#N/A	RPA4815	19.8266	0.251036	0.0555623	1.77409	0.233151	1.98635	0.143161	1.15318	-0.398024	-0.253362	-14.1093	-0.703077	-0.546035	0.156392	0.0334043	0.340316	0.642288	0.184991	1.85032	0.542852	2.76311	0.0518835	-0.440753	-0.174937	-0.773044	-0.463706	0.453024	-1.29257
gene-I8G32_RS24905	66895976	#N/A	RPA4814	0.399621	2.15214	0.498823	1.95563	0.95363	2.26528	1.34373	1.23045	1.45216	0.830787	0.412651	0.985824	0.837919	0.940637	0.289806	0.516887	0.479334	0.526033	5.24238	0.900999	0.618609	0.332728	0.655661	0.394107	1.30499	0.661502	0.414855	0.517947
gene-I8G32_RS24900	66895975	#N/A	RPA4813	0.273234	3.48206	0.42579	4.58575	1.55403	2.58739	0.270211	1.15495	1.1522	0.73157	0.222761	0.827182	0.905505	0.239082	0.254082	4.0556	0.0149894	0.0346857	7.49261	1.47046	3.62114	0.319788	2.16939	0.0497425	1.60069	0.997646	-0.026592	1.51944
gene-I8G32_RS24895	66895974	#N/A	RPA4812	2.03088	0.883508	0.22389	0.13838	0.130963	0.0133277	0.0170514	0.840353	0.886788	0.23875	0.907089	0.0262211	0.158538	0.0416457	0.840344	0.0162178	0.384271	2.03823	0.222017	0.726686	0.29894	-0.750258	-0.0379879	-0.970943	-0.231828	-0.620631	-0.397609	-0.337539
gene-I8G32_RS24890	66895973	#N/A	RPA4811	4.3597	0.439203	0.0766566	0.278446	0.28873	0.189969	0.0967502	0.848094	0.577457	0.452076	1.4116	-0.205568	-0.246006	-0.169894	2.36763	1.48375	1.09818	1.40096	2.97878	7.12931	4.76215	-1.29099	-1.43374	-0.625226	-0.942813	-1.97266	-0.632303	-1.84438
gene-I8G32_RS24885	66895972	#N/A	RPA4810	1.79756	0.100879	0.0134019	0.906885	0.41454	0.630009	0.0463532	-0.218825	0.160536	-0.426923	0.810084	-0.432406	-0.503991	-0.0938618	0.322881	0.543663	0.0993101	0.361745	0.643558	0.716553	0.905196	-0.353977	-0.689836	-0.299777	-0.418889	-0.550962	-0.129003	-0.669753
gene-I8G32_RS24880	66895971	#N/A	RPA4809	0.0815368	0.521762	0.00584922	2.24944	1.70935	1.95016	0.00497004	-0.654975	-0.110037	-1.03178	0.131443	-0.958946	-1.12269	0.0152487	2.02974	0.623243	0.386192	2.41376	3.60527	2.49994	2.30463	-1.33989	-1.24369	-1.09729	-1.29599	-1.60087	-0.407734	-1.29948
gene-I8G32_RS24875	66895970	#N/A	RPA4808	1.11637	0.620248	0.281995	0.271195	0.485928	0.0897588	0.585016	-0.653081	-1.01238	-0.703466	0.696489	0.135953	-0.314006	0.709428	1.52714	1.51088	0.48081	0.0982831	0.0916769	0.862524	4.53543	1.33085	0.947208	0.207304	0.142613	0.958812	0.527774	2.18741
gene-I8G32_RS24870	66895969	#N/A	RPA4807	0.119766	2.12028	0.430099	2.31107	2.52949	2.50154	7.9773	1.09991	1.29339	1.05944	-0.13839	1.03033	0.813648	1.69226	0.491822	3.8443	0.777696	0.432452	2.60973	4.39773	11.353	0.480663	2.67636	-0.365196	1.05312	1.70984	0.55545	2.96725
gene-I8G32_RS24865	66895968	#N/A	RPA4806	0.25626	0.0252033	0.0105165	0.0324884	0.151296	0.0107526	0.331646	0.0546449	-0.12211	0.238942	0.272008	-0.0211851	-0.0485549	0.48465	0.0451155	0.0861883	0.248651	0.0110667	0.0923491	0.0279159	0.522066	-0.0805212	-0.147011	0.0191645	0.110609	0.0468177	-0.347677	0.507534
gene-I8G32_RS24860	66895967	#N/A	RPA4805	1.17054	0.202394	0.124719	0.441786	0.00332992	0.0404167	0.298028	0.309526	0.601164	-0.00719947	-0.585739	0.0500616	0.281619	0.279065	0.605941	0.111372	0.00868691	0.119055	0.0187875	0.450459	0.276972	-0.587853	0.166925	0.133828	0.0233322	-0.425055	-0.0155249	-0.291252
gene-I8G32_RS24855	66895966	#N/A	RPA4804	0.812047	4.19791	0.319139	2.45833	2.50896	2.53868	0.626925	1.38055	1.33634	1.02398	0.569137	0.843905	0.97908	-0.527301	1.8739	0.0108843	1.28348	0.801065	3.92752	6.12474	4.67638	-1.35689	-0.0381422	0.423464	-1.23649	-1.95935	-0.689348	-2.18396
gene-I8G32_RS24850	66895965	#N/A	RPA4803	5.74065	0.633845	0.0177687	0.653236	3.58204	0.502209	1.89794	0.529965	0.15741	1.09617	-1.30416	0.32523	0.311996	0.675161	0.458965	1.64342	5.54212	0.352629	1.52358	2.00371	8.65236	-0.50988	-0.970903	-0.285967	-0.681266	-1.08364	-1.36705	-2.44143
gene-I8G32_RS24845	66895964	TX73_024960	RPA4802	0.729682	0.137213	0.0184111	0.0738088	0.156008	0.0284275	0.000596401	-0.229119	0.169938	-0.241959	-0.569635	-0.0465658	-0.0999698	-0.00141773	0.300493	0.766358	0.190638	0.0238811	0.211743	0.183974	1.01787	0.3776	0.665987	0.0500673	0.234163	0.237145	0.243743	0.748703
gene-I8G32_RS24840	66895963	#N/A	RPA4801	0.235866	0.488091	0.0516871	0.714307	0.00668908	0.590737	0.400535	-0.494545	-0.405895	0.0142442	-0.24132	0.420704	0.437206	-0.535179	0.28823	0.0413946	1.31581	0.0312353	0.0290889	0.328105	0.0972583	-0.369645	-0.0913953	-0.0608752	-0.0427795	-0.399422	-0.943254	-0.144076
gene-I8G32_RS24835	66895962	#N/A	RPA4800	0.313285	0.217434	0.00936166	0.157757	0.120214	0.277295	0.0288361	0.327575	0.121082	0.211465	0.338807	0.326438	0.194213	0.0796324	0.583581	0.42626	0.0149894	0.351501	0.138306	0.355572	0.460481	0.735187	0.499357	0.376902	0.166492	0.409791	-0.032609	0.479328
gene-I8G32_RS24825	66895960	#N/A	RPA4799	0.472918	0.00262389	0.00805396	2.79666	0.843683	2.89204	0.45075	0.00539458	0.122217	0.585735	-0.362126	0.894887	0.813463	0.375798	0.0154804	0.658109	0.0880305	0.242975	0.335135	0.150171	0.457409	0.0251878	0.995953	0.240005	-0.278243	0.18367	-0.119011	0.431649
gene-I8G32_RS24820	66895959	#N/A	RPA4798	0.611371	0.888581	0.0514125	0.344648	0.0225301	1.13582	0.0208348	-0.623142	-0.465624	0.0395715	-0.408054	0.520864	0.244858	-0.0357672	0.0320969	0.227466	0.697956	0.0715858	0.0300744	0.0539656	0.26907	-0.0497001	0.488627	-0.101781	0.0374233	0.076522	-0.554675	0.288735
gene-I8G32_RS24815	66895958	#N/A	RPA4797	3.04662	0.020315	0.00574977	0.400104	0.211218	0.0561093	0.465044	-0.0374135	-0.0933584	0.224038	-0.954857	0.0612564	0.231735	-0.337077	0.470096	0.0484609	0.876241	0.756699	0.895577	1.77641	2.2819	-0.567288	-0.130858	0.406597	-0.484524	-1.16974	-0.553372	-1.90789
gene-I8G32_RS24810	66895957	#N/A	RPA4796	0.203985	0.0269827	0.0486864	0.0797662	0.13675	0.307397	1.77223	0.0533191	0.335143	0.193177	0.208874	0.286908	0.0961371	-1.13549	0.877551	0.483214	0.376686	0.0902569	0.381001	1.32692	2.11482	-0.775246	-0.426176	-0.118802	-0.308046	-0.888028	-0.352612	-1.23066
gene-I8G32_RS24805	66895956	TX73_024920	RPA4795	0.48768	#VALUE!	0.000198703	#VALUE!	#VALUE!	#VALUE!	#VALUE!	-1.15739	0.00298706	-0.636293	0.731562	-1.21756	-0.353421	-0.524259	#VALUE!	#VALUE!	#VALUE!	#VALUE!	0.402391	#VALUE!	0.228014	-0.829801	-0.729248	-0.907602	-0.936572	-1.59275	-0.766038	-0.470044
gene-I8G32_RS24800	66895955	#N/A	RPA4794	15.4116	1.65011	0.22613	0.361749	0.636608	0.445459	1.48872	-1.04435	-0.878127	-0.564026	-12.4817	-0.366931	-0.290739	-0.875155	1.25081	0.544466	0.788938	1.55891	3.58551	2.24875	0.97747	-0.931847	-0.534335	-0.728676	-1.17845	-1.19718	-0.597218	-0.718535
gene-I8G32_RS24795	66895954	#N/A	RPA4793	1.5094	0.800684	0.0201438	0.0178561	0.331199	0.311733	1.10381	-0.597257	-0.185978	-0.310784	-0.743427	-0.236155	-0.0169963	-0.596095	1.35896	0.0625493	0.0786712	1.40096	7.2215	1.28904	1.2109	-0.935013	-0.111912	-0.613796	-1.64521	-0.851264	0.107152	-0.854052
gene-I8G32_RS24790	66895953	#N/A	RPA4792	0.215528	0.386703	0.107503	1.30721	2.01944	0.397146	#VALUE!	-0.633089	-0.690995	-1.3972	-0.259607	-0.440028	-0.848838	-1.36072	0.108779	0.509975	0.0527521	1.49374	0.701259	0.0251039	0.418048	-0.193058	-0.608523	-0.981387	-0.550365	0.0441451	0.108349	0.441606
gene-I8G32_RS24785	66895952	#N/A	RPA4791	0.962903	0.376646	0.0229934	0.085404	0.226283	0.378845	0.295747	-0.449471	0.280516	0.2979	0.644953	0.356042	0.111975	0.407602	0.000404967	0.0597963	0.102908	0.0724097	0.385053	0.00870309	0.0265304	-0.000630214	-0.151796	-0.128861	0.373335	-0.0143888	-0.157952	-0.0425726
gene-I8G32_RS24780	66895951	TX73_024895	RPA4790	0.512013	1.29882	0.015646	0.297722	0.585745	0.145853	1.18675	-0.764427	-0.168036	-0.450019	-0.389036	-0.162112	-0.2191	0.616596	0.311477	0.0802262	0.195992	0.925623	0.726073	0.0372033	0.260068	-0.350502	-0.160778	-0.569891	0.500343	0.0536974	0.235902	-0.281999
gene-I8G32_RS24775	66895950	TX73_024890	RPA4789	1.6461	0.215011	0.0198795	0.016414	0.545499	0.18059	1.90619	-0.272304	0.202786	-0.430818	-0.794103	0.170914	0.0155578	0.814315	0.688846	0.243351	0.184321	0.694528	0.138153	0.287241	0.383933	-0.590982	-0.275042	-0.437598	0.148571	-0.29518	-0.203592	-0.371545
gene-I8G32_RS24770	66895949	#N/A	RPA4788	14.5587	0.469961	0.105446	3.48509	0.788076	4.65758	1.4149	0.43121	0.583467	0.581668	-12.0837	1.17433	0.872578	0.726259	0.13252	0.158622	0.00516237	0.233654	1.45641	0.293347	0.101798	-0.185331	0.187854	-0.279745	0.727737	0.332692	0.007919	-0.135557
gene-I8G32_RS24765	66895948	#N/A	RPA4787	0.162259	0.216317	0.115588	0.118481	0.323652	0.0576228	0.102547	0.285894	0.598023	0.370926	-0.206512	0.0907499	-0.138599	-0.204518	0.255279	0.457279	0.248775	0.103575	0.802488	0.65269	0.720391	0.336397	0.517897	-0.169039	0.572044	0.612103	0.308341	0.628215
gene-I8G32_RS24760	66895947	#N/A	RPA4786	0.588437	0.194763	0.0672716	1.52575	0.77918	0.505331	0.294356	0.291494	0.536174	0.7025	0.501337	0.426539	0.713727	-0.448847	0.662997	0.237095	0.153235	0.312766	0.158302	0.155626	0.459483	-0.680488	0.346078	0.306955	-0.167544	-0.198651	-0.195492	-0.431815
gene-I8G32_RS24755	66895946	#N/A	RPA4785	0.373735	0.304699	0.0134753	0.10397	0.178643	0.118019	1.11008	-0.316594	0.128939	0.222283	-0.287349	-0.128649	-0.0979298	-0.628333	0.0896313	0.863485	0.289571	0.012616	0.784608	0.41809	0.0614844	0.146582	0.579162	0.0171499	0.467395	-0.418395	-0.304374	0.0841904
gene-I8G32_RS24750	66895945	#N/A	RPA4784	1.49836	0.10769	0.0283298	0.384407	0.0366034	0.0677639	0.237252	-0.153579	0.239057	0.0571431	-0.660711	0.0740095	0.229023	0.228344	0.567976	0.0301285	0.14684	0.0943603	0.196887	0.15896	0.375953	-0.563713	-0.0549241	-0.106781	-0.192558	-0.198632	-0.168258	-0.361424
gene-I8G32_RS24745	66895944	#N/A	RPA4783	0.126231	0.72794	0.0853768	0.414614	0.714248	0.575726	#VALUE!	-0.791258	-0.543979	-0.713227	-0.172474	-0.560661	-0.415044	-0.871113	0.262539	0.637132	0.196815	0.887589	0.550857	0.391297	0.406431	-0.402993	-0.679574	-0.748928	-0.51586	-0.471664	-0.299722	-0.443991
gene-I8G32_RS24740	66895943	#N/A	RPA4782	1.13367	1.5985	0.0694265	0.575913	0.195373	0.00359718	0.123268	-0.794546	-0.425002	-0.219098	-0.567289	0.00551216	0.283843	-0.134391	1.51303	0.0171939	0.131259	0.470231	2.00252	0.509338	1.20056	-1.01118	-0.0374348	-0.312766	-0.838078	-0.445328	0.151245	-0.816077
gene-I8G32_RS24735	66895942	TX73_024850	RPA4781	0.0155144	0.33314	0.00335984	0.232686	0.150814	0.0146994	0.66095	-0.360343	0.0667931	-0.220378	-0.0198212	0.0222621	0.190631	-0.590079	0.331282	0.0185096	0.0832227	0.00814131	0.0699137	0.267972	0.052212	-0.372305	-0.0436099	0.0126468	-0.0807906	-0.296131	0.113252	-0.0738126
gene-I8G32_RS24730	66895941	#N/A	RPA4780	21.8802	0.0728293	0.0368457	1.33052	0.786237	0.727387	0.369294	-0.149259	0.30763	0.496036	-14.8377	-0.384812	-0.468128	-0.264782	1.89965	2.23129	0.070465	0.70073	3.74114	1.16992	7.52304	-1.30201	-1.38993	0.368383	-1.01157	-0.891408	0.0920288	-2.71464
gene-I8G32_RS24725	66895940	#N/A	RPA4779	12.8019	0.0820501	0.0466529	0.415643	0.127804	0.48432	0.239864	0.185105	0.360177	0.185346	-11.3538	-0.383247	-0.31923	-0.348214	0.910424	1.02488	0.0379798	0.225712	0.362492	0.693832	0.924262	-0.756692	-0.903146	-0.217342	-0.283606	-0.557744	-0.0559837	-0.707899
gene-I8G32_RS24720	66895939	#N/A	RPA4778	10.462	0.0117854	0.0590298	0.171934	0.0125009	0.806514	0.0463532	-0.0376833	-0.412335	0.0311171	-10.3555	-0.671664	-0.209116	-0.118676	0.474353	0.754028	0.196945	0.0130577	0.45802	0.255821	0.883688	-0.509128	-0.756399	-0.0213385	-0.385081	-0.30125	-0.252574	-0.690953
gene-I8G32_RS24715	66895938	#N/A	RPA4777	14.0735	0.0820501	0.00237915	0.522197	0.109077	0.656228	0.199903	0.156753	0.0503659	0.164678	-11.8894	-0.437806	-0.339274	-0.281254	1.71107	2.72288	0.342094	0.118082	1.30465	0.80529	1.49774	-1.23958	-1.25559	0.13743	-0.645682	-0.649369	-0.330607	-1.02545
gene-I8G32_RS24710	66895937	#N/A	RPA4776	13.2518	0.0116552	0.0323742	0.136224	0.0510493	0.283641	0.290496	0.0274154	-0.272262	-0.0892493	-11.5442	-0.26811	-0.13326	0.32467	0.94825	1.59761	0.0104464	0.0146397	1.33606	0.365851	1.35026	-0.807921	-0.848559	-0.0209134	-0.70893	-0.401477	-0.0167439	-0.85973
gene-I8G32_RS24705	66895936	#N/A	RPA4775	10.3093	0.0728293	0.0818236	0.899555	0.212359	0.337285	0.270872	-0.147547	-0.519748	-0.342246	-10.278	-0.405066	-0.658131	-0.478206	0.0796507	0.448268	0.316596	0.0504766	0.361537	0.0178532	0.042262	-0.130789	-0.552899	0.0886687	-0.335864	-0.0295378	-0.361621	0.0649195
gene-I8G32_RS24700	66895935	#N/A	RPA4774	5.72422	0.109741	0.098065	0.435714	0.107303	0.251422	1.15287	-0.158025	-0.539048	-0.16786	-1.25951	0.203948	-0.249589	0.506416	1.00367	0.173022	0.800757	0.0813302	0.322453	1.38847	8.18281	-0.828272	-0.273481	0.0950258	-0.268914	-0.816871	-0.570254	-2.45965
gene-I8G32_RS24695	66895934	#N/A	RPA4773	0.0452581	0.320658	0.0493258	1.46763	0.0743274	0.808727	0.239565	0.385675	0.361981	0.130243	-0.0602987	0.513453	0.632805	0.297437	0.421789	0.126064	0.157364	0.827911	1.68432	0.0454149	0.229935	0.450943	0.170948	0.472273	0.71351	0.0685339	0.187228	-0.26131
gene-I8G32_RS24690	66895933	TX73_024805	RPA4772	15.8053	0.983854	0.0875708	1.95954	0.344663	0.822095	1.43815	0.661308	0.535295	0.322311	-12.5806	0.43695	0.614015	0.760091	0.340633	0.475932	0.588371	0.213894	0.568106	0.371644	1.1473	-0.377753	-0.435213	0.193901	0.360695	-0.405761	-0.455704	-0.77397
gene-I8G32_RS24685	66895932	#N/A	RPA4771	0.015889	0.116142	0.0278582	0.281946	0.764596	1.00608	0.352737	-0.253708	0.268212	-0.637788	-0.0234342	-0.559931	-0.223772	-0.339963	1.19086	0.376	0.114244	0.459918	2.62317	1.25396	2.03522	-0.877221	-0.566982	-0.308805	-0.871588	-0.778545	0.152734	-1.13372
gene-I8G32_RS24680	66895931	#N/A	RPA4770	18.573	1.45302	0.086634	0.770301	2.2568	1.97928	0.321432	-0.796722	-0.529002	-0.924526	-13.6534	-0.724766	-0.378722	0.296084	1.17745	0.028879	0.432328	1.6271	0.600696	0.223571	0.245231	-0.895245	0.0607022	-0.703085	-0.44876	-0.261177	0.374721	0.273319
gene-I8G32_RS24675	66895930	#N/A	RPA4769	1.06458	0.0936778	0.0693551	0.165989	0.235853	0.00162196	0.102027	-0.149253	0.434094	-0.285473	-0.673922	0.00236747	0.155763	-0.168164	0.322881	0.162789	0.31267	0.212931	0.639675	0.154814	0.0741791	-0.368213	-0.195285	-0.221437	-0.43112	-0.190721	0.318148	-0.104359
gene-I8G32_RS24670	66895929	#N/A	RPA4768	2.0982	0.704116	0.0491724	0.328065	2.62116	0.457527	0.57694	-0.512691	-0.324553	-0.961821	-0.901106	-0.305249	-0.205455	-0.43203	3.42932	0.424735	0.468572	0.99296	1.35019	2.15229	0.590488	-1.52483	-0.457914	-0.516675	-0.615578	-1.14532	-0.402104	-0.619484
gene-I8G32_RS24665	66895928	#N/A	RPA4767	0.323308	0.220349	0.00237915	0.33969	0.289157	0.453109	0.0243121	-0.271103	-0.0628454	-0.30161	-0.274639	0.320593	0.239058	-0.04285	1.47633	0.17294	0.69445	0.0110667	1.18057	1.09399	0.417697	-1.05919	-0.236783	-0.0159759	-0.594252	-0.819161	-0.55889	-0.471174
gene-I8G32_RS24660	66895927	#N/A	RPA4766	0.0909799	0.312536	0.260333	4.32918	0.569389	2.90778	0.00294943	0.356162	0.929335	0.466865	0.110472	0.962525	1.06038	0.00645154	1.45155	1.19829	2.93788	0.0388068	5.21956	5.63192	3.20222	-0.992099	-0.78487	-0.051757	-1.28732	-1.79239	-1.03797	-1.69362
gene-I8G32_RS24655	66895926	#N/A	RPA4765	0.360609	0.0805871	0.0490556	0.338052	0.0204816	0.193105	0.600543	0.135909	-0.382143	0.0396637	-0.306939	0.204726	0.260545	-0.518613	0.973186	0.251135	1.19577	0.259715	0.342558	0.728251	2.81767	-0.796654	-0.389628	0.243602	-0.27258	-0.575476	-0.682351	-1.33956
gene-I8G32_RS24650	66895925	#N/A	RPA4764	0.996167	0.217434	0.600414	0.0568066	0.0285423	0.00509548	0.331572	0.328138	1.92852	0.0717387	0.686664	-0.0122153	0.0882568	0.528437	0.58386	0.151101	0.307633	0.719731	5.2844	0.578651	0.648141	0.556068	0.339563	0.529874	1.32978	0.504012	-0.330046	0.615717
gene-I8G32_RS24645	66895924	#N/A	RPA4763	0.755483	1.06129	0.0309174	0.0425412	1.2455	0.265535	0.0814124	-0.779764	-0.277692	-0.843965	-0.5233	-0.265142	-0.054535	0.145726	0.383496	0.445263	0.563341	0.0579627	0.170061	0.756438	1.20087	0.422896	0.420164	0.0979504	0.178543	0.612049	0.485596	0.861878
gene-I8G32_RS24640	66895923	TX73_024755	RPA4762	0.00329235	0.519512	0.070199	0.28067	0.200882	0.0290857	0.102547	-0.566847	-0.478859	-0.287253	-0.00434444	-0.0440979	-0.255213	0.16534	0.28823	0.0513394	0.0630408	0.422381	1.53154	0.242209	0.402772	0.370961	0.0952469	0.351191	0.80541	0.30428	-0.10121	-0.416845
gene-I8G32_RS24635	66895922	TX73_024750	RPA4761	0.233977	0.0237403	0.0122365	0.303759	#VALUE!	0.0321355	#VALUE!	-0.0721055	0.139899	0.0739402	-0.397172	0.087864	0.550834	-0.427484	0.415941	0.128239	0.245272	0.0156346	0.0976231	1.07797	0.100024	0.597796	0.254328	-0.0434115	-0.161511	1.08221	0.389269	0.157287
gene-I8G32_RS24630	66895921	#N/A	RPA4760	0.723071	0.314109	0.0578021	6.85885	1.0711	8.48017	0.516298	0.616745	-0.457485	-0.652039	0.470928	-1.3477	-1.07284	-0.367661	0.680252	1.58065	10.9872	2.72021	0.0300744	0.00508342	0.220361	0.690029	1.28247	-1.14383	0.0452633	-0.00836821	2.65309	0.271542
gene-I8G32_RS24625	66895920	TX73_024735	RPA4759	3.58045	0.175539	0.0411419	0.186021	0.601085	0.0471009	3.80143	0.310148	-0.31517	-0.541758	-1.2863	-0.0820141	-0.183105	1.51952	0.927093	4.41339	2.76771	0.0135719	0.496845	0.706925	2.24565	1.16215	1.74753	-0.0407725	0.552909	0.826588	1.4932	1.41148
gene-I8G32_RS24620	66895919	#N/A	RPA4758	1.62959	0.614294	0.0881127	5.41116	1.06812	6.91364	1.06706	0.849033	0.847146	-0.9649	0.742798	-1.62361	-1.5512	-0.754524	2.11243	0.959581	7.26122	0.136642	1.49965	1.84843	1.03289	1.24537	1.35073	-0.181795	0.745865	1.04512	1.87026	0.849454
gene-I8G32_RS24615	66895918	#N/A	RPA4757	1.13585	2.50999	0.276186	10.1524	0.545569	11.8069	0.150443	1.60082	1.52704	-0.800899	0.596457	-1.97059	-1.73936	-0.23586	5.41008	2.94361	18.3778	0.292791	6.83553	8.52694	2.78139	2.09005	3.10097	-0.37568	2.02953	2.24283	3.65982	1.66727
gene-I8G32_RS24605	66895916	#N/A	RPA4756	8.94943	2.7852	0.583502	2.56327	1.55426	1.28575	0.661313	1.35814	1.30117	1.06046	-9.65786	0.837367	1.08862	0.806889	0.0360581	0.477767	0.0788342	0.343576	0.1405	0.542871	0.466159	0.0603158	0.462248	0.337975	-0.161446	-0.524198	0.129979	-0.460922
gene-I8G32_RS24600	66895915	TX73_024710	RPA4755	0.166997	0.0323689	0.157261	0.128245	0.281117	0.0652777	#VALUE!	-0.081762	-0.780889	-0.446831	0.223284	0.114179	-0.187544	0.0240778	0.241144	0.00638988	0.189284	0.0212428	0.242019	0.445514	0.697855	0.324834	-0.0120042	-0.0461457	0.262463	0.476232	0.27265	0.661942
gene-I8G32_RS24595	66895914	TX73_024705	RPA4754	6.95895	0.0481108	0.0637872	0.0193525	#VALUE!	0.075212	#VALUE!	-0.140207	-0.502747	-0.366003	-8.7784	-0.184421	-0.0479605	0.739261	0.851487	0.126021	0.176778	0.460396	0.561437	1.0641	1.47849	1.04629	0.279619	0.613847	0.591119	1.07813	0.315049	1.27056
gene-I8G32_RS24590	66895913	#N/A	RPA4753	0.0615532	0.33085	0.00593385	0.328065	0.134335	0.328794	0.0486887	-0.53901	-0.0965568	-0.224522	0.0856048	-0.346165	-0.315775	-0.133679	0.162799	0.0173311	0.396865	0.169722	0.799094	0.34034	0.494641	0.226211	-0.039806	0.218076	0.529724	0.364052	0.409828	0.50324
gene-I8G32_RS24585	66895912	#N/A	RPA4752	1.44689	0.0456346	0.48705	0.108752	0.0406819	0.319134	#VALUE!	0.113318	1.88575	0.108653	0.929101	-0.457086	0.182852	0.34391	0.281962	0.33387	1.6886	0.0688055	0.307868	0.636505	0.221315	0.354282	0.772461	-0.128303	0.294227	0.576944	0.911906	0.273193
gene-I8G32_RS24575	66895910	#N/A	RPA4751	0.0123703	0.320061	0.359302	0.0408788	0.0605319	0.069272	0.67367	0.414124	1.21552	-0.106516	-0.0147458	-0.0825527	-0.0490905	-0.565799	0.313816	0.509975	3.51166	1.35478	0.219023	0.00879372	0.138581	-0.360585	0.750985	-0.689396	-0.227295	-0.0132139	1.28389	-0.179425
gene-I8G32_RS24570	66895909	#N/A	RPA4750	0.0546654	0.513943	0.0870914	3.01449	0.797692	1.41123	0.0482539	0.48577	0.623565	0.56409	-0.0665139	0.631445	0.820843	-0.0719715	0.10447	0.282654	0.0419869	0.947757	0.261615	0.435522	0.885474	-0.188355	0.548988	0.49997	-0.25658	-0.517055	0.0671487	-0.802803
gene-I8G32_RS24565	66895908	#N/A	RPA4749	3.49918	0.0816838	0.00226411	0.664883	0.0603939	0.053866	0.352737	0.125187	0.0416774	0.090226	-1.0239	0.0578203	0.320934	-0.27563	0.0893601	0.200762	0.0355996	0.464055	0.268719	0.946773	1.096	-0.15004	0.497248	0.349867	-0.219343	-0.764974	0.0543757	-0.837607
gene-I8G32_RS24560	66895907	#N/A	RPA4748	1.21029	0.170475	0.0428953	1.16931	0.156356	0.0592556	0.939947	0.210395	0.308765	-0.182278	-0.569151	-0.0615102	0.428181	0.589792	0.572289	0.0581651	0.4804	0.150785	0.149896	0.385712	0.4281	-0.546884	0.115179	-0.157127	-0.145951	-0.361915	0.392218	-0.422092
gene-I8G32_RS24555	66895906	#N/A	RPA4747	0.31996	0.0155477	0.0186988	0.166423	0.0444745	0.288632	#VALUE!	-0.0406926	0.184152	-0.104916	0.362559	-0.394841	-0.236931	-0.402331	0.054822	0.404309	0.432328	0.100747	0.221831	0.0643476	0.145497	-0.109319	-0.532281	-0.165318	-0.236799	0.103416	-0.459937	0.192715
gene-I8G32_RS24550	66895905	TX73_024660	RPA4746	0.305782	0.00262389	0.234867	1.11861	#VALUE!	0.43645	#VALUE!	0.00837569	-1.03999	-0.719319	0.399087	-0.640656	-1.12675	-0.100245	0.85859	0.0340739	0.337027	0.396244	0.170285	0.729027	0.953195	1.03464	0.0788401	0.538336	-0.255365	0.834522	-0.514879	0.994344
gene-I8G32_RS24545	66895904	TX73_024655	RPA4745	0.00250145	0.88268	0.428978	0.372424	0.646915	0.244475	0.927354	0.826988	1.32099	0.693934	0.00412736	0.350343	0.43962	1.16293	0.0559875	0.350083	0.0464836	0.6198	2.24502	0.0920071	3.74436	0.116001	0.838501	0.631936	1.09048	0.165665	0.0995176	1.80781
gene-I8G32_RS24540	66895903	#N/A	RPA4744	0.896551	0.0252033	0.00110736	0.587028	0.818404	0.676438	0.717699	-0.046438	-0.0208319	0.535868	-0.48943	0.381068	0.328655	-0.461864	1.31841	0.0679997	0.825184	0.157421	3.26288	2.23919	2.05985	-1.01704	-0.163997	-0.161493	-1.01626	-1.17411	-0.554419	-1.12534
gene-I8G32_RS24535	66895902	#N/A	RPA4743	16.0549	1.06667	0.191412	1.93657	0.92302	0.769621	0.195112	0.719953	0.769046	0.577192	-12.6864	0.432124	0.643682	-0.225307	0.628605	0.153735	0.849237	0.418216	1.01237	1.04522	1.00342	-0.575391	-0.189659	0.290726	-0.522287	-0.708262	-0.556845	-0.705209
gene-I8G32_RS24530	66895901	#N/A	RPA4742	0.875955	0.366859	0.0299886	0.0745873	0.0915176	0.108071	#VALUE!	-0.58815	-0.285873	-0.182984	-0.732142	-0.177106	0.114781	-0.695279	0.357776	0.482	0.6301	0.412593	0.706036	0.654043	1.10157	-0.446153	-0.452539	-0.464744	-0.558289	-0.658212	-0.610821	-0.819866
gene-I8G32_RS24525	66895900	#N/A	RPA4741	15.7751	0.226371	0.00533641	1.08833	0.120789	1.12215	0.575351	0.270577	0.0963538	0.178532	-12.5768	0.541088	0.465722	-0.446238	1.3473	0.292526	4.49621	0.258152	2.1836	4.50208	1.73815	-0.930091	-0.524897	0.23895	-0.818912	-1.64015	-1.35533	-1.22125
gene-I8G32_RS24520	66895899	#N/A	RPA4740	0.313067	0.0160073	0.0966271	0.306996	0.480338	0.0358634	0.425427	-0.0392112	0.560625	0.513618	-0.33781	0.0644718	0.318041	0.56312	0.231426	0.305643	0.126572	1.96557	0.0503612	0.0263302	0.676824	0.30909	0.450843	0.916519	-0.0734895	-0.0449837	0.182347	-0.597822
gene-I8G32_RS24515	66895898	#N/A	RPA4739	0.92524	0.234732	0.0587931	0.349052	0.71489	0.0545553	0.150052	-0.263585	-0.437404	-0.472645	-0.599351	-0.0603315	-0.210624	-0.157421	1.58588	0.0263131	0.631026	2.09081	1.99651	1.1913	0.410873	-1.02872	0.0804028	-0.671072	-0.730769	-0.830305	-0.435508	-0.393859
gene-I8G32_RS24510	66895897	#N/A	RPA4738	0.956986	0.104465	0.040482	0.070026	0.180549	0.0592425	0.443967	-0.159238	-0.3126	-0.269593	-0.560102	0.0738041	-0.0741472	-0.428368	0.788814	0.0426414	0.00847934	0.1724	0.115694	0.539051	1.65645	-0.735613	-0.0828827	-0.249943	-0.134834	-0.494624	0.0155437	-1.02565
gene-I8G32_RS24505	66895896	#N/A	RPA4737	0.395385	0.994792	0.16752	0.478979	0.372845	0.743228	0.0208028	0.717109	0.718115	0.377649	-0.319896	0.439422	0.32966	0.0360016	0.0466538	0.779292	0.614624	0.14723	1.2793	0.0337287	0.18823	-0.0707603	0.566016	0.161538	0.620422	-0.047348	0.465368	0.220245
gene-I8G32_RS24500	66895895	#N/A	RPA4736	12.3176	0.0651966	0.0493258	0.834591	0.758205	0.0340818	0.502961	-0.128171	0.440089	-0.628911	-11.1577	-0.0539486	-0.522438	-0.589762	0.27737	0.178335	1.28348	0.678275	0.529237	0.0416537	0.128171	-0.353175	0.369107	-0.533337	0.399949	-0.0655564	0.740817	0.176743
gene-I8G32_RS24495	66895894	TX73_024605	RPA4735	0.0898659	0.0227261	0.0221387	0.0178561	0.115576	0.231593	0.0139859	0.0464148	-0.218773	-0.199541	0.122753	0.268636	0.0254513	-0.0402637	0.651023	0.139569	0.285268	0.0977439	0.886552	0.708662	1.08935	0.650345	0.199263	0.160013	0.605947	0.666075	0.338425	0.828779
gene-I8G32_RS24490	66895893	#N/A	RPA4734	0.556846	0.136302	0.00376197	0.195255	0.394018	0.0908732	#VALUE!	-0.267777	-0.0735874	-0.585532	-0.533221	-0.152053	-0.262931	-0.296811	0.408449	0.294707	0.144816	0.462726	0.167721	0.00725029	0.145497	-0.481082	-0.338524	-0.473633	0.187463	0.012234	-0.212493	-0.193617
gene-I8G32_RS24485	66895892	#N/A	RPA4733	0.345921	0.0380532	0.0236226	0.495559	0.0479169	0.123964	0.0473405	0.0757632	0.222719	-0.100787	-0.329072	0.168648	0.37266	0.0976412	0.461319	0.52656	0.437658	0.219485	0.114916	0.34731	0.221616	-0.474273	-0.469873	0.227329	0.123893	-0.364489	-0.396446	-0.249259
gene-I8G32_RS24480	66895891	#N/A	RPA4732	0.301277	0.338046	0.00237915	0.381456	0.439232	0.455709	0.281384	-0.538835	0.0471238	-0.59561	-0.363294	0.480256	0.405896	0.480617	0.403163	0.0305843	0.0106386	0.358912	0.133958	0.142281	0.166698	0.470646	0.0555069	0.41039	-0.173454	0.198212	-0.0215265	0.237655
gene-I8G32_RS24475	66895890	#N/A	RPA4731	0.539631	0.502901	0.140613	1.21807	0.03106	0.941966	0.093845	0.555606	0.714108	-0.0604879	-0.420909	0.553472	0.562467	-0.162048	0.616774	0.287041	0.0149537	0.470231	1.21455	0.292121	0.132067	-0.551586	-0.304961	-0.336389	-0.642044	-0.335758	-0.0252648	-0.169546
gene-I8G32_RS24470	66895889	#N/A	RPA4730	0.213645	0.519512	0.0553977	1.66538	0.00768015	0.0299314	0.294356	0.45637	0.446237	0.0156744	-0.208687	0.0412513	0.647041	-0.33848	0.303006	0.0111976	0.127092	0.620831	0.366615	0.344499	0.325193	-0.35425	-0.035981	0.431689	-0.338455	-0.358434	-0.159622	-0.340838
gene-I8G32_RS24465	66895888	#N/A	RPA4729	9.49163	0.0132359	0.0254439	0.336488	0.390432	0.127663	#VALUE!	0.046722	-0.240573	-0.520226	-9.91954	-0.202974	-0.387698	-0.261183	0.532088	0.00318106	0.404494	0.0151539	0.134509	0.308654	0.445098	0.559655	-0.00550001	0.0302273	-0.166096	0.361404	0.412181	0.501809
gene-I8G32_RS24460	66895887	#N/A	RPA4728	0.675203	0.570052	0.0681005	0.299798	0.559527	3.30046	0.0463532	0.582472	0.607375	0.544363	0.520208	1.18122	0.321135	-0.117066	0.375854	0.616252	0.103066	0.275734	0.554155	0.383987	0.809279	0.476476	0.853754	0.350571	0.475858	0.445798	0.171984	0.709864
gene-I8G32_RS24455	66895886	TX73_024565	RPA4727	0.993278	0.0307999	0.0154209	0.382562	0.0662694	0.39535	1.28686	-0.0535607	-0.138333	-0.0993032	-0.572907	0.28262	0.234545	0.579724	1.11848	0.293227	0.665272	0.346798	0.466758	0.955186	0.818747	-0.870848	-0.367171	-0.251617	-0.338796	-0.756547	-0.467809	-0.601689
gene-I8G32_RS24450	66895885	#N/A	RPA4726	0.3766	1.45719	0.0938961	4.04934	3.36904	3.39311	0.307979	-1.07588	-0.71344	-1.59321	-0.353245	-1.27459	-1.33133	-0.392902	0.622793	0.647183	0.0223982	2.52771	0.134034	0.198309	1.81294	-0.685441	-0.98177	-1.25758	-0.195037	-0.266883	0.0497085	-1.22491
gene-I8G32_RS24445	66895884	TX73_024555	RPA4725	0.941937	0.182359	0.0203828	0.0360769	0.78527	0.059445	0.0677875	-0.289456	-0.212503	-0.722932	-0.720702	-0.097988	-0.0538313	-0.157173	0.580951	0.114377	0.1731	0.00485704	0.145649	0.402727	1.47549	0.594574	0.226951	-0.00949485	0.175286	0.444961	0.236551	0.964597
gene-I8G32_RS24440	66895883	#N/A	RPA4724	3.6767	0.409386	0.11271	1.29993	1.11252	0.388669	0.508218	0.379782	0.582217	0.63273	-1.14229	0.269368	0.474107	0.345194	0.732713	0.514981	0.50641	0.227668	1.21848	1.48665	2.00354	-0.740903	-0.46819	0.191156	-0.559615	-0.954545	-0.404867	-1.13231
gene-I8G32_RS24435	66895882	#N/A	RPA4723	19.4952	0.313894	0.0311308	0.239274	0.458652	0.342106	0.0208028	0.311332	0.268523	0.365487	-13.985	0.240316	0.159903	-0.0317433	0.74619	0.238095	1.27129	0.0233475	1.63083	2.3989	1.03863	-0.640495	-0.376753	0.0311459	-0.65726	-1.09114	-0.678437	-0.815257
gene-I8G32_RS24420	66895879	#N/A	RPA4722	1.09766	0.32493	0.0336062	44.5493	2.54385	31.5157	0.00497004	-1.42074	0.577452	-1.00027	0.763981	-2.76615	-2.99219	0.00844238	1.21003	0.182212	2.70758	0.188808	5.73454	1.0025	3.74028	0.957969	-0.767837	0.226285	1.46931	0.791309	1.19932	-1.68464
gene-I8G32_RS24415	66895878	TX73_024525	RPA4721	0.165713	11.7932	0.815567	11.8642	0.386029	2.40443	1.81435	-3.27852	-2.70941	-0.441893	0.163728	-0.956699	-1.69786	0.845671	0.711224	0.361964	0.790285	1.32464	1.32073	1.71152	0.872521	0.632651	-0.908418	0.556778	0.65074	0.934757	0.782571	-0.659335
gene-I8G32_RS24410	66895877	#N/A	RPA4720	0.0858116	0.0585052	0.0491724	0.0800838	#VALUE!	0.286294	#VALUE!	0.142862	0.410748	-0.0340302	0.154364	-0.465554	-0.155866	-0.0734153	0.248697	0.378922	0.14309	0.336337	0.488002	0.272003	0.703888	0.357944	0.414823	0.42457	0.480264	0.371199	0.228271	0.640235
gene-I8G32_RS24405	66895876	#N/A	RPA4719	0.680925	0.53224	0.00102982	0.0917407	0.121985	0.0901523	0.841953	0.541024	-0.0172353	-0.211423	-0.591731	0.137476	0.120296	0.760069	0.357406	0.861096	0.169145	2.68916	0.123513	0.0231107	6.85369	-0.457008	-0.612145	0.907112	-0.139672	-0.0384433	0.215897	-2.23143
gene-I8G32_RS24400	66895875	#N/A	RPA4718	0.0443042	0.0709103	0.00571128	0.0402472	0.360159	0.351548	0.287001	0.140245	0.0842003	-0.426927	-0.0668388	0.36315	0.0594581	0.414941	0.49991	0.266818	0.154155	0.163213	0.0339293	0.391583	0.792511	0.55483	0.324379	0.220888	0.0488212	0.437246	0.224176	0.655286
gene-I8G32_RS24395	66895874	#N/A	RPA4717	14.2466	0.0678798	0.00226411	0.4825	0.347361	1.41226	0.0497128	0.111371	-0.0357248	0.355994	-11.9615	0.627126	0.312619	0.0820084	0.0111829	0.0651345	0.0162548	1.28856	0.196157	0.571435	1.05931	-0.0195114	0.209674	0.625737	-0.195516	-0.532758	0.0290607	-0.769966
gene-I8G32_RS24390	66895873	#N/A	RPA4716	7.87137	0.173027	0.221291	0.420791	#VALUE!	0.303144	#VALUE!	-0.327774	-1.00777	-0.794753	-9.16636	-0.520792	-0.549347	-0.402625	0.570526	0.346073	0.184415	0.095592	0.0870113	0.626889	1.21187	0.81646	0.540044	0.222394	0.149268	0.804555	-0.363619	1.08578
gene-I8G32_RS24385	66895872	#N/A	RPA4715	7.44291	0.242916	0.0950925	0.408811	#VALUE!	0.0279605	#VALUE!	-0.476187	-0.82401	-1.6409	-8.98746	0.067548	-0.578042	0.0546055	0.257609	0.00616349	0.192083	0.019122	0.0660615	0.1777	0.479259	0.425776	0.0165866	0.0544955	0.123551	0.335925	-0.358291	0.616977
gene-I8G32_RS24380	66895871	#N/A	RPA4714	0.0975691	0.322516	0.0121512	0.0498229	#VALUE!	0.0422881	#VALUE!	0.569727	0.150621	0.261364	0.186989	-0.111371	-0.113557	0.957844	3.55065	1.39274	0.692327	0.317194	1.66469	0.889881	1.48787	1.78228	0.85636	0.400385	0.888104	0.796613	0.628157	1.07081
gene-I8G32_RS24375	66895870	#N/A	RPA4713	1.85337	7.24413	0.583502	0.134137	0.881972	1.11093	13.5712	1.94869	1.67557	0.724329	0.949239	0.73529	0.189249	2.56898	9.63047	1.8552	1.43154	1.32225	15.1468	0.919826	2.98586	2.64852	1.33907	0.773043	2.43397	0.834836	0.868543	1.41335
gene-I8G32_RS24370	66895869	#N/A	RPA4712	0.1831	0.245121	0.000198703	0.231614	0.114536	0.976786	0.0898005	-0.296602	-0.00809166	-0.203075	0.195668	0.530044	-0.211406	0.149268	0.825075	0.719834	0.0501071	0.943307	0.619959	0.129639	0.00744379	-0.693445	-0.533815	-0.576723	-0.430057	-0.164653	-0.0774032	0.0119724
gene-I8G32_RS24365	66895868	TX73_024475	RPA4711	5.65054	3.5161	1.57938	2.20448	0.151036	0.780764	2.18948	1.2111	2.27082	-0.189337	-1.47804	0.48436	0.726907	-0.965482	2.92861	0.0911842	0.11152	4.44009	0.441386	1.46414	0.0203443	-1.54744	-0.23253	-0.983066	-0.302003	-0.933518	0.132472	-0.0394988
gene-I8G32_RS24360	66895867	TX73_024470	RPA4710	7.60068	0.613143	0.113049	1.87452	0.208305	2.1728	0.132208	0.529326	0.703697	0.295354	-1.83572	0.788945	0.668543	0.203105	0.818655	3.42817	0.623711	0.772485	4.63477	0.21757	3.14167	0.834814	1.45609	0.576289	1.30726	0.310425	0.528993	1.4556
gene-I8G32_RS24355	66895866	#N/A	RPA4709	0.537835	0.591618	0.0771031	3.64689	2.32256	4.68613	2.81854	0.608566	0.494452	1.01539	-0.433619	1.28118	0.986827	1.14801	0.0586494	0.0601956	0.370729	0.0650358	0.00881974	0.181952	0.341373	-0.0939664	0.124838	-0.0927146	-0.0111693	-0.229117	-0.386751	-0.378107
gene-I8G32_RS24350	66895865	#N/A	RPA4708	0.207402	0.181531	0.0171844	3.07802	1.8175	3.53746	3.06904	0.222493	0.163819	0.854122	0.187821	0.935005	0.806519	1.0029	0.142165	0.135422	0.83576	0.0165864	0.203931	0.264553	0.642593	-0.210917	0.194566	-0.0235866	-0.183354	-0.313657	-0.54496	-0.595788
gene-I8G32_RS24345	66895864	#N/A	RPA4707	0.533992	0.108622	0.0393282	0.683731	0.0639222	0.069624	0.964521	-0.210807	0.345387	0.11395	0.45555	0.0970397	-0.462798	0.783338	0.635625	1.36983	0.848186	1.57299	0.830827	1.13242	1.17962	-0.64312	-1.16924	-0.754873	-0.563156	-0.871704	-0.707118	-0.826892
gene-I8G32_RS24340	66895863	#N/A	RPA4706	1.53596	0.335925	0.289112	0.305441	0.689159	0.562623	#VALUE!	0.439729	0.971889	0.651601	0.874729	0.530083	0.336779	-0.689908	0.195657	0.176034	0.040158	0.636754	0.454997	0.777236	0.455787	-0.263188	-0.212077	0.469304	-0.382206	-0.690888	0.0655629	-0.438045
gene-I8G32_RS24335	66895862	#N/A	RPA4705	15.5746	0.614158	0.234867	1.95813	0.0784742	0.933323	0.0155583	0.486327	1.3873	0.147715	-12.4901	-0.491177	-0.67133	-0.0268628	0.179661	0.0762141	1.16269	1.48189	1.82392	0.151651	0.28246	0.231067	0.296518	-0.691222	0.78315	0.180299	0.768006	-0.30826
gene-I8G32_RS24330	66895861	#N/A	RPA4704	2.6744	0.493598	0.0681005	13.1579	0.117046	5.19111	0.00682468	0.65887	0.676152	0.274212	1.16947	-1.3314	-1.62835	0.011925	1.19979	0.186467	3.44897	1.85632	1.55473	0.901911	0.00272559	1.0676	0.572037	-0.723355	0.725967	0.777187	1.70611	-0.00582688
gene-I8G32_RS24325	66895860	#N/A	RPA4703	19.7033	0.052203	0.974935	0.227634	50.6624	2.09656	0.613277	-0.0930653	2.41442	4.14173	2.67615	2.75797	0.172327	0.435325	0.136478	0.804382	9.98716	0.186534	0.240486	2.09985	1.1533	0.28634	-0.960617	-0.19691	-0.321373	-1.35821	-1.97144	1.12716
gene-I8G32_RS24320	66895859	#N/A	RPA4702	36.4661	0.289239	0.975276	0.150529	43.2976	1.40181	0.711124	-0.373588	2.1845	3.67142	3.39092	2.40128	-0.138171	-0.575771	0.663095	2.54413	4.27409	2.33669	1.66385	0.917459	1.58237	0.936397	-1.01371	-0.759578	0.918001	-0.689382	-1.3354	1.40259
gene-I8G32_RS24315	66895858	#N/A	RPA4701	15.1625	0.232636	0.950035	1.2309	40.4488	1.36782	0.064659	-0.282358	2.04198	3.62132	-12.335	2.01244	-0.554915	-0.103334	1.28995	0.307182	0.704717	0.228303	3.97459	0.0311338	3.34784	1.36384	-0.386893	-0.200278	1.28134	0.0590289	-0.676485	2.00646
gene-I8G32_RS24310	66895857	#N/A	RPA4700	42.3432	0.137213	4.15016	0.412331	47.343	1.52659	0.1532	-0.217774	3.21305	4.06652	3.8645	2.81697	0.343103	0.267453	2.36763	0.0170354	0.336931	0.0536049	11.712	0.924363	3.49276	1.8523	-0.076063	-0.075749	1.97623	0.920743	-0.450176	2.34396
gene-I8G32_RS24305	66895856	#N/A	RPA4699	15.8055	1.04394	4.42653	0.15942	24.6749	0.857541	0.055537	-0.846377	2.89748	3.12112	2.823	1.83233	-0.18135	-0.126295	3.41236	0.234231	0.197685	1.01801	14.4123	2.08916	5.72281	2.11209	0.776598	-0.553548	2.17374	1.65986	-0.329667	2.86742
gene-I8G32_RS24300	66895855	TX73_024410	RPA4698	9.2779	0.597585	5.2821	0.0649441	25.9314	1.22039	0.77693	-0.732997	3.55887	3.27883	-9.80678	2.04778	-0.108395	0.83962	3.58581	0.398486	0.0256853	1.46005	16.7322	3.67163	7.46134	2.11357	1.23872	-0.747344	2.22826	2.07701	0.0440601	3.09062
gene-I8G32_RS24295	66895854	#N/A	RPA4697	13.7123	0.083607	8.13951	1.03346	45.0234	1.99884	7.01264	-0.13459	4.6494	3.84537	2.18956	2.46232	0.461093	1.44405	6.40508	0.476518	0.419086	1.60911	10.3967	5.09131	8.1115	2.35783	1.5859	-0.637007	1.74381	2.1252	0.358273	2.94676
gene-I8G32_RS24290	66895853	#N/A	RPA4696	10.1006	0.0585052	3.39547	0.94425	6.7924	2.3574	0.0463532	-0.113487	3.9873	1.4893	1.74723	1.11915	-0.48775	0.0585597	4.79849	0.716957	3.10171	7.6517	10.2121	6.67919	12.9961	2.21324	2.18849	-1.29694	1.79678	2.26787	1.06716	2.84677
gene-I8G32_RS24285	66895852	#N/A	RPA4695	0.405903	0.093923	0.0191005	0.0991777	0.207423	0.34549	0.183495	-0.164131	0.175369	0.280395	0.408943	0.334794	-0.153169	0.303386	0.00478315	0.164587	0.169443	0.00281779	0.00915859	0.294953	0.325795	-0.00781872	0.198142	0.00449719	-0.0119627	0.319054	0.209999	0.347714
gene-I8G32_RS24280	66895851	#N/A	RPA4694	0.0686897	0.817977	0.0278582	0.138959	0.548479	0.0341969	0.0331301	-0.64701	-0.267088	-0.503031	-0.0918262	-0.0514078	-0.147889	0.0578631	0.908825	0.307346	0.573124	1.54318	0.572965	0.602625	0.731609	-0.764899	-0.354557	-0.696977	-0.405938	-0.51785	-0.450056	-0.575965
gene-I8G32_RS24275	66895850	#N/A	RPA4693	2.32338	0.259688	0.0122365	0.197067	0.0964592	0.333576	1.37651	-0.299233	-0.117407	-0.140899	-0.883931	0.252043	-0.169243	0.580753	0.629764	0.436433	0.279149	1.00055	0.180664	0.517714	0.408561	-0.64743	0.47428	-0.534766	0.193146	0.465606	0.267818	0.383498
gene-I8G32_RS24270	66895849	#N/A	RPA4692	2.58155	0.888581	0.173315	4.50587	0.599677	2.25608	0.205389	-0.802611	-0.840979	-0.563467	-1.02769	-0.921639	-1.21819	-0.265816	0.196082	0.243707	0.839767	1.7367	0.16723	0.77967	0.423557	0.269175	-0.524462	-0.927089	0.236427	-0.676624	-0.6755	-0.446947
gene-I8G32_RS24265	66895848	#N/A	RPA4691	0.0223492	0.0501767	0.66493	0.884075	0.292548	0.243275	0.0539271	0.107898	2.45808	0.374007	0.032472	-0.297713	-0.663491	0.126501	4.40834	0.797606	0.128602	1.71831	5.71679	0.489904	2.27455	1.82637	1.65011	0.840256	1.43576	0.480678	0.175567	1.21198
gene-I8G32_RS24260	66895847	#N/A	RPA4689	27.6881	0.202394	0.151253	0.187506	0.091339	4.87943	0.0289691	-0.238688	-0.676648	0.203269	-3.22512	1.05871	0.203253	-0.0441938	1.28631	0.266555	0.0960517	6.64975	1.42703	0.163194	18.9838	-1.02204	-0.34836	-1.22617	-0.813772	-0.198533	-0.122765	-3.45125
gene-I8G32_RS24255	66895846	#N/A	RPA4688	3.19025	0.0496916	0.000198703	0.305245	0.357043	0.425182	0.180705	0.0859739	0.0131951	0.371926	-1.14639	0.306104	0.222864	0.218264	1.40628	0.512528	0.463858	0.906045	3.01589	0.82834	2.98005	-1.11408	-0.551923	-0.517939	-0.959121	-0.692038	-0.380413	-1.41218
gene-I8G32_RS24250	66895845	#N/A	RPA4687	0.329379	1.18538	1.64363	0.0976219	0.137628	0.131779	4.65068	0.99126	3.5713	-0.222635	-0.324677	0.169621	0.120883	1.57758	10.8857	1.41383	0.234308	0.0645403	11.7742	1.05066	6.35917	3.08863	2.56644	-0.106107	2.4938	0.774352	0.279029	2.20463
gene-I8G32_RS24245	66895844	TX73_024355	RPA4686	0.237778	0.202394	0.0767089	0.493099	0.0132452	0.36682	#VALUE!	0.31493	0.487889	-0.0323276	0.28065	0.391103	0.436815	-0.327979	0.0356133	0.609678	0.0845503	0.3071	0.237261	0.479125	0.0315515	-0.0602485	-0.51989	0.299843	-0.249803	-0.470255	-0.127418	-0.0503445
gene-I8G32_RS24240	66895843	#N/A	RPA4685	1.84056	0.00187387	0.0286647	0.864747	0.0275586	0.0258683	0.597262	-0.00320476	-0.274449	0.0473439	-0.753744	0.0348586	0.392704	-0.430484	1.82944	0.965296	1.67886	0.111131	0.818236	2.80541	1.26838	-1.10895	-0.82296	0.123496	-0.455086	-1.28836	-0.767643	-0.936788
gene-I8G32_RS24235	66895842	#N/A	RPA4684	0.274055	0.365264	0.840484	0.402189	0.0509567	0.412279	0.214748	0.46993	2.37275	0.113796	0.309728	0.427699	0.397362	0.452543	3.73464	1.41945	0.274632	0.041635	2.00759	1.18815	11.124	1.70558	1.92524	0.0746973	0.87741	0.924178	0.323443	2.82276
gene-I8G32_RS24230	66895841	#N/A	RPA4683	0.298455	1.89067	0.051432	1.65426	0.463486	0.628569	0.544205	-1.54416	0.609644	-0.617829	-0.364447	-0.596487	-0.970568	0.696684	1.31708	0.169397	0.788938	4.99568	0.833056	0.00906176	0.808378	-1.0961	-0.59044	-1.70897	-0.646208	-0.0150445	-0.700742	0.85637
gene-I8G32_RS24225	66895840	TX73_024335	RPA4682	1.83564	0.607142	0.201199	0.164907	0.380054	0.455709	#VALUE!	-0.683483	-0.849812	-0.554868	0.947472	-0.494096	-0.221364	-0.200934	0.0913578	0.104588	0.369077	0.261344	0.018503	0.0115739	0.313323	0.154434	-0.158524	0.337587	0.0278171	-0.0224324	-0.4541	0.409041
gene-I8G32_RS24220	66895839	#N/A	RPA4681	0.0780442	0.625136	0.136136	0.0502677	0.0297539	0.0266329	0.0239592	-0.501375	-0.668963	-0.0514419	0.0921678	-0.0335595	-0.0514658	0.0413199	0.255238	0.246691	0.343657	0.0503742	0.425065	0.304706	0.163367	-0.298021	-0.268638	0.0692328	-0.313766	-0.302118	-0.330067	-0.19295
gene-I8G32_RS24215	66895838	#N/A	RPA4680	0.45192	0.0133887	0.05427	0.625588	0.117328	0.225194	0.349888	-0.0250997	-0.369212	-0.171052	-0.355876	0.202082	0.3552	0.325934	0.495202	0.719367	0.500332	0.0181173	0.499402	0.662135	0.427044	-0.483235	-0.537689	-0.0254201	-0.367799	-0.515511	-0.400015	-0.398915
gene-I8G32_RS24210	66895837	#N/A	RPA4679	0.758828	0.216317	0.0506273	0.203651	0.165359	0.0354855	#VALUE!	0.350927	0.386986	0.308869	0.647488	0.0789409	0.280611	0.42341	0.150083	0.762061	0.293242	0.283868	0.147014	0.242592	0.169338	0.237422	-0.634026	0.327475	0.191671	0.300838	-0.357869	0.235475
gene-I8G32_RS24205	66895836	#N/A	RPA4678	0.143773	0.509071	0.0793932	0.118158	0.071239	0.0069442	0.316871	0.596204	0.520246	0.147766	-0.19803	-0.015639	0.159381	0.481557	0.376668	0.313013	1.16187	0.0601579	0.167721	1.26527	0.422914	0.4235	0.327158	-0.101659	0.189265	0.938266	0.719001	0.430449
gene-I8G32_RS24200	66895835	#N/A	RPA4677	0.280903	0.0551071	0.00226411	0.272371	0.214989	0.342656	0.148915	-0.122201	0.0293136	-0.341663	0.304815	0.382702	0.290451	0.311282	1.37751	0.435029	0.700018	0.055176	2.11949	0.749172	1.08933	1.10239	0.585051	0.107993	0.981716	0.705238	0.612332	0.85898
gene-I8G32_RS24195	66895834	TX73_024305	RPA4676	0.212691	0.183704	0.0181205	0.198967	#VALUE!	0.0133335	#VALUE!	0.310581	0.187512	-0.427186	0.285096	0.0315203	-0.293481	0.402035	0.673263	0.496266	1.5043	0.0939626	2.16783	0.598074	1.71341	0.842	0.790241	0.193104	1.07068	0.660126	1.00727	1.2309
gene-I8G32_RS24190	66895833	#N/A	RPA4675	0.580905	0.395982	0.132818	0.409086	0.196118	1.40856	0.321602	0.456305	0.664113	0.289651	0.481216	0.794803	0.391334	0.509045	0.896244	1.05222	0.906504	0.170468	1.13239	1.18517	3.43293	0.868178	0.924534	0.26001	0.747458	0.965839	0.717338	2.06213
gene-I8G32_RS24185	66895832	#N/A	RPA4674	1.27141	#VALUE!	0.148274	#VALUE!	#VALUE!	#VALUE!	#VALUE!	-0.138877	0.988187	-0.0456683	1.47681	1.00025	0.355823	0.118689	1.06502	1.08431	#VALUE!	#VALUE!	0.513187	0.958998	2.65779	1.4867	1.33345	-0.276259	0.77229	1.34614	0.244244	1.86318
gene-I8G32_RS24180	66895831	#N/A	RPA4673	1.85588	0.187381	0.140752	1.28948	1.55403	2.47513	0.871986	0.304035	0.736223	0.946856	0.916208	1.03811	0.706146	0.798457	0.790772	4.22869	0.221089	0.0557088	0.510898	1.55206	7.10096	0.826382	1.55585	-0.116631	0.455291	1.1252	0.312764	2.20193
gene-I8G32_RS24175	66895830	#N/A	RPA4672	12.5214	0.24611	0.0324986	0.514897	0.235109	0.888454	0.498218	0.382613	0.279741	0.283098	-11.2389	0.548858	0.352445	0.477202	0.98219	3.43206	0.594705	0.0865143	0.883186	2.60977	7.02069	0.835597	1.34537	-0.158369	0.572469	1.30129	0.518349	2.13589
gene-I8G32_RS24170	66895829	#N/A	RPA4671	6.84651	0.280016	0.155295	1.23373	#VALUE!	1.58448	#VALUE!	0.508069	0.897288	0.826989	-8.7288	1.24526	0.996836	0.989627	2.00895	1.90054	0.388083	0.277462	0.281709	1.67897	5.34306	1.70114	1.66526	0.540631	0.427373	1.4789	0.620766	2.28244
gene-I8G32_RS24165	66895828	#N/A	RPA4670	9.04144	0.0580392	0.0122365	0.0147454	0.184098	0.214423	#VALUE!	-0.135983	0.142048	0.309715	-9.71651	0.299437	0.0251799	-0.233648	1.17155	0.58077	0.297912	0.328747	0.156412	1.12053	2.35534	1.10544	0.72621	0.482338	0.23465	1.11301	0.439378	1.42231
gene-I8G32_RS24160	66895827	#N/A	RPA4669	0.633371	0.0875372	0.0452291	1.05184	0.896776	1.68666	2.0185	-0.150925	0.362445	0.646747	-0.453665	0.79613	0.535429	0.928573	0.203854	0.036902	0.162064	0.197211	0.140829	0.573876	0.736697	-0.248349	0.0827459	-0.200557	-0.148271	0.507989	0.19711	0.583124
gene-I8G32_RS24155	66895826	#N/A	RPA4668	0.123413	0.150651	0.0681005	0.240928	2.18898	0.835018	1.13859	0.226563	0.489175	0.980285	-0.142084	0.662253	0.200973	0.745771	0.700236	8.84601	0.00901	0.0236922	1.95076	5.19038	26.4877	0.731125	3.15287	0.0593072	0.996324	1.91686	-0.0202299	4.10594
gene-I8G32_RS24150	66895825	#N/A	RPA4667	0.192958	2.84126	0.571826	3.36446	4.18457	3.29883	5.85665	1.30391	1.48096	1.4096	0.19497	1.30797	0.919555	1.48619	1.26431	6.37309	0.0548443	0.0709533	1.80161	9.95075	28.8247	0.876501	3.40861	-0.0926619	0.870864	2.40108	-0.0842794	4.51664
gene-I8G32_RS24145	66895824	#N/A	RPA4666	0.978664	0.543041	0.244024	0.926311	0.0324895	0.300392	2.18441	0.586297	0.881406	-0.0573056	0.545838	0.278207	0.459358	0.860441	0.263142	4.6534	0.114135	5.5376	2.62634	3.37793	9.18124	-0.329597	1.75177	-1.52949	1.18771	1.45371	-0.175814	2.90793
gene-I8G32_RS24140	66895823	#N/A	RPA4665	9.33626	0.0965941	0.000198703	0.549437	0.229995	0.121483	#VALUE!	-0.199075	0.0107031	-0.392242	-9.85166	-0.199501	-0.573816	-0.142459	0.404077	0.121582	0.102228	0.0650358	0.0747381	0.722586	0.988449	0.557474	0.190607	0.122234	-0.104077	0.722725	0.16266	0.87202
gene-I8G32_RS24135	66895822	#N/A	RPA4664	4.75139	0.196556	0.0152781	0.762668	0.676484	0.616419	0.027644	-0.292831	0.158079	-0.562735	-1.49066	-0.49071	-0.501138	-0.0572193	0.210914	0.180068	0.388907	0.108344	0.235782	0.0953508	0.153856	-0.277759	-0.275496	-0.158813	-0.256068	0.134755	0.382068	-0.201178
gene-I8G32_RS24130	66895821	#N/A	RPA4663	0.42136	0.799542	0.155295	0.0456489	0.086942	0.295303	0.339923	0.604308	0.80888	-0.12873	-0.329192	-0.253595	-0.0515177	-0.355416	0.867961	1.08588	0.384333	0.867977	5.41662	0.501146	0.63379	0.776136	1.00675	0.51069	1.34994	0.447374	0.36211	0.540994
gene-I8G32_RS24125	66895820	#N/A	RPA4662	10.3514	0.332627	0.249196	10.5388	0.230125	4.36251	4.87165	0.490456	1.36419	0.452708	1.77173	-1.2942	-1.75578	-1.31575	1.92887	0.691234	4.00877	0.552745	3.25469	1.1695	0.2871	1.21236	1.43422	-0.464836	1.24051	0.7466	1.73529	0.335038
gene-I8G32_RS24120	66895819	#N/A	RPA4661	16.395	0.770894	0.254305	2.33727	0.153431	3.23522	0.0898005	0.848952	1.37841	0.29161	-12.8371	-1.0837	-0.858014	0.128223	3.54119	0.393236	6.72816	0.957037	0.833093	0.0775417	1.97287	1.5735	0.918056	-0.573889	0.669201	-0.101972	1.7153	-1.15988
gene-I8G32_RS24115	66895818	#N/A	RPA4660	30.5929	0.102911	0.0578021	4.24944	0.143174	4.54363	1.40051	-0.149437	0.502802	0.205629	-17.6614	-1.01443	-0.836746	0.742331	1.42248	1.09601	1.83451	0.249672	0.766692	0.777637	0.524432	0.980058	1.13149	-0.222944	0.524306	0.630461	0.945904	0.486636
gene-I8G32_RS24080	66895811	#N/A	RPA4659	7.75346	2.35779	0.147816	0.108699	0.178068	1.65405	#VALUE!	1.36294	1.06076	0.313066	2.13866	0.981517	0.174069	-0.265566	0.306051	0.0108843	0.762773	0.0957656	0.668235	1.20795	0.0757167	-0.461082	0.0455205	0.168087	-0.571221	-1.09747	-0.720982	0.144827
gene-I8G32_RS24075	66895810	#N/A	RPA4658	2.85584	1.70616	0.0196375	0.29634	0.0677286	0.865674	0.109295	-0.891675	-0.380975	0.104348	0.988488	0.481401	0.210656	-0.141876	0.00682555	1.22288	0.0900017	0.143055	0.145813	0.459758	0.325795	-0.0140784	2.43113	0.221377	0.178424	0.488024	-0.150368	0.382004
gene-I8G32_RS24070	66895809	#N/A	RPA4657	2.33771	0.615177	0.0154209	0.648911	0.124827	1.59947	0.0891545	-0.637727	-0.267453	0.19401	1.02165	0.757622	0.43251	0.165392	0.908929	1.59761	#VALUE!	0.620831	0.295815	1.33099	1.28363	1.18028	2.6203	0.844412	0.439876	1.35053	0.191022	1.15477
gene-I8G32_RS24065	66895808	#N/A	RPA4656	2.73124	0.343831	0.00323816	0.422672	0.0232488	1.93511	0.195112	-0.468872	-0.126767	0.0541725	1.12371	0.937738	0.396633	0.373171	1.14441	0.574767	0.416918	0.290699	0.210945	0.652868	1.66711	1.23953	1.01807	0.494353	0.32841	0.906107	0.606206	1.44079
gene-I8G32_RS24060	66895807	#N/A	RPA4655	0.104074	0.0231733	0.0582899	1.07163	1.09688	3.63733	0.0687741	0.0514716	0.6416	0.776836	0.141849	1.31151	0.611058	0.147574	1.50667	2.33447	#VALUE!	0.0329645	0.232928	1.94064	2.09788	1.59825	2.70604	0.0987121	0.339128	1.57691	0.0651286	1.30109
gene-I8G32_RS24055	66895806	#N/A	RPA4654	0.0402715	0.991948	0.0187122	0.632818	0.525655	1.98919	0.261397	-0.632633	-0.299861	0.427503	-0.0469432	0.714792	0.318776	0.233366	0.0639391	0.633949	0.0215639	0.0312353	0.389189	0.5285	5.0435e-05	-0.114426	3.16922	-0.0633715	-0.406972	0.529568	0.0436225	-6.40911e-05
gene-I8G32_RS24050	66895805	#N/A	RPA4653	0.451744	0.205357	0.00226411	2.10737	0.0878397	4.53313	1.0155	-0.258744	0.0733301	0.126892	-0.357655	1.18297	0.652312	0.571201	0.877438	1.20449	0.133044	0.241421	0.170285	1.11844	1.5238	0.8307	2.1581	0.282891	0.195103	0.844203	0.186342	1.04444
gene-I8G32_RS24045	66895804	#N/A	RPA4652	1.15177	0.63837	0.0203828	2.54493	0.0947197	3.23522	0.697795	-0.617528	0.324523	0.154707	-0.810313	1.10021	0.980638	0.622101	0.428627	1.44027	0.00686275	0.0538194	0.121556	0.772135	0.671602	0.661331	2.22781	-0.139851	0.188264	0.823176	0.0161821	0.678327
gene-I8G32_RS24040	66895803	TX73_024150	RPA4651	0.0522484	0.641983	0.0672716	0.0234099	1.31379	0.0982696	#VALUE!	-0.750231	-0.598862	-1.02246	0.0804146	0.156305	-0.0388128	-0.690409	0.0629911	0.491232	0.0172854	0.0356519	0.0277675	0.232246	0.518302	0.139894	0.947269	-0.0996852	0.0526802	0.42839	-0.0442859	0.644016
gene-I8G32_RS24035	66895802	#N/A	RPA4650	4.77179	0.0331966	0.0125499	1.75501	0.176892	2.49376	3.80524	0.0850508	-0.174837	0.246158	-1.44882	0.991486	0.703613	1.25256	1.42587	0.551017	0.0484484	1.66918	1.07625	0.642613	0.117417	-1.10319	1.35873	-0.800624	-0.631697	0.543512	-0.0768189	-0.162119
gene-I8G32_RS24030	66895801	#N/A	RPA4649	0.0163001	1.14111	0.00965021	0.720266	0.0722003	1.78974	0.380573	-0.792679	0.167555	0.124282	-0.0225528	0.738907	0.401939	0.394897	1.30316	1.46364	0.355624	0.167264	0.492164	1.3622	2.35965	1.30568	2.00335	0.264553	0.446191	1.13329	0.413065	1.38464
gene-I8G32_RS24025	66895800	#N/A	RPA4648	1.07263	0.105192	0.124697	0.707984	2.06328	1.96087	1.33538	-0.163957	0.678093	0.859567	0.535891	0.804751	0.337865	0.583218	0.436364	1.94273	2.03447	0.749149	6.12828	2.67043	0.0886108	0.423546	2.26294	0.454537	1.42281	1.18833	0.864723	-0.12388
gene-I8G32_RS24020	66895799	#N/A	RPA4647	0.738634	0.405742	0.607487	0.728045	2.46023	3.20568	1.52649	0.437043	1.26585	1.08073	0.540954	1.1898	0.470923	0.971287	0.593527	1.42514	0.63348	0.331823	6.83993	0.402033	0.0550446	0.585164	0.835713	0.363368	1.64845	0.409731	0.533101	-0.090723
gene-I8G32_RS24015	66895798	#N/A	RPA4646	0.0230523	0.968273	0.0299886	0.558351	0.184098	0.0133335	0.501907	-0.831526	-0.272576	0.250192	0.0302506	0.0224491	-0.403753	-0.559385	0.469422	0.469623	0.319148	0.0158038	0.021314	0.411699	0.698415	0.607223	0.602255	0.0331384	-0.0316539	0.460894	0.371269	0.605871
gene-I8G32_RS24010	66895797	#N/A	RPA4645	0.41624	11.7399	5.49963	11.292	0.284377	3.42105	0.902903	-2.31177	-3.72983	-0.299976	-0.290386	-0.869844	-1.35446	-0.444703	1.97826	0.591196	0.763387	4.60555	0.18344	0.989341	0.303833	-1.16581	-0.811068	-1.06297	-0.18257	-0.688074	-0.502199	-0.313662
gene-I8G32_RS24005	66895796	#N/A	RPA4644	1.32812	19.618	4.61687	28.1381	0.364735	10.6126	0.21181	-2.68731	-3.62662	-0.321587	-0.58289	-1.46408	-2.20945	-0.183859	0.45502	1.02825	0.469354	0.0601579	0.362871	0.214895	0.711533	-0.559346	-1.04923	-0.219562	-0.302961	-0.2654	-0.412553	-0.641268
gene-I8G32_RS24000	66895795	TX73_024110	RPA4643	31.0854	10.3224	3.07672	37.3931	0.385462	22.4214	1.96517	-2.4497	-3.03703	-0.321763	-17.8107	-2.22679	-2.87037	-0.685467	0.0380714	0.530651	0.064225	0.0206952	0.0310997	0.280509	0.626036	-0.0647643	-0.71383	-0.0307887	0.0344381	0.284223	0.122647	-0.566066
gene-I8G32_RS23995	66895794	#N/A	RPA4642	29.7028	1.76683	0.846881	41.9412	0.270498	28.0685	0.120971	-1.34399	-1.95033	-0.25584	-17.3775	-2.45351	-2.63857	-0.151648	0.838195	0.049647	1.54811	2.21208	1.69781	2.49311	0.644201	0.768201	-0.129592	0.663921	0.660634	1.28442	0.977158	-0.581822
gene-I8G32_RS23990	66895793	#N/A	RPA4641	0.296333	1.4585	0.201821	37.3753	0.937118	26.466	0.342022	-1.25518	-1.16849	-0.535577	-0.255258	-2.43355	-2.44252	-0.293677	1.86927	0.00798981	4.08302	3.3714	6.17245	3.8551	1.38083	1.20922	-0.0329115	0.823806	1.31178	1.54812	1.33262	-0.989234
gene-I8G32_RS23985	66895792	#N/A	RPA4640	0.0883502	2.5646	0.117391	5.65765	9.82533	7.86012	0.488957	-1.39159	1.12814	-2.36384	-0.116728	-1.9437	-1.40012	-0.496263	3.39305	0.334944	0.389478	0.358982	15.7817	0.535927	11.7475	1.6747	2.07129	-0.448932	2.62989	0.539595	0.427875	2.77524
gene-I8G32_RS23980	66895791	#N/A	RPA4639	0.315745	0.622733	0.782606	0.118481	0.41756	1.91307	0.142073	0.572715	2.74974	-0.4107	-0.279868	-0.830056	-0.17334	-0.212012	6.96371	0.999499	0.0301003	1.49693	10.6138	0.453268	9.94559	2.26517	2.30065	0.680751	1.79513	0.449252	0.0470566	2.6918
gene-I8G32_RS23975	66895790	TX73_024085	RPA4638	0.676271	0.573551	0.0193984	0.355603	0.435446	0.894016	0.161671	0.476429	-0.234681	0.402983	-0.395658	-0.457389	-0.237346	0.167426	0.591132	0.287041	1.45796	3.41415	1.16946	0.675213	1.17535	0.644767	0.480567	0.850301	0.560105	-0.614377	-0.702593	0.77017
gene-I8G32_RS23970	66895789	TX73_024080	RPA4637	0.0660404	0.997219	0.00376197	1.01137	#VALUE!	0.363926	#VALUE!	-1.14807	0.0833226	-0.0837755	0.128854	-0.551376	-1.06592	-0.823683	0.596297	0.0503046	#VALUE!	0.0231034	0.130752	0.631332	0.389141	0.744319	0.124058	0.0712503	0.213195	0.744369	-0.72142	0.453451
gene-I8G32_RS23965	66895788	#N/A	RPA4636	4.83253	12.4168	6.92363	3.69819	1.06792	2.03577	0.354425	-2.96027	-3.40104	-0.578785	-1.15024	-0.710565	-0.77347	-0.2932	2.03812	2.28715	0.361817	0.875023	8.8902	2.00251	0.257722	-1.39157	-0.969293	-0.493586	-1.7355	-1.01045	-0.340064	-0.311583
gene-I8G32_RS23960	66895787	#N/A	RPA4635	0.836024	11	1.52356	5.09327	0.998623	2.30735	2.91308	-2.35503	-2.23374	-0.695704	-0.605539	-0.789224	-1.08107	-0.926088	1.06972	0.0621428	0.363721	0.142391	1.38151	1.32278	0.60852	-0.782368	0.159999	-0.147665	-0.619283	-0.79308	-0.327518	-0.521207
gene-I8G32_RS23955	66895786	#N/A	RPA4634	1.30748	0.043274	0.0534841	0.0205017	0.233931	0.185038	#VALUE!	0.108031	-0.445136	0.398781	1.00098	0.302492	0.0419765	-0.131102	1.90464	0.546474	0.204881	0.22651	0.704474	1.56712	2.58925	1.46096	0.54952	0.354409	0.590139	1.14507	0.311477	1.45386
gene-I8G32_RS23950	66895785	TX73_024060	RPA4633	0.927131	0.0651966	0.0372824	0.0368513	#VALUE!	#VALUE!	#VALUE!	-0.207434	-0.397556	-0.122363	1.05468	0.342473	-0.108273	-0.00854561	0.860028	0.0715617	#VALUE!	0.0363168	0.0992342	0.51001	0.613116	1.11576	0.219303	-0.121981	0.199652	0.883037	-0.436299	0.840108
gene-I8G32_RS23945	66895784	TX73_024055	RPA4632	15.0573	7.13253	0.0590298	9.68775	4.2614	7.63078	0.192905	-2.05083	0.73397	-1.35556	-12.28	-1.57006	-1.59374	-0.260459	1.45075	0.467587	0.13083	2.23213	0.537057	0.0925615	1.66912	-0.983606	-1.29734	-0.775798	-0.390123	-0.126478	0.165984	-0.965897
gene-I8G32_RS23940	66895783	#N/A	RPA4631	0.0614502	0.615776	0.080555	0.0152389	#VALUE!	0.0960131	#VALUE!	0.906382	-0.6647	0.829418	0.145402	0.24079	-0.0387288	1.37521	0.858252	0.13663	#VALUE!	#VALUE!	0.177598	0.476375	0.258336	1.20874	-0.337762	-0.374292	-0.330961	0.745044	-0.242998	0.37784
gene-I8G32_RS23935	66895782	#N/A	RPA4630	7.9571	0.0558805	0.0455219	0.621512	#VALUE!	0.270651	#VALUE!	-0.179061	-0.406735	-0.103668	-9.26608	-0.449712	-0.75486	0.318244	1.49682	0.365154	0.526309	0.0130577	0.33599	1.16782	1.13437	1.47825	0.546556	0.029652	0.364714	1.06527	0.590813	0.869788
gene-I8G32_RS23930	66895781	#N/A	RPA4629	0.493175	#VALUE!	0.22025	#VALUE!	#VALUE!	#VALUE!	#VALUE!	0.551308	1.39621	0.51208	1.21447	0.130684	0.194251	1.08777	#VALUE!	#VALUE!	#VALUE!	#VALUE!	0.0118801	#VALUE!	0.314611	1.80141	0.932831	0.464735	-0.0488789	1.35715	1.24303	0.651749
gene-I8G32_RS23925	66895780	#N/A	RPA4628	0.8231	#VALUE!	0.00936166	#VALUE!	#VALUE!	#VALUE!	#VALUE!	-0.00915186	-0.27031	2.10528	1.90326	1.37345	-1.11932	-0.0497372	#VALUE!	#VALUE!	#VALUE!	#VALUE!	0.445682	#VALUE!	1.68232	1.90065	0.872891	1.69544	0.978816	1.81679	0.566047	1.83098
gene-I8G32_RS23920	66895779	#N/A	RPA4627	0.288253	#VALUE!	0.019584	#VALUE!	#VALUE!	#VALUE!	#VALUE!	0.26992	-0.441214	-0.635488	0.824632	-0.650441	-0.272165	-0.298373	#VALUE!	#VALUE!	#VALUE!	#VALUE!	0.499947	#VALUE!	1.30509	0.925134	-0.283655	0.685427	0.903227	1.11182	-0.249846	1.51248
gene-I8G32_RS23915	66895778	#N/A	RPA4626	0.0260603	0.125003	0.00226411	0.0382027	#VALUE!	0.0702109	#VALUE!	0.350922	-0.0484468	-0.504926	0.0626195	0.19929	-0.104257	0.203202	1.41161	0.506652	0.193146	0.313115	0.816019	1.30645	1.62334	1.30008	0.687504	0.500988	0.815979	1.18502	0.353592	1.31507
gene-I8G32_RS23910	66895777	#N/A	RPA4625	0.310157	#VALUE!	0.0152781	#VALUE!	#VALUE!	#VALUE!	#VALUE!	0.602873	0.335932	0.605793	1.06391	0.81335	-0.470714	-0.36384	#VALUE!	#VALUE!	#VALUE!	#VALUE!	0.310955	#VALUE!	0.41573	1.88711	1.26167	1.521	0.898465	2.15793	1.27505	0.8598
gene-I8G32_RS23905	66895776	#N/A	RPA4624	0.251064	1.1257	0.19659	0.0498229	#VALUE!	#VALUE!	#VALUE!	1.33653	1.07391	0.609725	-0.53242	-0.127076	-0.138529	1.18568	0.0438664	0.325008	0.229203	0.0954176	0.0370724	0.296172	0.448249	0.0915874	-0.523967	-0.222227	-0.0673541	-0.479278	0.368199	-0.547483
gene-I8G32_RS23900	66895775	#N/A	RPA4623	2.93701	#VALUE!	0.00302534	#VALUE!	#VALUE!	#VALUE!	#VALUE!	0.493194	-0.121362	0.551742	-6.75953	-1.45842	-0.468078	1.27181	#VALUE!	#VALUE!	#VALUE!	#VALUE!	0.128805	#VALUE!	0.0506815	0.194185	0.0721939	-0.588929	0.291473	-0.265591	0.055373	-0.113689
gene-I8G32_RS23895	66895774	#N/A	RPA4622	0.129666	0.109595	0.073269	#VALUE!	#VALUE!	#VALUE!	#VALUE!	-0.419779	0.712565	0.077464	-0.361087	-0.987444	-0.298088	0.224398	#VALUE!	#VALUE!	#VALUE!	#VALUE!	0.159997	#VALUE!	0.0650226	-0.0227756	0.407092	0.062119	0.344949	0.647364	0.138314	-0.158098
gene-I8G32_RS23890	66895773	#N/A	RPA4621	0.254198	0.285192	0.0849928	0.0689601	2.50197e-05	0.00686702	0.413011	0.380017	0.548687	2.60863e-05	0.28649	-0.0156047	-0.108671	0.576345	0.821404	0.205194	0.154763	0.587068	0.548974	0.569532	0.547562	0.80479	0.256234	0.515623	0.455331	0.585465	0.241182	0.504649
gene-I8G32_RS23885	66895772	#N/A	RPA4620	10.0146	5.0716	0.105006	1.00703	2.21449	0.776161	4.26551	1.62999	0.606615	1.11143	-10.1377	0.605596	0.626493	1.61717	2.97652	1.60585	0.501904	0.173431	1.73503	1.27362	1.45679	1.698	0.87448	0.260807	0.874272	0.953108	0.510229	0.96641
gene-I8G32_RS23880	66895771	#N/A	RPA4619	11.8387	1.56697	0.0413945	0.427862	0.759446	0.337898	3.51488	1.08753	0.369911	0.684102	-11.0088	0.358815	0.385291	1.52678	4.20194	2.46446	0.680117	0.638331	1.53639	0.894816	0.445171	1.8341	1.11459	0.529641	0.775347	0.746623	0.581728	0.440068
gene-I8G32_RS23875	66895770	#N/A	RPA4618	13.1132	0.938047	0.0203828	0.197209	0.407555	0.0136497	1.56418	0.673453	0.201712	0.387848	-11.4876	0.0223411	0.176751	0.946552	2.72109	2.40617	0.407299	0.902547	2.37877	0.353986	0.380398	1.46301	1.02917	0.568991	0.927273	0.382049	0.386071	0.398084
gene-I8G32_RS23870	66895769	#N/A	RPA4617	9.39116	0.0670798	0.0153589	0.31272	0.091339	0.00292979	#VALUE!	-0.148051	-0.15778	-0.19607	-9.86905	0.00791362	-0.371502	-0.0403093	1.54345	0.0251884	0.345356	0.0533948	1.1018	0.995332	1.20186	1.40911	0.0544393	0.106725	0.715447	1.01457	0.405851	0.854157
gene-I8G32_RS23865	66895768	#N/A	RPA4616	9.28399	0.0883096	0.285571	0.132959	0.0772574	0.069424	0.484424	-0.184829	-1.01483	-0.169471	-9.81483	0.117823	-0.195088	0.738127	1.08418	0.0945857	0.078912	0.317271	0.398493	0.315759	0.790555	1.07647	0.178176	0.447157	0.438174	0.476303	-0.156874	0.76239
gene-I8G32_RS23860	66895767	#N/A	RPA4615	9.37335	0.33085	0.193346	0.433925	0.0483441	0.379004	0.524115	-0.461462	-0.827577	-0.107803	-9.8564	-0.454176	-0.463691	0.70938	1.33822	0.722693	0.218944	1.04555	1.02058	0.82551	0.62988	1.22245	0.798206	0.928523	0.79013	0.91532	0.370554	0.612026
gene-I8G32_RS23855	66895766	#N/A	RPA4614	0.000767616	0.0805871	0.0278582	0.256126	#VALUE!	0.00596722	#VALUE!	-0.189728	-0.269514	0.143812	-0.00107663	-0.0182884	-0.403942	0.0757343	1.69214	0.305414	0.474355	0.477317	0.103977	1.83926	1.22083	1.47739	0.454757	0.683231	0.186826	1.42104	0.630477	1.00333
gene-I8G32_RS23850	66895765	#N/A	RPA4613	0.363426	#VALUE!	0.134098	#VALUE!	#VALUE!	#VALUE!	#VALUE!	-1.72551	-0.992616	-0.767788	0.640946	-1.33621	-0.762752	-0.909095	#VALUE!	#VALUE!	#VALUE!	#VALUE!	0.941693	#VALUE!	0.296684	1.85629	0.493426	-0.166705	1.43002	0.766666	0.993941	0.591986
gene-I8G32_RS23845	66895764	#N/A	RPA4612	10.3317	0.173027	0.00851653	0.614077	0.272712	0.290553	0.394758	-0.267724	-0.10766	0.349687	-10.2829	-0.337299	-0.510683	0.537045	0.274713	0.565057	0.731122	0.283742	0.13662	0.00324428	0.634795	0.397789	0.585076	0.40689	-0.196782	0.00649511	0.665622	-0.612673
gene-I8G32_RS23840	66895763	#N/A	RPA4611	0.861827	0.561495	0.0278582	0.0909946	#VALUE!	0.07377	#VALUE!	-0.857883	-0.285272	-0.252416	0.789589	-0.178581	-0.198399	-0.342986	0.260561	0.457279	#VALUE!	1.0973	0.486746	0.84381	2.16422	0.455114	0.762597	1.02507	0.575254	1.0106	0.315765	1.37021
gene-I8G32_RS23835	66895762	#N/A	RPA4610	1.09576	#VALUE!	0.308052	#VALUE!	#VALUE!	#VALUE!	#VALUE!	1.16201	1.66454	0.159981	1.64045	0.66336	0.834041	0.794984	1.5809	0.254148	#VALUE!	#VALUE!	0.34183	0.621041	1.31275	1.63092	0.562871	0.0116263	0.559773	1.03853	0.620604	1.15483
gene-I8G32_RS23830	66895761	#N/A	RPA4609	1.99188	0.0271589	0.0632159	0.092246	#VALUE!	#VALUE!	#VALUE!	-0.142521	-0.704835	-0.25826	-8.35236	-0.710527	-0.291917	0.543017	2.16592	0.666541	0.654408	0.321708	0.774512	1.72579	1.98133	1.85708	0.939182	0.583029	0.803491	1.50738	0.814098	1.62413
gene-I8G32_RS23825	66895760	#N/A	RPA4608	5.00993	0.0566343	0.0273245	0.0184214	#VALUE!	#VALUE!	#VALUE!	-0.19411	0.300142	0.00687778	-7.79202	0.475593	0.0542757	1.57832	1.00203	0.0786739	0.0740866	0.427067	0.305521	1.17515	1.73062	1.056	-0.186036	0.551405	0.358254	1.07907	0.152869	1.27892
gene-I8G32_RS23820	66895759	#N/A	RPA4607	8.64853	0.184946	0.101025	0.862519	0.229094	0.457003	#VALUE!	-0.328121	-0.639698	-0.414744	-9.53516	-0.574403	-0.829449	0.671033	1.18768	1.28026	1.31712	1.36951	1.23323	1.03919	2.01818	1.10739	0.910317	0.874972	0.783559	0.960667	0.932636	1.20719
gene-I8G32_RS23815	66895758	#N/A	RPA4606	5.91414	0.292835	0.087026	1.02173	#VALUE!	#VALUE!	#VALUE!	-0.678877	-0.74438	-1.63638	-8.25875	-1.03813	-1.36162	-0.340117	0.458836	0.230775	#VALUE!	0.239873	0.236714	0.554986	1.26876	0.7078	0.452002	0.549206	0.416682	0.904887	0.319782	1.11796
gene-I8G32_RS23810	66895757	#N/A	RPA4605	1.15708	0.117006	0.330649	0.268145	#VALUE!	#VALUE!	#VALUE!	0.310846	-1.37877	-0.394502	1.02975	0.270801	-0.584212	0.819048	1.26933	0.112138	#VALUE!	0.0619647	0.398348	0.96414	2.35555	1.44327	0.220094	0.183835	0.491383	1.14867	-0.117703	1.5109
gene-I8G32_RS23805	66895756	#N/A	RPA4604	1.81664	0.304217	0.168579	0.0147454	#VALUE!	0.554106	#VALUE!	0.52668	-0.822696	0.00450507	1.07278	-0.718065	-0.02893	-0.053775	1.44913	0.502707	0.0836769	0.117805	0.447566	0.963819	1.68594	1.41579	0.696852	0.268546	0.546874	1.21463	-0.191201	1.28107
gene-I8G32_RS23800	66895755	#N/A	RPA4603	0.404981	0.377748	0.289112	0.241621	0.0691239	0.219237	#VALUE!	0.563398	-1.15374	0.176474	0.477854	-0.371924	-0.380145	0.487127	3.54119	1.16401	#VALUE!	0.607904	0.308385	1.14345	1.32298	2.12013	1.01298	0.782037	0.436452	1.21413	0.634609	1.13074
gene-I8G32_RS23795	66895754	#N/A	RPA4602	1.02439	0.138932	0.0202764	0.31179	#VALUE!	#VALUE!	#VALUE!	0.32786	0.232068	0.380741	0.977928	-0.233327	-0.618733	0.77825	0.929266	0.115446	#VALUE!	#VALUE!	0.0590606	0.489904	0.629605	1.08764	0.257953	-0.122173	-0.133586	0.710488	0.640486	0.701671
gene-I8G32_RS23790	66895753	#N/A	RPA4601	16.5821	16.6904	14.0104	8.74093	0.704979	1.15157	1.62969	-3.68322	-5.88778	-0.599335	-2.32657	-0.512128	-1.33963	-0.632762	1.37115	6.34298	1.71996	3.05944	8.16856	1.52759	0.647845	-0.981583	-1.80076	-1.1671	-1.82995	-1.04943	-1.00276	-0.577849
gene-I8G32_RS23785	66895752	#N/A	RPA4600	3.76713	0.0840056	0.53954	5.03249	0.12005	1.49108	1.83277	-0.149997	-1.3127	0.179398	-1.30621	-0.693066	-1.12094	0.757051	0.773329	1.17848	1.19598	0.627518	0.0343878	0.0792454	0.424562	0.726069	1.55689	0.389429	-0.0406064	0.131633	0.768769	0.623682
gene-I8G32_RS23780	66895751	#N/A	RPA4599	8.20488	0.540626	1.12952	15.0087	0.605635	5.04479	0.270753	-0.484257	-1.62811	-0.485519	-1.78595	-1.26518	-1.80179	0.239763	0.119776	0.580586	0.13805	0.0235611	0.97338	0.805901	0.0925081	0.165917	0.836969	-0.038976	-0.569406	-0.613085	0.198401	0.168878
gene-I8G32_RS23775	66895750	#N/A	RPA4598	0.0868653	0.152306	0.509387	3.7749	0.0964592	1.19126	0.290863	0.25012	-1.44485	0.13727	-0.113646	-0.575527	-0.979221	0.284834	0.345005	0.233255	0.0269357	0.0804257	0.289518	0.43316	0.0972583	0.425619	0.420587	-0.142822	0.311322	0.457161	-0.051175	0.145412
gene-I8G32_RS23770	66895749	#N/A	RPA4597	0.114306	0.113996	0.301948	3.29196	0.651483	0.714131	0.436877	0.184188	-1.37977	0.501247	0.127392	-0.467746	-0.973112	0.411994	0.610077	0.505163	0.0846819	0.13281	0.0953026	0.410791	0.191201	0.651081	0.781993	-0.248249	-0.136593	0.479783	0.168407	0.247232
gene-I8G32_RS23765	66895748	#N/A	RPA4596	2.81749	0.300489	0.28641	2.08131	0.072554	0.884413	0.222142	-0.401455	-0.960239	-0.12612	0.995322	-0.56296	-0.836191	-0.31468	0.544643	0.00571643	0.0639017	0.322816	0.0978227	0.00624546	0.206691	0.579293	0.00966654	-0.391926	-0.133275	-0.0122641	-0.117987	0.250118
gene-I8G32_RS23760	66895747	#N/A	RPA4595	0.681781	0.247179	0.688328	2.65649	0.0387273	0.967185	0.499128	-0.354562	-1.63286	0.0628012	-0.431964	-0.500392	-0.749175	0.354806	0.64521	0.107534	0.491843	0.526033	3.34734	0.777637	0.770275	-0.597749	-0.244424	-0.37937	-1.10239	-0.596977	-0.420101	-0.619984
gene-I8G32_RS23750	66895745	#N/A	RPA4594	0.389421	0.0965941	0.0372245	1.97588	0.729418	0.749331	0.096731	-0.196924	-0.302295	-0.561107	0.310663	-0.639471	-0.750109	0.159734	0.88533	0.202508	1.73344	0.42046	0.203881	1.71152	0.699163	-0.767889	-0.289378	-0.389465	-0.208925	-1.1618	-0.9981	-0.697794
gene-I8G32_RS23745	66895744	TX73_023855	RPA4593	0.0385504	0.485561	0.00237915	0.0264094	1.57799	0.12545	0.265008	0.494203	-0.0527826	0.900432	0.0543507	0.167999	0.0373833	0.363444	0.527272	2.12599	0.00644365	0.231102	0.416837	0.642613	0.350622	0.585378	1.07232	-0.364289	0.407317	0.634417	0.0126004	0.378748
gene-I8G32_RS23740	66895743	TX73_023850	RPA4592	0.312478	0.8736	0.0323742	1.57012	0.709048	0.0613789	0.0208028	0.623754	-0.308787	0.522974	0.270197	0.0771407	-0.658458	-0.0416729	0.949088	0.993021	0.024059	0.310449	0.368952	0.509338	0.602156	0.859397	0.892252	0.324161	0.316903	0.493995	-0.0432557	0.520978
gene-I8G32_RS23735	66895742	#N/A	RPA4591	0.0134383	0.202559	0.00302534	0.0147454	0.152326	0.519746	0.171455	0.27687	-0.0651996	0.206233	0.0172275	-0.389591	0.0163797	-0.247947	0.350644	0.591981	0.402651	1.08484	0.035322	0.336976	0.05614	0.393445	0.530428	-0.666076	0.0473564	0.347429	0.376119	0.0958285
gene-I8G32_RS23730	66895741	#N/A	RPA4590	0.960816	0.866805	0.0874352	0.176198	0.658291	0.576412	0.09488	0.71035	0.528819	0.595517	0.6434	0.485457	0.205471	0.206005	0.0529107	0.0633537	0.0445884	0.336831	0.385213	0.0333008	1.09808	0.0917848	0.108221	-0.387943	0.344148	0.0563161	-0.0869913	0.882204
gene-I8G32_RS23725	66895740	#N/A	RPA4589	2.01583	1.2865	0.268869	2.2139	2.25036	1.85303	0.123268	-0.863446	-0.929579	-0.931633	-0.84807	-0.808384	-0.688906	0.129094	1.00418	0.602211	0.879039	3.6783	0.398493	2.11579	0.298675	-0.79941	-0.676479	-1.054	-0.359188	-1.09067	-0.73312	-0.376136
gene-I8G32_RS23720	66895739	#N/A	RPA4588	0.328047	0.135697	0.00851653	0.478601	0.0770465	0.599433	#VALUE!	0.246473	-0.103322	0.162995	0.371493	-0.600397	-0.48441	0.109016	0.265417	0.394865	0.211049	0.754798	0.721488	1.01739	0.345528	-0.395283	-0.612237	-0.803353	-0.710649	-0.984716	-0.341569	-0.447466
gene-I8G32_RS23715	66895738	#N/A	RPA4587	0.599767	0.0560423	0.0555803	0.110466	0.207246	0.0732786	0.673614	0.101745	-0.375983	0.242206	0.41412	-0.0870381	-0.106843	0.478064	0.0236942	0.0112335	0.0102589	0.056145	0.00519786	0.0860534	0.0997167	0.037493	-0.0236727	-0.0795659	-0.00727133	0.116481	0.0166966	0.129351
gene-I8G32_RS23710	66895737	TX73_023820	RPA4586	0.547374	0.0566343	0.0875708	0.0455375	0.193341	0.451999	0.234953	-0.119846	-0.510006	-0.243553	0.385183	-0.346017	-0.0479551	0.240322	0.0104916	0.0717884	0.549981	0.501485	0.22944	0.410594	0.104742	0.0195894	-0.11375	-0.379177	-0.230227	-0.430687	-0.497842	0.146968
gene-I8G32_RS23705	66895736	#N/A	RPA4585	1.54238	0.374618	0.0130779	1.23445	0.136244	1.13427	0.288385	0.413458	0.139859	0.226115	-0.757946	0.599122	0.534528	0.308004	0.247469	0.188153	0.114942	0.0207239	0.235489	0.0774079	0.155349	-0.287408	0.2638	-0.0324679	0.207137	0.103677	0.149801	0.187262
gene-I8G32_RS23700	66895735	#N/A	RPA4584	0.06747	2.60678	0.0568244	0.826172	1.65108	3.48076	0.123268	1.21731	0.49019	1.00863	0.125509	1.34788	0.54734	0.249027	0.0781174	0.0581262	0.938368	0.0645403	0.537089	0.326735	0.13536	-0.129305	-0.139752	-0.111698	-0.442459	-0.386954	-0.724398	-0.189668
gene-I8G32_RS23695	66895734	#N/A	RPA4583	0.0277723	0.011032	0.0849928	0.21231	0.0701036	0.0115234	0.0922641	-0.0223675	-0.509094	-0.116631	0.0373396	-0.0189762	-0.179319	-0.131889	0.441437	0.277731	0.986112	1.32841	0.346555	0.775541	0.633649	-0.444152	-0.339258	-0.628368	-0.31502	-0.596788	-0.624443	-0.635065
gene-I8G32_RS23690	66895733	#N/A	RPA4582	12.6277	0.0402025	0.0590298	1.81314	0.0893878	0.277295	0.199903	-0.0833217	-0.392355	-0.143985	-11.2798	-0.276374	-0.775748	-0.286846	0.248765	0.0207518	0.0548443	0.0947876	0.110154	0.197445	0.321906	-0.319604	-0.0367537	0.133284	-0.124918	-0.240478	-0.0899629	-0.33857
gene-I8G32_RS23685	66895732	#N/A	RPA4581	0.043159	0.216221	0.0614891	0.0808061	0.00836463	0.199796	0.0706715	0.299324	0.443029	0.0194152	-0.0598662	0.232142	0.0986858	0.145907	0.0296719	0.0542325	0.341787	0.424641	0.458344	0.00508342	0.00934014	-0.0476257	0.109344	-0.385517	0.392303	0.00758033	0.377165	0.0164326
gene-I8G32_RS23680	66895731	TX73_023790	RPA4580	0.383342	0.242567	0.376315	0.0333999	0.124648	0.193105	0.183429	-0.316147	-1.08888	0.184025	0.322285	-0.211269	-0.0472012	0.253879	1.24093	0.884747	0.0427167	0.259719	0.600288	0.663325	0.756986	1.00087	0.704633	0.307343	0.4619	0.636271	0.0858035	0.624696
gene-I8G32_RS23675	66895730	TX73_023785	RPA4579	0.107926	0.223148	0.080159	2.91469	4.86531	4.63827	0.349715	-0.431815	-0.613028	-1.44266	-0.126886	-1.17586	-1.03694	-0.29396	3.00125	0.345087	0.600331	3.0695	1.03594	0.404624	0.00455484	-1.48762	-0.64598	-0.938619	-0.641527	-0.41158	0.459841	-0.00825479
gene-I8G32_RS23670	66895729	#N/A	RPA4578	0.0262801	0.11805	0.0149426	0.384804	0.319151	0.0621682	0.531255	-0.176331	0.137691	0.304376	-0.0314534	0.0736447	0.246673	0.434159	0.269441	0.278138	0.405795	1.65889	0.11467	0.0231107	2.03538	-0.341983	-0.310453	0.626535	-0.115795	-0.0389411	0.348009	-1.14159
gene-I8G32_RS23665	66895728	#N/A	RPA4577	0.0150667	0.535283	0.0582899	0.291505	0.615008	0.2308	#VALUE!	-0.841873	-0.458136	-0.816062	-0.0264976	-0.366883	-0.403245	-0.200011	1.25737	0.482203	0.153552	0.166861	0.317716	0.587718	1.35026	0.992078	0.527001	0.246119	0.315165	0.573629	0.221649	1.00896
gene-I8G32_RS23660	66895727	#N/A	RPA4576	0.0547197	0.0271107	0.0168342	0.38984	0.357848	0.182492	#VALUE!	-0.0657273	0.180638	-0.494662	0.089163	-0.273505	-0.438887	-0.171009	0.00682555	0.463056	0.331002	0.0844731	0.157841	0.290248	0.212554	0.0136601	-0.454679	-0.143654	0.183514	-0.367529	-0.379036	-0.285418
gene-I8G32_RS23655	66895726	#N/A	RPA4575	0.591782	0.0130512	0.178496	0.0768439	0.580429	0.0675431	0.0130207	-0.0320365	-0.758048	-0.628954	0.46498	-0.103443	0.0998684	0.0360925	0.188081	0.0103846	0.0544963	0.0939179	0.303307	0.155628	0.550035	0.250366	0.0221815	0.130871	0.269649	0.207536	0.0873846	0.530783
gene-I8G32_RS23650	66895725	#N/A	RPA4574	0.00439221	0.299653	0.447884	0.27705	#VALUE!	0.00761016	#VALUE!	0.589029	1.84017	-0.50588	-0.00942185	0.0242748	0.431598	1.35753	0.199567	0.646295	0.00755456	0.0206952	1.77441	0.0211412	2.78817	-0.258735	-0.999711	0.0343741	0.762978	0.0313595	0.0136934	-1.43558
gene-I8G32_RS23645	66895724	#N/A	RPA4573	1.57184	1.39742	0.124618	7.74864	0.0205726	8.84771	0.501102	1.48367	0.882914	0.0600899	0.990531	-1.68658	-1.67796	-0.437375	1.46752	0.13547	4.0013	0.872447	1.41718	0.734401	0.31247	1.01765	0.38187	-0.540844	0.796567	0.577525	1.56687	-0.32871
gene-I8G32_RS23640	66895723	#N/A	RPA4572	2.32049	2.86037	0.0938961	0.315921	0.255297	0.476056	1.35684	1.27403	0.534198	-0.384266	1.1194	0.343131	-0.240842	-0.870213	2.12317	2.70444	2.56907	11.0685	7.41791	3.38552	4.04721	-1.2336	-1.1833	-1.74736	-1.78185	-1.37427	-1.00475	-1.64457
gene-I8G32_RS23635	66895722	#N/A	RPA4571	1.42159	0.36686	0.0516871	31.7521	1.16495	24.1487	3.65102	0.704504	0.543213	-1.06045	0.918685	-2.41646	-2.60365	-1.09888	0.462493	0.17294	10.1543	9.5544	0.23877	0.0787344	0.15117	-0.458754	0.527473	-1.47036	-0.269959	-0.104377	2.11284	0.187583
gene-I8G32_RS23630	66895721	#N/A	RPA4570	2.78218	2.30836	0.824282	0.0162634	0.00384314	0.759213	2.67563	1.15211	1.44038	0.00979815	1.13492	0.454575	-0.0220095	-1.11676	0.45086	0.198322	1.25039	3.43447	0.457556	0.632435	0.191471	-0.445012	0.249982	-0.902501	-0.349676	-0.54548	0.657484	-0.278811
gene-I8G32_RS23625	66895720	#N/A	RPA4569	0.104074	0.175766	0.00237915	0.0566049	0.704979	0.00864315	2.35934	-0.218448	0.0547023	-0.495868	-0.107804	0.0123536	-0.0552628	0.911177	0.142165	0.00674062	1.7256	0.0953825	0.11375	0.0120175	0.243838	-0.192692	-0.0124231	0.106559	-0.113882	0.0184456	0.775188	-0.284753
gene-I8G32_RS23620	66895719	#N/A	RPA4568	12.41	0.53834	0.0767089	0.379669	0.00527722	1.03138	0.0493157	0.490557	0.488058	0.0109985	-11.1867	0.568958	0.30184	-0.0993236	0.786598	0.304532	0.656558	0.0560042	0.979442	0.180961	0.577474	-0.747271	-0.353687	0.0818484	-0.565728	-0.227782	0.506211	-0.542549
gene-I8G32_RS23615	66895718	#N/A	RPA4567	0.00201913	0.0501767	0.00237915	0.225293	1.37797	0.0788589	0.281475	-0.0965324	-0.0462101	-0.789221	0.00217477	-0.0986534	-0.190443	-0.345225	0.611679	0.388312	0.606743	0.426423	1.32427	0.119433	0.377489	-0.5627	-0.39476	-0.33078	-0.655941	-0.146059	0.473996	-0.401388
gene-I8G32_RS23610	66895717	#N/A	RPA4566	0.0436766	0.0328172	0.0128018	0.227634	0.14821	0.483658	0.0577818	-0.0624038	-0.13021	-0.208316	-0.0558428	0.352476	-0.210921	0.0986929	0.923172	0.24811	0.309884	0.213703	0.994179	0.0265604	0.578792	-0.746941	-0.325893	-0.223224	-0.548475	-0.0413873	0.29569	-0.493564
gene-I8G32_RS23605	66895716	#N/A	RPA4565	0.432364	0.403859	0.00302534	0.306021	0.594511	0.534294	0.0463532	0.449787	0.0863194	0.54848	0.383894	0.462712	0.290818	0.100125	0.0486354	0.0484609	1.31415	0.134236	0.0693811	0.0266208	0.125459	-0.0854737	0.100805	0.189198	-0.088799	-0.0443522	-0.861171	-0.174368
gene-I8G32_RS23600	66895715	#N/A	RPA4564	0.383743	3.02514	0.0493258	0.123759	1.96595	0.0993395	0.240527	-1.50609	-0.373998	-1.17896	-0.358039	-0.134764	0.139244	-0.329156	0.933672	0.749171	0.977342	1.10962	0.00317828	1.40053	1.52153	-0.801464	-0.749838	-0.609886	0.00386884	-0.926711	-0.64193	-0.964686
gene-I8G32_RS23595	66895714	#N/A	RPA4563	2.81749	15.0325	3.75892	8.75002	4.67265	4.40671	2.05837	-2.59351	-2.63773	-1.64428	-0.988414	-1.24026	-1.47754	-0.85764	0.537159	0.461891	0.820515	0.0643489	0.259582	0.451332	0.273025	-0.572445	-0.482246	-0.100184	-0.246501	-0.451977	-0.612239	-0.310063
gene-I8G32_RS23590	66895713	#N/A	RPA4562	0.0955062	0.676925	0.0034022	0.633099	0.317106	1.52571	0.32871	0.611052	-0.0738817	0.349076	-0.119382	0.718447	0.420409	0.403255	0.519331	0.136135	0.14073	0.0493784	0.443152	0.373415	0.165643	0.564102	-0.185589	0.0737258	-0.351108	0.368058	-0.181221	0.205706
gene-I8G32_RS23585	66895712	TX73_023695	RPA4561	0.275542	0.0700234	0.0509324	0.0745873	0.0964592	0.196247	1.7328	0.128554	0.402205	0.179947	-0.277868	0.23153	0.102806	1.11193	0.419747	0.367006	0.273892	0.575125	2.28293	0.489209	0.152876	0.453237	0.365925	0.461328	0.890302	0.475354	0.302462	0.194106
gene-I8G32_RS23580	66895711	#N/A	RPA4560	0.181923	0.0486427	0.0171567	0.0614782	#VALUE!	0.719317	#VALUE!	0.138978	0.189187	0.301108	0.295292	0.797148	0.130293	-0.0344285	0.533292	0.00715991	0.164196	0.0644568	0.172206	0.771811	0.557463	0.626263	0.014717	0.143566	0.229461	0.752121	-0.278536	0.555304
gene-I8G32_RS23575	66895710	#N/A	RPA4559	0.658071	0.0706104	0.0681005	0.00992666	#VALUE!	0.101971	#VALUE!	0.179646	-0.622305	-0.317958	0.76468	0.218715	0.0199867	-0.12508	1.46913	0.569083	0.4804	0.325215	0.353392	0.721325	1.77068	1.29436	0.633281	0.494551	0.423456	0.837079	0.612448	1.25001
gene-I8G32_RS23570	66895709	#N/A	RPA4558	0.513902	0.165105	0.09702	#VALUE!	#VALUE!	#VALUE!	#VALUE!	0.474754	0.701364	0.462967	0.73005	0.799398	-0.214724	-0.131017	0.993431	0.528118	#VALUE!	#VALUE!	0.32593	0.881544	0.251315	1.22072	0.715216	-0.114926	0.46884	1.06449	-0.0104167	0.368532
gene-I8G32_RS23565	66895708	#N/A	RPA4557	0.201732	0.322111	0.086634	0.527192	0.296456	0.18155	#VALUE!	-0.472157	-0.572438	-0.513767	0.261476	0.280646	-0.597222	0.348644	2.07901	0.510799	0.330063	0.0816811	1.58162	1.45193	1.58093	1.628	0.583124	0.190143	0.951133	1.18413	0.431231	1.16558
gene-I8G32_RS23560	66895707	#N/A	RPA4556	7.3117	0.0772021	0.124012	0.110991	#VALUE!	0.42828	#VALUE!	0.199878	0.70291	0.504862	-8.91014	0.582862	0.219129	-0.161971	1.79781	3.78562	0.745163	0.042147	1.03702	2.1496	2.05985	1.4256	1.43334	-0.101562	0.735457	1.38959	0.684235	1.22965
gene-I8G32_RS23555	66895706	#N/A	RPA4555	2.11142	0.513848	0.0204798	#VALUE!	#VALUE!	#VALUE!	#VALUE!	1.39615	0.33353	0.583196	2.00031	1.30288	0.530646	1.54253	1.62502	0.265202	#VALUE!	#VALUE!	0.590964	0.816076	2.16681	1.63842	0.510811	0.662415	0.737526	1.15313	0.529722	1.56871
gene-I8G32_RS23550	66895705	#N/A	RPA4554	0.951064	0.083607	0.0202764	0.260363	#VALUE!	0.0338483	#VALUE!	-0.203974	-0.223063	-0.50135	0.757423	0.0746085	-0.408312	0.297787	1.91292	0.512528	0.377228	0.343576	0.593988	1.61442	2.09506	1.64454	0.668665	0.512672	0.5735	1.28637	0.50388	1.42805
gene-I8G32_RS23545	66895704	#N/A	RPA4553	0.0881384	0.0728293	0.0236226	0.232873	0.0194412	0.36682	0.344918	0.14971	0.237437	0.0466031	0.126475	0.401514	0.254009	0.479188	0.445532	0.591495	1.07504	0.0953825	0.148039	0.43302	0.746985	0.52151	0.559911	-0.163363	0.185253	0.50574	0.725996	0.625094
gene-I8G32_RS23540	66895703	#N/A	RPA4552	0.772791	0.050608	0.0706882	0.0371166	0.639796	0.275263	0.0672299	-0.127106	-0.492849	-0.735257	0.613781	-0.384001	-0.0638128	0.205734	0.85859	0.21352	0.264994	0.210266	0.13946	0.628281	1.26566	0.825007	0.29925	0.30092	0.18305	0.658092	0.345947	0.973599
gene-I8G32_RS23535	66895702	#N/A	RPA4551	0.179029	1.13754	0.0193984	0.723304	0.881956	0.187458	0.399831	-0.773353	-0.206661	-0.619955	0.173566	-0.190266	-0.400149	0.319061	0.513359	0.423689	0.262605	1.18903	0.0628019	1.09651	0.807283	-0.475296	-0.620315	-0.555536	0.0800651	-0.708555	-0.284558	-0.615184
gene-I8G32_RS23530	66895701	#N/A	RPA4550	1.94238	0.368162	0.00110736	0.473278	1.32305	1.87719	0.353752	-0.438683	-0.0258156	-0.90508	-0.92644	-0.999635	-0.355061	0.411079	0.0170202	0.134758	0.572321	1.98394	1.89867	0.792741	0.399353	0.0305503	0.312171	-1.07936	0.932352	0.662008	0.513228	0.413749
gene-I8G32_RS23525	66895700	TX73_023635	RPA4549	0.119856	0.083607	0.0582899	0.132556	0.132427	0.0853055	0.121615	-0.165413	0.489874	-0.226275	-0.161201	-0.131552	0.169068	0.244676	0.560419	0.00614538	0.723191	0.109402	0.345996	0.628281	0.371398	0.557115	0.0173886	-0.153346	0.298338	0.550201	0.552843	0.401474
gene-I8G32_RS23520	66895699	TX73_023630	RPA4548	0.893067	0.536931	0.624543	0.0610797	#VALUE!	0.544508	#VALUE!	0.753782	1.80257	0.594572	0.893601	0.734257	0.147109	-0.126217	0.39953	0.0597839	0.00889997	0.0156346	0.275444	0.0596443	0.0923221	0.520716	0.141144	-0.0370615	0.327953	0.116192	0.0212924	0.133806
gene-I8G32_RS23515	66895698	TX73_023625	RPA4547	0.994213	0.105794	0.0109447	0.511419	0.0205726	0.143234	0.064659	-0.191199	-0.119703	-0.0452284	0.625581	-0.203889	-0.428342	0.143163	1.17745	0.0849758	0.0135237	0.369364	0.632388	0.998312	1.45752	1.01951	0.133983	0.372679	0.465968	0.842229	0.0263694	1.00181
gene-I8G32_RS23510	66895697	TX73_023620	RPA4546	0.258013	0.503738	0.0183615	0.4197	0.0846608	0.289448	#VALUE!	-0.68176	0.182141	-0.190894	0.334418	-0.426117	-0.521163	0.122674	0.280934	0.251295	0.0350591	0.176885	0.217671	0.252385	0.718128	0.397076	0.435571	0.275947	0.274405	0.34371	0.0678531	0.683897
gene-I8G32_RS23505	66895696	#N/A	RPA4545	1.21357	0.0420598	0.0113498	0.0460632	0.370119	0.190198	#VALUE!	-0.116863	-0.135699	0.512535	0.830991	0.283487	0.0848499	0.472129	0.0329295	0.00616349	0.220412	0.0536049	0.133477	0.0622645	0.0970721	0.0619534	0.0123367	0.109119	0.176967	-0.109264	-0.343319	-0.140571
gene-I8G32_RS23500	66895695	TX73_023610	RPA4544	0.924876	0.320345	0.134098	0.25129	#VALUE!	#VALUE!	#VALUE!	0.686966	0.828732	0.602643	1.06127	0.150128	0.567176	0.306792	0.218851	0.17294	#VALUE!	0.0389245	0.0229948	0.334037	0.221738	0.414248	0.374701	0.117931	0.0486879	0.576473	0.184937	0.313363
gene-I8G32_RS23495	66895694	TX73_023605	RPA4543	1.31725	0.0391546	0.0171155	0.0896897	0.110839	0.015279	0.664914	0.0760147	0.167039	0.165171	-0.736481	0.0272043	-0.0930592	0.501157	0.297561	0.409629	0.691563	2.43653	1.04237	0.215823	1.00342	0.368453	0.424266	0.815574	0.556971	0.264216	0.499926	-0.720938
gene-I8G32_RS23490	66895693	#N/A	RPA4542	2.07609	#VALUE!	0.197361	#VALUE!	#VALUE!	#VALUE!	#VALUE!	0.929874	1.3056	1.2787	2.10208	1.25458	0.88455	1.59687	1.28564	0.693038	#VALUE!	#VALUE!	0.420419	0.799498	1.47563	1.59743	0.980319	0.375334	0.655532	1.12077	-0.153509	1.24587
gene-I8G32_RS23485	66895692	TX73_023595	RPA4541	0.666332	0.151371	0.103642	#VALUE!	#VALUE!	#VALUE!	#VALUE!	-0.504399	0.916676	-0.499226	0.911606	-0.481575	-0.598056	0.472725	0.13914	0.0159889	#VALUE!	0.0140641	0.555747	0.446938	0.738115	0.307008	-0.0715255	0.0416429	0.607213	0.670296	-0.0563575	0.761223
gene-I8G32_RS23480	66895691	#N/A	RPA4540	1.63277	0.0326654	0.254305	0.268267	0.149902	0.189969	0.437877	0.0673591	1.2242	-0.238626	-0.938561	-0.230083	-0.262523	-0.562311	0.491998	0.205791	1.00372	0.159158	0.907341	1.16992	0.425287	-0.581944	0.689205	-0.237411	0.61588	0.869703	0.720887	0.448393
gene-I8G32_RS23475	66895690	#N/A	RPA4539	0.228832	0.0805871	0.0644325	0.0972294	0.163288	0.119877	0.188402	0.176319	0.496915	-0.307322	-0.297025	0.192208	-0.16112	0.370503	0.0600868	0.0257028	0.532616	0.0344563	0.225386	0.221184	0.719926	-0.0989196	-0.059575	-0.0636861	0.232636	0.263012	0.466192	0.599518
gene-I8G32_RS23470	66895689	TX73_023580	RPA4538	0.137777	1.89122	1.48585	0.912287	1.52032	0.634282	0.567813	1.10521	2.21455	0.938362	-0.17599	0.51097	0.632724	-0.758543	1.72598	0.091433	0.269785	0.633753	0.458887	0.958998	0.480603	-1.18301	-0.285231	-0.480232	-0.380132	-0.741716	-0.340655	-0.638473
gene-I8G32_RS23465	66895688	#N/A	RPA4537	0.151333	1.11574	0.846881	0.658654	3.508	1.34314	0.220894	-1.2289	-1.55935	-1.5962	0.186392	-0.873326	-0.491997	0.338864	0.264804	0.936053	0.535622	0.864845	0.147261	0.287676	0.315014	-0.43458	-1.03687	-0.787987	-0.205271	-0.463237	-0.723512	-0.408497
gene-I8G32_RS23455	66895686	#N/A	RPA4536	0.233928	0.25517	0.107166	0.389622	0.68984	8.27544e-05	0.130198	-0.29996	-0.600239	-0.540785	-0.224177	0.000390421	-0.286836	0.188115	0.222662	0.0142576	0.151041	0.14723	0.0595191	0.363519	0.604615	0.282062	0.0285834	-0.199622	0.0727625	0.382355	0.194549	0.555274
gene-I8G32_RS23450	66895685	#N/A	RPA4535	2.05759	0.403938	0.0672716	4.40921	3.57074	11.0119	3.65102	0.717003	-0.61861	-1.94438	1.13995	-2.10206	-1.29092	-1.57299	0.675827	1.76275	2.33124	1.31591	0.978573	1.06002	0.357349	-0.66984	1.83473	-0.894991	-0.750194	-0.824983	1.05972	-0.379916
gene-I8G32_RS23445	66895684	TX73_023555	RPA4534	1.69676	0.66995	0.0516871	2.30053	0.276689	2.58064	0.131692	0.884249	0.477105	-0.358266	0.899213	-0.910483	-0.755191	-0.19015	0.425783	0.935425	1.82908	4.01437e-05	1.02256	0.289793	0.570748	0.467897	0.823545	0.000466229	0.602078	0.305679	0.968151	0.516289
gene-I8G32_RS23440	66895683	#N/A	RPA4533	20.5551	0.53834	0.263998	0.807308	0.532634	1.85272	0.769829	0.57914	1.10637	-0.433907	-14.3805	-0.654698	-0.366424	-0.458574	0.259974	0.530651	2.88412	0.0957656	1.13602	0.208838	0.0536574	0.32537	0.940974	0.105854	0.570513	0.232803	1.15795	0.0731165
gene-I8G32_RS23435	66895682	#N/A	RPA4532	0.246392	0.00189293	0.0203828	0.139157	0.351559	0.219542	0.540767	-0.0039859	0.20448	-0.412675	-0.274112	-0.265201	0.154454	-0.631155	0.822718	0.0102106	0.443873	0.773238	0.150833	0.749172	0.611811	-0.749692	-0.0230315	-0.566996	0.17136	-0.649536	-0.432538	-0.544399
gene-I8G32_RS23430	66895681	#N/A	RPA4531	13.1075	0.116456	0.0193984	0.0830642	0.30997	0.0860184	0.318287	-0.186159	-0.184564	-0.354314	-11.499	0.110787	0.0937501	-0.414848	0.619967	0.340532	0.501207	0.16595	0.0594682	0.293347	0.130805	-0.581223	-0.344911	-0.187513	-0.0681639	-0.305269	-0.428287	-0.178886
gene-I8G32_RS23425	66895680	#N/A	RPA4530	1.11698	0.545055	0.0193984	1.07474	0.247315	1.8213	0.284665	0.536324	0.200219	0.265172	-0.667878	0.679037	0.453687	0.271469	2.02359	0.196419	3.30043	0.597456	1.54011	2.98917	1.96654	-1.26661	-0.35467	-0.413084	-0.685597	-1.51121	-1.14985	-1.59485
gene-I8G32_RS23420	66895679	#N/A	RPA4529	0.142041	0.336012	0.0283298	0.192208	#VALUE!	0.379387	#VALUE!	0.545894	0.347571	-0.119489	0.23987	0.523132	0.324925	0.025997	0.128631	0.135422	0.273892	0.0765778	0.104833	0.34034	0.0632329	-0.227719	0.232002	0.161814	0.154465	-0.475186	-0.398659	0.099379
gene-I8G32_RS23415	66895678	#N/A	RPA4528	0.232669	0.11805	0.0304689	0.17935	0.0436318	0.0178024	0.0624018	-0.21026	-0.270893	-0.0873363	-0.263111	0.0327078	-0.211007	-0.149446	0.467592	0.091433	0.122377	0.148828	0.486746	0.120592	0.727272	0.537131	0.139695	0.223433	0.419395	0.174468	0.180912	0.705227
gene-I8G32_RS23410	66895677	#N/A	RPA4527	1.58318	0.00694808	0.0283298	0.204092	0.106245	0.029095	0.0463532	0.0155427	0.277081	0.184568	0.840789	0.0547688	0.229156	0.107973	0.130191	0.0105956	0.0131334	0.711593	0.0820819	0.316965	0.0275201	-0.205068	0.0239645	0.513289	-0.109818	-0.365744	-0.0252769	-0.0423527
gene-I8G32_RS23390	66895673	#N/A	RPA4525	0.941772	0.00355072	0.0203828	1.42902	1.2445	2.91386	0.210952	-0.0102691	0.195177	-0.707686	-0.557056	-0.866788	-0.495977	-0.199742	0.0398577	1.41477	2.78636	1.53347	0.0587224	0.0433742	0.315426	-0.060351	0.925358	0.551503	-0.0608272	0.061869	0.965973	0.322929
gene-I8G32_RS23385	66895672	TX73_023495	RPA4524	0.391117	0.224442	0.040482	0.241621	0.291153	0.915109	0.293593	-0.313216	-0.435798	-0.341403	-0.341728	0.550396	0.235751	0.355562	0.488407	0.435915	0.0113132	0.0418666	0.0181137	0.275411	1.0948	0.572789	0.620836	0.0784586	-0.0266815	0.370478	0.0228996	0.915664
gene-I8G32_RS23380	66895671	#N/A	RPA4523	0.319214	0.575824	0.0868198	0.00694082	0.0677286	0.325822	#VALUE!	-0.616712	0.780419	-0.138149	0.324414	-0.395543	0.00973096	-0.720511	0.376668	0.861096	0.487055	1.33809	0.671955	0.0163441	4.05961	0.479386	1.47126	-1.19367	0.565138	0.0332989	0.521063	1.72352
gene-I8G32_RS23370	66895669	#N/A	RPA4522	1.17054	0.20461	0.0767089	0.0424908	0.0420286	0.1485	#VALUE!	0.329064	0.547368	0.0986899	0.797225	-0.247939	-0.0757702	0.521193	1.25737	0.993556	0.720127	0.29293	0.403098	0.818998	2.86246	1.09571	0.908588	0.406769	0.418317	0.824763	0.701814	1.51565
gene-I8G32_RS23365	66895668	TX73_023475	RPA4521	0.0247927	0.00894282	0.0518131	0.246204	#VALUE!	#VALUE!	#VALUE!	-0.033815	0.451053	0.663422	-0.0577334	0.312589	0.45362	-0.357001	0.22871	0.0876912	0.110594	0.166861	0.0118801	0.0792454	1.24522	0.363838	-0.171686	0.307715	-0.0205728	0.150536	-0.208519	0.919234
gene-I8G32_RS23360	66895667	#N/A	RPA4520	0.0988962	0.0195197	0.0683848	0.195255	0.0984053	0.0625123	0.0208028	0.0490319	-0.46793	-0.194424	-0.148995	-0.110166	-0.251252	0.0693709	0.198394	0.0374249	0.0689176	0.418507	0.0130103	0.242781	0.315426	0.27449	0.0726658	0.415896	-0.0190878	0.3021	0.115711	0.362684
gene-I8G32_RS23355	66895666	#N/A	RPA4519	1.59739	0.72794	0.00237915	0.511997	0.0440711	0.567822	0.064659	0.557261	-0.0496222	0.0790946	-0.738489	0.428968	0.312692	0.0990289	0.277594	0.0621969	0.0735653	0.198305	0.0461571	0.0276362	0.0470832	-0.320347	-0.11824	-0.200368	0.0531206	-0.0410279	0.103604	0.0658898
gene-I8G32_RS23350	66895665	#N/A	RPA4518	2.06282	0.155602	0.0154209	0.328065	0.388243	0.451999	0.0697156	-0.22864	-0.166254	-0.451144	-0.905878	-0.372229	-0.264822	-0.124102	1.29006	0.0828884	0.134955	0.546713	0.980629	0.683316	0.193281	-1.02005	-0.185217	-0.466774	0.611696	-0.577358	-0.189954	0.228536
gene-I8G32_RS23345	66895664	TX73_023455	RPA4517	1.12625	1.76211	0.141573	2.7857	1.59788	1.51978	0.519543	0.940164	0.671754	0.818951	-0.650875	0.669481	0.835138	-0.526814	0.89897	0.186351	0.979125	0.136252	0.493183	1.04764	0.770607	-0.806633	0.316067	-0.176011	-0.390844	-0.790245	-0.684899	-0.619393
gene-I8G32_RS23340	66895663	#N/A	RPA4516	0.371275	0.445629	0.0682642	0.0415284	0.435843	0.141787	0.360975	0.518482	0.429428	0.432002	0.321331	0.149369	-0.0480184	-0.425876	0.0924976	0.17294	0.00532248	0.179273	0.884479	0.0207422	0.176823	0.135003	0.238149	0.192656	0.504267	-0.0297393	0.00844626	-0.222987
gene-I8G32_RS23335	66895662	#N/A	RPA4515	0.122882	0.0859016	0.124697	0.0217955	0.0833131	0.0454844	0.192246	0.134045	0.867477	0.136226	0.148197	0.0592848	0.0262163	0.24875	0.214411	0.0177414	0.21254	0.460396	3.00219	0.191754	0.258353	0.251833	-0.0608586	-0.359988	1.02603	0.230289	0.244925	0.276168
gene-I8G32_RS23330	66895661	TX73_023440	RPA4514	0.279991	0.0726267	0.0193984	0.198076	0.325742	0.0483022	0.0463532	-0.147573	-0.190656	-0.453766	0.314468	0.0796114	-0.232811	0.130362	1.38604	0.0160695	1.02807	0.1018	1.8234	0.930734	1.25891	1.01608	-0.0336803	0.149165	0.79195	0.727949	0.67838	0.888452
gene-I8G32_RS23325	66895660	#N/A	RPA4513	0.663174	0.629022	0.36847	3.84896	0.72998	1.57368	0.378104	0.546442	1.21295	0.576044	0.4745	0.731465	1.13621	0.461963	0.0913921	0.0420909	0.441847	0.0565883	1.3835	0.0282943	0.521789	-0.138953	0.0678159	0.0806132	0.632024	0.0478814	0.370675	-0.479387
gene-I8G32_RS23320	66895659	TX73_023430	RPA4512	0.222672	0.405742	0.289181	4.08427	0.0136263	1.54162	0.735076	0.518288	1.51479	0.0391617	0.244497	-0.830358	-1.34666	-0.810639	0.59967	0.919662	4.40671	0.205987	3.66559	1.90605	0.246331	0.636239	1.57851	-0.303918	1.24298	1.12336	1.85785	0.337246
gene-I8G32_RS23315	66895658	#N/A	RPA4511	0.306224	0.0668395	0.137137	0.780799	0.336207	1.09085	0.250074	0.154678	0.911902	-0.49367	0.349589	-0.697963	-0.552045	-0.461165	2.0589	0.764659	3.68331	0.770306	2.70747	1.39236	1.71321	1.36156	0.922929	0.596007	1.16237	0.977332	1.49469	1.14665
gene-I8G32_RS23310	66895657	#N/A	RPA4510	0.992318	5.80688	0.453775	5.85615	2.87117	3.63733	4.36704	1.49497	1.17047	1.00197	0.507375	1.04111	1.01484	1.02711	0.444773	1.37677	0.0837922	1.75829	4.51091	1.86154	0.455755	0.610536	1.46809	0.638231	1.18432	1.26838	-0.110389	0.495838
gene-I8G32_RS23305	66895656	#N/A	RPA4509	0.373027	1.1684	0.0683848	0.649557	0.786684	0.681224	2.538	0.714802	0.432489	0.518945	-0.287688	0.415799	0.333967	0.869301	0.698847	0.762061	0.743356	1.22525	1.25566	1.54591	0.851688	0.626828	0.907694	0.561003	0.604596	1.01829	-0.524201	0.651094
gene-I8G32_RS23300	66895655	#N/A	RPA4508	1.97983	1.06095	0.0470991	0.507233	0.651483	0.278413	#VALUE!	1.1871	0.411934	0.773635	1.1869	0.429318	0.61816	-0.215185	0.525306	1.33653	0.0212767	0.712259	1.88357	0.854249	1.07373	0.686707	1.1886	0.770951	1.46039	0.905785	-0.0568215	0.940992
gene-I8G32_RS23290	66895653	#N/A	RPA4507	0.536622	0.190489	0.0227095	2.50113	0.428723	0.173801	0.0376386	-0.275272	0.220467	-0.382063	0.415695	0.163045	0.71657	0.0606874	1.99391	0.444209	0.832813	0.211932	0.244405	3.73512	1.97531	-1.22252	-0.646451	-0.228408	0.208245	-1.4533	-0.600555	-1.40754
gene-I8G32_RS23285	66895652	#N/A	RPA4506	0.347869	0.241882	0.0494649	0.654282	0.196118	0.264489	0.0636435	0.392698	0.36933	0.302858	0.364437	0.334368	0.505649	0.157656	0.254279	0.409629	0.205526	0.149631	0.275444	0.393145	0.0585407	-0.330282	-0.49747	0.205851	-0.288894	-0.502695	-0.269401	0.0866075
gene-I8G32_RS23280	66895651	#N/A	RPA4505	0.0386862	0.0380532	0.0808823	0.0830642	0.184098	0.0621682	#VALUE!	0.0895325	-0.549213	0.312249	-0.0641784	0.108792	0.126535	-0.309921	0.806585	0.179808	0.231275	0.198305	0.0587224	0.414658	0.766598	0.742812	0.2292	0.265011	0.0787727	0.468752	0.317121	0.674455
gene-I8G32_RS23275	66895650	#N/A	RPA4504	3.26143	13.2055	3.26001	13.9067	0.809331	5.86328	0.619905	-2.24774	-2.72935	-0.625658	-1.02244	-1.15888	-1.58246	-0.375361	0.604847	2.48688	2.27412	1.31389	0.0636063	0.479299	3.56413	-0.620905	-1.50371	0.533259	-0.0684287	-0.461887	-0.900935	-1.47974
gene-I8G32_RS23270	66895649	#N/A	RPA4503	0.143773	0.0916085	0.0271257	0.227773	0.0257671	0.110815	1.28518	-0.163406	0.232262	0.0561617	0.170319	-0.151406	-0.240198	-1.1693	0.966818	0.593805	0.227768	0.400247	0.417497	0.868587	1.6324	-1.04778	-0.566559	-0.398741	-0.370275	-0.789885	-0.32167	-1.08377
gene-I8G32_RS23265	66895648	#N/A	RPA4502	5.71856	39.3125	15.8835	10.9988	0.000373215	2.33092	1.66598	-4.0789	-5.64795	0.000733349	-1.3769	-0.769657	-1.39912	-0.624799	1.41572	8.54756	6.9431	0.0716208	10.7501	2.38092	11.6831	-1.19617	-2.54189	0.0978701	-2.02254	-1.42931	-1.63823	-3.24006
gene-I8G32_RS23245	66895644	#N/A	RPA4499	6.5743	0.0321191	0.00302534	2.51532	0.54856	1.66961	0.15658	-0.0774943	-0.0747271	-0.44369	-1.44204	-0.693747	-0.710913	0.21357	0.256372	0.104588	2.36102	0.0649369	1.24391	0.69537	0.00181112	0.307099	0.217644	-0.0852446	0.641664	0.658824	0.954564	-0.00265805
gene-I8G32_RS23240	66895643	#N/A	RPA4498	0.00842629	0.185278	0.00800393	0.425431	0.0887748	0.101844	0.20562	0.262431	0.0919278	0.139777	-0.00999412	0.116376	0.292252	0.248477	0.580119	1.09927	2.8607	0.117341	1.50948	2.40734	1.40688	-0.605284	-0.845895	0.119949	-0.642729	-1.16154	-1.04831	-0.899889
gene-I8G32_RS23230	66895641	#N/A	RPA4495	0.16805	0.133459	0.000198703	0.150543	0.53103	0.00370293	0.649055	0.206878	0.00522087	0.500931	0.19291	-0.00841222	-0.174873	0.63732	0.580121	0.0383344	0.0127139	0.0400343	0.0797243	0.122082	0.597534	0.609181	0.0739193	0.0711438	-0.095831	0.169918	-0.0228034	0.520515
gene-I8G32_RS23225	66895640	#N/A	RPA4494	4.41724	0.418225	0.0286647	0.529081	0.525655	0.69437	0.00497004	0.412915	0.244432	0.407535	-1.23632	0.370794	0.274191	-0.00818859	0.367166	0.00638988	0.529854	1.13148	0.656775	0.616344	2.72736	-0.462546	-0.0123392	0.49019	-0.392344	-0.620343	-0.424548	-1.54022
gene-I8G32_RS23220	66895639	#N/A	RPA4493	0.33998	2.55339	1.37455	1.11966	0.951183	0.984549	#VALUE!	1.32554	1.79516	0.748768	0.349752	0.690176	0.691872	-1.02807	1.09268	0.16608	0.103066	0.0399017	0.539999	0.608906	0.0985458	-0.88027	-0.219018	0.0650155	-0.403908	-0.545271	0.175698	0.160756
gene-I8G32_RS23215	66895638	#N/A	RPA4492	0.194273	0.588026	0.0516871	0.085404	#VALUE!	0.0644963	#VALUE!	0.819068	0.431147	-0.0338461	0.324925	-0.153767	0.181193	-0.11158	0.744695	0.305414	0.665147	0.148706	0.057963	0.967174	0.253791	0.829896	-0.518483	0.253872	0.0914805	0.860053	0.616109	0.347516
gene-I8G32_RS23200	66895635	#N/A	RPA4490	2.05173	0.187381	0.00237915	0.328065	0.545307	1.0444	#VALUE!	0.357329	0.0629656	0.665703	1.14707	0.822707	0.402833	0.0560246	0.677628	0.0792984	0.34534	0.107772	0.169535	0.420926	0.950663	0.676156	0.170622	-0.183803	0.205037	0.503319	-0.425674	0.731559
gene-I8G32_RS23195	66895634	#N/A	RPA4489	23.2064	0.231414	0.0171844	0.308767	0.0125009	0.297322	0.0605782	0.251348	-0.167899	0.0211651	-15.3046	0.215626	0.190361	0.0710081	0.846473	0.106795	0.781411	0.16595	0.444056	1.29499	1.44093	-0.70291	-0.229691	-0.152925	-0.311975	-0.844714	-0.49779	-0.911946
gene-I8G32_RS23190	66895633	#N/A	RPA4488	0.00201913	0.437819	0.222025	0.444958	#VALUE!	0.441971	#VALUE!	0.950997	1.1709	0.454195	-0.00466123	0.808288	0.776239	-0.14371	0.474353	0.356104	0.552803	0.478522	0.487329	0.722217	0.393624	0.70723	0.533805	0.623244	0.541553	0.846586	0.728581	0.462451
gene-I8G32_RS23185	66895632	#N/A	RPA4487	4.58613	1.04131	0.0637872	2.42548	0.781383	2.10919	0.82224	0.870045	0.426077	0.490422	-1.15385	0.663746	0.625934	-0.441565	0.905818	0.00545377	0.376686	0.00718364	1.37137	0.305125	1.82665	-0.928728	-0.0138906	-0.00937645	-0.595612	-0.399847	0.328119	-1.09388
gene-I8G32_RS23180	66895631	#N/A	RPA4486	0.888572	0.333997	0.102923	0.158227	0.639442	0.473614	0.296618	-0.475623	-0.659478	-0.702737	-0.734982	-0.530381	-0.214819	0.522122	0.174675	0.00614538	0.409	0.0536049	0.0760373	0.0747366	0.622478	0.260459	-0.0101395	0.105799	-0.109985	0.121833	0.451663	0.569614
gene-I8G32_RS23175	66895630	TX73_023285	RPA4485	11.2934	0.0344677	0.0590298	0.153814	0.120789	0.13974	0.323512	0.0730734	-0.437957	-0.20594	-10.7152	0.18325	0.171177	0.440348	0.842517	0.487049	0.432279	0.0275857	0.728421	0.587718	0.71516	0.744541	0.475154	0.0519478	0.516291	0.540218	0.441439	0.644028
gene-I8G32_RS23170	66895629	#N/A	RPA4484	0.0972002	1.87337	0.0273245	0.654982	2.07394	1.48704	0.486779	1.03389	0.306661	1.02879	0.125334	0.752107	0.44463	0.521125	0.0319186	0.993021	0.362094	0.270008	0.385053	0.0494987	0.105503	0.0615105	1.35114	0.345237	-0.395036	-0.0882767	-0.448396	-0.147668
gene-I8G32_RS23165	66895628	TX73_023275	RPA4483	0.49275	0.711491	0.0054735	1.66538	0.872317	0.802469	0.150052	0.639694	-0.134443	0.70097	0.422946	0.578943	0.770954	0.283047	1.24093	0.847724	0.116779	0.607895	0.920529	1.20691	2.00568	1.19129	1.12763	0.688079	0.694738	1.16578	0.197811	1.32102
gene-I8G32_RS23160	66895627	#N/A	RPA4482	5.00601	0.476869	0.00237915	0.0460632	0.999082	0.481804	0.0292117	0.411149	0.0460962	0.61024	-1.2942	0.311106	0.0449495	-0.0437686	1.03891	11.6138	0.330613	0.274345	0.0482096	0.0436667	3.34824	0.880001	2.12971	0.300936	0.0619935	0.0717886	0.342379	1.49001
gene-I8G32_RS23155	66895626	#N/A	RPA4481	4.43175	0.0726267	0.0681005	0.103538	0.161067	0.244287	0.297596	0.112971	-0.426412	0.195879	-1.27838	0.20729	0.0916462	0.270296	0.630625	2.83023	0.00426477	0.0418666	0.132293	0.207052	1.46663	0.596953	1.16322	0.0672196	0.155663	0.242674	-0.00648564	0.910155
gene-I8G32_RS23150	66895625	#N/A	RPA4480	0.672972	0.129467	0.0137214	0.68825	0.832049	0.334219	0.269892	0.205813	-0.136391	-0.730834	-0.52478	0.339406	-0.51041	-0.446187	0.337445	0.151316	0.0559015	0.0374775	0.107306	0.351331	0.680426	0.391903	0.198172	-0.0676134	0.131685	0.414856	0.0933802	0.567286
gene-I8G32_RS23145	66895624	#N/A	RPA4479	1.21357	0.0473518	0.00237915	0.161186	0.0401588	0.293839	0.268884	0.0906152	0.0596272	0.0761791	0.67418	0.290268	-0.175203	0.391732	0.753231	0.17294	0.0673051	0.0265777	0.203931	0.447711	1.17072	0.780679	0.218293	-0.0478264	0.20134	0.49352	-0.10824	0.838726
gene-I8G32_RS23140	66895623	#N/A	RPA4478	0.0710201	0.0514165	0.101228	0.137173	#VALUE!	#VALUE!	#VALUE!	-0.193125	-0.869204	-0.137326	0.180094	0.0662583	-0.335777	0.106482	0.291068	0.183778	0.0370425	0.0953825	0.0122928	0.5369	0.578599	0.47268	0.324812	0.239884	-0.0246854	0.699973	-0.0899285	0.659278
gene-I8G32_RS23135	66895622	TX73_023245	RPA4477	1.37249	1.60422	0.0203828	0.235664	4.61877	0.046099	0.636343	-1.13434	-0.25602	-1.79584	-0.947912	-0.217989	0.234176	-0.594335	0.12806	0.152013	0.809335	0.313674	0.147497	0.93932	0.0283415	0.221042	0.318327	0.360435	0.192592	-0.910605	-0.7027	0.050836
gene-I8G32_RS23130	66895621	#N/A	RPA4476	0.0487982	0.143389	0.0930709	2.01166	0.322437	0.098325	0.129855	0.223889	0.800485	0.357869	-0.0736218	0.140353	0.757869	-0.242051	0.0325215	0.593049	0.893158	0.0148273	0.0752841	0.684773	0.153395	0.0560374	1.18422	0.026903	-0.0963536	-0.636934	-0.775957	0.22286
gene-I8G32_RS23125	66895620	#N/A	RPA4475	0.0585019	0.693053	0.688328	1.22893	0.179483	1.27061	0.524115	0.700282	1.37066	0.28039	-0.0892331	0.753598	0.702369	0.625439	1.0614	0.0648186	0.418624	0.230778	0.203931	0.168832	0.512756	-0.836466	-0.117608	-0.262489	0.225763	0.206972	-0.378417	0.45793
gene-I8G32_RS23120	66895619	#N/A	RPA4474	1.3356	0.195389	0.31275	0.262845	#VALUE!	#VALUE!	#VALUE!	0.410963	1.20727	-0.183129	1.07095	0.0252263	0.441641	-0.791158	0.494519	0.12025	0.151384	0.501485	1.32555	0.0529071	1.39347	-0.648157	-0.356872	-0.705888	0.865973	0.0990672	-0.251171	0.977688
gene-I8G32_RS23115	66895618	TX73_023225	RPA4473	2.47162	0.29821	0.447884	0.185274	0.569474	0.170255	1.01938	0.408312	1.33033	-0.468633	-0.952016	0.210502	0.156284	0.617497	2.58328	0.609128	0.0837922	1.19811	1.66469	0.213262	0.357123	-1.42481	-0.776134	-0.607907	-0.890961	-0.232178	-0.121542	0.369192
gene-I8G32_RS23110	66895617	#N/A	RPA4472	0.0397294	0.746178	0.00226411	0.917212	#VALUE!	0.338031	#VALUE!	-0.95709	0.0462537	-0.830611	0.0830228	-0.532426	-1.00002	0.289739	0.295711	0.479217	0.0988918	0.0967613	0.0820819	0.164909	0.908927	0.429432	-0.526821	-0.193875	0.124796	0.262539	0.173976	0.80567
gene-I8G32_RS23105	66895616	#N/A	RPA4471	0.428122	0.265832	0.0203828	0.43322	#VALUE!	0.64764	#VALUE!	0.520169	0.238803	-0.0254478	0.600281	0.846995	0.636397	0.763987	0.00198553	0.955239	0.532121	0.109842	0.296575	0.629194	3.30811	-0.00384678	-0.858525	0.19463	-0.333791	0.63623	-0.582045	1.69772
gene-I8G32_RS23100	66895615	#N/A	RPA4470	0.0247927	0.0211669	0.0752671	0.041481	#VALUE!	0.0860184	#VALUE!	-0.0554964	-0.699452	-0.29594	0.042802	0.162804	-0.0839972	-0.389533	1.40628	0.41444	0.146412	0.309259	0.434045	0.577878	2.78008	1.35369	0.800678	0.540662	0.539068	0.763517	0.306796	1.72242
gene-I8G32_RS23095	66895614	#N/A	RPA4469	9.96253	1.52744	0.22389	3.52346	0.885155	3.41096	0.234858	1.00743	1.10201	0.724678	-10.1206	1.21691	1.14629	0.435374	1.11036	0.907193	0.292218	1.40637	0.0118801	2.23433	12.5738	1.00927	1.55347	0.92729	-0.0189601	1.33179	-0.39495	3.24806
gene-I8G32_RS23090	66895613	#N/A	RPA4468	9.71006	5.78516	1.21213	4.54901	3.64911	2.9615	0.272489	1.94021	1.92623	1.51096	-10.0134	1.21134	1.36865	0.477178	0.610438	1.76318	0.153922	0.718329	0.0275097	2.68296	15.9299	0.605098	1.38641	0.50532	-0.0358442	1.33975	0.223522	3.13616
gene-I8G32_RS23085	66895612	#N/A	RPA4467	18.8462	1.31907	0.080555	0.902845	1.50933	0.894016	0.631402	-0.750812	-0.474189	-0.766813	-13.7484	-0.555188	-0.435086	0.382583	0.433263	0.451919	0.336941	0.108363	0.375157	1.00279	7.89891	-0.473132	0.479807	0.13007	-0.321403	0.740437	0.354283	2.31788
gene-I8G32_RS23080	66895611	#N/A	RPA4466	19.6229	0.173027	0.0572001	0.125785	0.0995062	0.277158	1.81862	-0.231704	-0.378896	-0.153652	-14.0702	0.235915	-0.116091	0.729073	0.478584	0.415617	0.0430161	0.915114	0.0844282	0.78136	8.28604	-0.564093	0.471617	0.467362	0.0973061	0.745662	-0.0699715	2.2771
gene-I8G32_RS23075	66895610	#N/A	RPA4465	9.92437	1.15775	0.0778887	0.0368762	1.47733	0.660861	0.228297	0.870898	0.693322	0.968024	-10.1154	0.58015	0.060743	0.465649	0.955351	1.28602	0.0763949	1.10006	0.0409665	3.26689	18.68	0.992446	1.23034	0.731447	0.0672237	1.55286	-0.137263	3.69601
gene-I8G32_RS23070	66895609	#N/A	RPA4464	7.9098	0.208946	0.015646	0.207956	0.115576	0.243768	#VALUE!	0.378048	-0.208292	0.25053	-9.21023	0.373888	0.310749	0.121097	1.24357	0.490446	0.263142	0.511898	0.00417917	3.51226	18.454	1.50385	0.616863	0.635709	-0.00745932	1.80377	0.411775	3.81595
gene-I8G32_RS23065	66895608	#N/A	RPA4463	0.0247927	0.47086	0.155295	0.0850317	#VALUE!	0.0916567	#VALUE!	-0.736622	-0.94903	-0.309879	0.0465475	-0.188535	-0.176969	0.460603	1.97766	0.436773	1.46297	0.85841	0.106069	2.45331	11.1695	1.5318	0.768524	0.867908	0.182048	1.61668	1.08565	2.93672
gene-I8G32_RS23060	66895607	TX73_023170	RPA4462	0.110959	27.0531	16.3569	16.8016	3.07566	7.45469	3.23682	-4.38512	-5.83305	-1.41064	-0.151978	-1.6243	-2.15855	-1.08422	1.13303	0.241318	0.000890359	0.122998	0.236764	1.05758	2.93542	1.13985	0.458604	0.25905	0.343326	1.08809	0.00212647	1.80025
gene-I8G32_RS23055	66895606	TX73_023165	RPA4461	3.27583	24.752	3.16051	43.7041	0.30787	9.15058	2.24824	-3.99624	-3.38353	-0.411065	-1.19291	-1.88267	-3.68956	0.925504	1.27051	5.61255	0.018884	0.617413	0.859533	11.446	22.4369	1.16753	2.08535	0.723189	0.744458	2.88098	0.0495032	4.31357
gene-I8G32_RS23050	66895605	#N/A	RPA4460	0.110908	9.21538	0.948462	42.804	0.42383	12.2848	0.531132	-2.26757	-1.8987	-0.367856	0.115669	-1.97579	-3.17732	-0.370952	1.51543	1.73375	4.6517	0.0426784	0.928717	2.91384	8.09214	1.13987	1.22748	-0.0784185	0.59158	1.42736	1.56007	2.32258
gene-I8G32_RS23045	66895604	#N/A	RPA4459	0.375345	1.14252	0.195019	8.38598	0.129411	5.03292	0.529441	-1.00903	-0.805907	0.178009	0.312302	-1.36502	-1.6685	-0.494993	1.03154	1.69721	1.51474	0.201207	0.259153	0.952901	3.40948	1.01318	1.17557	0.300652	0.298743	0.868583	0.983652	1.6456
gene-I8G32_RS23040	66895603	#N/A	RPA4458	0.134019	0.0611818	0.0286647	1.63547	0.344663	1.47785	#VALUE!	-0.161479	0.304364	-0.506297	0.182022	-1.01249	-1.02373	-0.667512	0.349494	0.0506438	0.531037	0.758283	0.203881	0.00093388	0.133665	-0.448789	0.0842243	-0.699637	0.237688	-0.00146998	0.501721	0.184628
gene-I8G32_RS23035	66895602	#N/A	RPA4457	1.67008	0.79488	0.234867	4.02218	0.067349	3.26637	0.00497004	1.05941	1.20598	-0.146018	0.825348	-1.1408	-1.17284	0.0122339	2.86843	1.20582	11.209	0.0458227	0.85129	0.983788	0.690979	1.49496	1.3563	0.0930037	0.568611	0.795038	2.36017	0.592141
gene-I8G32_RS23030	66895601	#N/A	RPA4456	0.632719	1.42159	0.0903304	14.1671	0.108571	13.8861	0.300893	1.57785	0.839896	-0.255961	0.612065	-2.24488	-2.28862	-0.277489	8.34976	2.27785	18.6716	0.163383	2.96531	4.89721	1.72897	2.46871	2.28095	-0.199627	1.35924	1.6605	3.56987	1.30462
gene-I8G32_RS23025	66895600	#N/A	RPA4455	0.894814	#VALUE!	1.43987	#VALUE!	#VALUE!	#VALUE!	#VALUE!	1.98453	2.67775	0.792217	1.5868	0.8027	0.169327	2.05536	#VALUE!	#VALUE!	#VALUE!	#VALUE!	0.234036	#VALUE!	0.239312	-0.105624	0.0485986	-0.527003	-0.51909	-0.491262	0.484407	0.407439
gene-I8G32_RS23010	66895597	#N/A	RPA4454	0.430239	0.141855	0.0582899	0.0188673	#VALUE!	0.0521098	#VALUE!	0.335601	0.449527	-0.147304	0.532518	0.117945	0.0410147	0.0284001	0.911395	0.249181	0.819462	0.850281	0.334229	0.611211	1.59292	0.889197	0.310046	0.697775	0.349491	0.662592	0.695058	1.15605
gene-I8G32_RS23005	66895596	#N/A	RPA4453	1.13445	0.0313194	0.0665735	0.905652	0.424138	0.714131	0.419411	0.061615	0.429761	0.42661	-0.655698	0.465088	0.481159	0.457684	0.480995	0.0220888	0.44067	0.0192397	1.69529	0.75094	0.843893	-0.488078	0.0410663	-0.0295719	-0.761038	-0.651649	-0.411346	-0.639572
gene-I8G32_RS23000	66895595	#N/A	RPA4452	0.0656169	0.125499	0.109109	0.544133	0.30028	0.167354	0.333858	0.187949	-0.715535	0.320793	-0.0816593	0.175586	-0.400849	-0.488968	0.560737	0.522744	0.00516237	0.0861829	0.43427	0.43302	1.16775	0.557234	0.48758	0.135033	0.385218	0.45269	0.00912599	0.834146
gene-I8G32_RS22995	66895594	#N/A	RPA4451	7.11687	0.260583	0.101228	0.128245	0.178068	0.96322	0.00759919	-0.325157	-0.551694	-0.256833	-1.60926	0.469443	0.112816	-0.0142946	0.0460206	0.58198	0.228947	0.175464	2.6317	0.15812	0.289958	0.0751655	0.571441	0.20206	0.937739	-0.191754	-0.262841	0.320081
gene-I8G32_RS22990	66895593	#N/A	RPA4450	2.26029	0.121937	0.0203828	2.60913	0.0997044	2.22384	0.101506	0.176143	-0.191691	-0.168763	-0.959995	0.835658	0.80628	0.169954	0.694002	0.304114	0.102228	0.404518	1.60462	0.522404	1.34065	0.66233	0.371058	0.37852	0.794824	0.498174	0.163921	0.960908
gene-I8G32_RS22985	66895592	#N/A	RPA4449	0.199046	0.0986004	0.142126	0.397544	0.276738	0.0194369	0.0691675	-0.148384	1.02105	0.277489	0.181851	0.0267601	0.292328	-0.118197	0.0198837	0.139708	2.30048	1.09383	0.801272	0.84397	0.0371939	-0.0353824	-0.394786	0.494431	0.459238	0.745696	0.882355	0.0654154
gene-I8G32_RS22970	66895589	#N/A	RPA4447	1.05764	0.273366	0.0286647	0.00369828	#VALUE!	#VALUE!	#VALUE!	0.581537	0.314831	0.677939	-1.43862	-0.624854	0.00894994	0.715327	2.01741	0.704062	1.88041	#VALUE!	0.208785	0.435847	1.36125	1.6901	1.00668	0.31084	0.380767	0.702992	1.37813	1.12147
gene-I8G32_RS22965	66895588	#N/A	RPA4446	0.674934	#VALUE!	0.0659881	#VALUE!	#VALUE!	#VALUE!	#VALUE!	0.102775	-0.652204	-0.427551	1.02386	0.300118	0.0797563	0.36805	1.2864	#VALUE!	#VALUE!	#VALUE!	0.25831	0.936498	0.951118	1.51481	0.260554	0.010188	0.541137	1.25687	0.125276	1.04248
gene-I8G32_RS22960	66895587	#N/A	RPA4445	0.718626	0.234462	0.000198703	0.157076	#VALUE!	#VALUE!	#VALUE!	0.644964	-0.00244744	0.411685	1.03476	0.204039	0.41508	1.28722	0.966055	0.264141	#VALUE!	0.144787	0.196076	0.527548	1.40412	1.12104	0.443101	0.370305	0.333265	0.761884	0.841707	1.09348
gene-I8G32_RS22955	66895586	#N/A	RPA4444	1.07622	0.531517	0.246531	4.71075	0.7249	2.94953	#VALUE!	0.60089	0.974764	0.781206	0.772112	1.27583	1.484	0.342566	0.34949	0.398097	0.370613	0.0149673	0.344609	0.51522	0.449127	-0.40417	-0.373945	0.0261102	-0.305703	-0.498268	-0.392347	-0.431385
gene-I8G32_RS22950	66895585	#N/A	RPA4443	1.62711	0.0963411	0.00302534	0.445255	0.177047	0.423065	0.541974	-0.1384	0.0773446	0.198828	-0.657326	0.295009	0.245862	0.317665	0.31877	0.834152	0.131974	0.240782	0.127428	1.61475	1.03578	-0.442338	1.31656	-0.200725	0.135716	1.10847	0.150032	0.709302
gene-I8G32_RS22940	66895583	#N/A	RPA4442	31.1506	0.115034	0.070199	0.571617	0.0247359	2.2781	0.133676	-0.15879	-0.431754	-0.0574934	-3.09996	0.693195	0.343798	0.147466	1.42963	1.08685	1.32017	0.679459	1.13463	0.524671	9.36394	-1.2745	-0.813183	-0.35669	-0.643117	-0.542784	-0.651842	-2.39972
gene-I8G32_RS22935	66895582	#N/A	RPA4441	0.0257	0.33639	0.00237915	0.175936	0.129411	0.351548	0.274031	-0.360252	-0.0526372	-0.176062	-0.0312284	-0.283814	-0.157496	-0.303369	0.133232	0.17294	0.0818185	0.109622	0.110154	0.333371	0.365859	-0.18506	-0.204428	0.138529	0.119659	-0.331438	-0.112772	-0.359833
gene-I8G32_RS22930	66895581	#N/A	RPA4440	0.960939	0.320345	0.0553545	4.80145	0.360691	2.09656	0.11746	0.346455	0.448838	0.356531	-0.649344	0.831688	1.03317	0.176988	1.16996	1.09927	3.42955	0.0737553	1.9146	4.06591	1.3175	-0.888663	-0.944094	0.0903362	-0.75324	-1.55644	-1.19424	-1.06084
gene-I8G32_RS22925	66895580	#N/A	RPA4439	2.91313	0.879898	0.31275	7.69147	1.25824	2.53931	0.0473405	0.598039	0.977735	0.737887	-1.07212	0.871783	1.21354	0.0687412	0.670076	0.691275	2.0611	1.91791	3.87113	2.48381	3.09969	-0.737733	-0.565441	0.648267	-1.07489	-1.40968	-0.874601	-1.56798
gene-I8G32_RS22920	66895579	#N/A	RPA4438	0.0380612	0.0935704	0.0930709	1.21091	0.232586	0.54641	0.15549	0.178753	0.566469	0.35824	-0.065324	0.496848	0.721351	0.322435	0.0624524	0.200978	0.13003	0.0207777	0.347083	0.070672	0.445188	0.109646	-0.288946	-0.0434031	-0.322338	0.105785	-0.182307	0.436507
gene-I8G32_RS22915	66895578	#N/A	RPA4437	0.250953	0.0252033	0.0466529	1.90828	1.64221	2.42576	0.300993	0.0569042	0.413581	-0.801021	-0.237689	-0.729345	-0.561352	-0.272062	0.858294	0.172617	0.305205	0.697657	0.601647	0.72342	1.28435	-0.73305	-0.407177	-0.455725	-0.427167	-0.617573	0.314891	-0.889011
gene-I8G32_RS22910	66895577	#N/A	RPA4436	12.3772	0.329511	0.140613	0.0672164	0.0334318	0.143234	0.037743	0.418207	0.669882	0.0694262	-11.1714	0.162981	0.0776591	-0.0741106	0.0148412	0.0265856	0.521025	0.0949059	0.0550467	0.275411	0.591263	-0.0251866	-0.0726995	-0.137349	-0.0748351	-0.309631	0.470072	-0.53207
gene-I8G32_RS22905	66895576	#N/A	RPA4435	0.647284	4.82102	0.473451	0.527192	3.04059	1.53785	4.59832	2.47628	2.13086	1.2122	-0.523379	0.688293	0.422697	-1.66489	8.32613	0.100743	0.13003	0.0340212	9.75643	5.16622	1.19268	-2.41375	0.48736	-0.0545356	-2.11239	-1.67844	0.16613	-1.34837
gene-I8G32_RS22900	66895575	#N/A	RPA4434	0.0616231	0.360849	0.267733	1.09518	0.153544	0.175726	0.523899	0.442224	1.04785	0.228376	-0.101028	0.203968	0.583817	-0.605459	1.0888	0.0081679	0.00686275	0.1816	1.60585	0.616823	0.165251	-0.905033	0.0259714	-0.20552	-0.900638	-0.522462	-0.0106658	-0.20655
gene-I8G32_RS22895	66895574	#N/A	RPA4433	23.7128	0.102911	0.000198703	0.508346	1.70448	3.53942	0.597759	0.638796	-0.0166014	-0.80124	-15.4718	-0.861285	-0.39536	0.336673	1.99394	0.761885	0.156909	2.01472	3.81892	2.69406	3.77814	-1.2301	-1.4659	-0.713863	-1.13344	-1.23191	-0.184287	-1.60569
gene-I8G32_RS22890	66895573	TX73_023000	RPA4432	2.46771	3.34041	0.452162	0.914834	1.38858	1.38654	0.774273	1.45467	1.42929	0.929536	1.14192	0.850053	0.597822	0.773883	0.11505	0.778337	0.169371	0.185603	0.108339	0.676846	3.25888	0.182468	1.12225	-0.222686	-0.121457	0.555946	-0.227428	1.70499
gene-I8G32_RS22885	66895572	#N/A	RPA4431	2.58834	0.837706	0.0286647	0.814492	0.182781	0.503262	0.133676	0.56087	0.27597	0.204618	-0.86812	0.332136	0.34702	-0.156451	1.57049	0.482203	2.23509	0.328747	2.62226	1.81786	2.15154	-1.20205	-0.628239	-0.239451	-0.829753	-1.12599	-0.849959	-1.41018
gene-I8G32_RS22850	66895565	#N/A	RPA4430	5.66616	0.0726988	0.00226411	2.13914	0.128011	0.0704512	2.48226	-0.113691	-0.056338	-0.171932	-1.34324	-0.0777513	0.650854	-0.893087	0.902557	1.41945	0.403849	0.746298	0.0976231	0.805901	1.41775	0.958536	2.30145	0.545316	-0.12973	0.683297	0.424493	0.962258
gene-I8G32_RS22845	66895564	#N/A	RPA4429	1.11378	0.590728	0.123875	0.25522	0.639212	0.697739	1.48313	-0.564468	-0.749898	-0.596794	-0.691002	-0.600634	-0.249591	-1.35169	0.569053	0.485463	0.137783	0.0745315	0.122931	0.598028	0.855233	0.707864	0.558176	0.153198	0.164859	0.717913	0.212409	0.844149
gene-I8G32_RS22840	66895563	TX73_022950	RPA4428	0.0476772	3.69275	2.16599	1.264	1.57002	0.834338	#VALUE!	1.75993	2.25038	1.0333	0.0808666	0.673641	0.883018	0.28161	1.14441	0.0310974	0.0616163	0.0286105	0.0300387	1.7814	1.1473	-0.866868	-0.058968	-0.0446069	-0.0373451	-1.18897	-0.135345	-0.836558
gene-I8G32_RS22835	66895562	TX73_022945	RPA4427	1.40706	0.127839	0.155295	0.32669	1.2445	0.0960131	0.655959	-0.282328	-0.713591	-0.754494	-0.713703	0.118792	0.241471	0.505855	1.19687	0.4108	0.677928	1.30348	0.721488	0.472926	0.761709	-1.02174	-0.477843	-0.748419	-0.537036	-0.463562	-0.551648	-0.618674
gene-I8G32_RS22830	66895561	#N/A	RPA4426	3.24494	1.14364	0.0152781	0.326737	0.00777392	0.571551	0.0472175	-0.777789	-0.164244	0.0158427	1.08949	0.403206	0.273125	-0.0905449	0.180638	0.43292	0.340544	0.0400343	0.377125	0.299875	0.246357	-0.258803	0.61707	-0.0746567	-0.413363	-0.364261	-0.397662	-0.291347
gene-I8G32_RS22825	66895560	#N/A	RPA4425	0.619931	2.5124	0.216155	0.281946	1.2445	0.0178024	0.0493157	-1.11011	-0.935205	-0.717247	0.400517	0.0263587	0.239293	0.0761825	0.162799	0.349444	0.196815	0.0265777	0.309503	0.369876	0.0900945	-0.227694	0.597541	0.0478387	-0.330666	-0.39603	-0.257886	0.124323
gene-I8G32_RS22820	66895559	#N/A	RPA4424	2.47904	0.438674	0.10336	2.20707	0.838315	2.03115	0.186036	0.510278	0.618261	0.670423	1.04143	0.976317	0.879099	0.325263	0.675827	3.89649	0.631064	0.0939179	1.09526	1.09078	3.45872	0.697836	1.32953	0.163923	0.725973	0.852326	0.566672	1.65639
gene-I8G32_RS22815	66895558	#N/A	RPA4423	1.29153	0.965552	0.0723641	17.6348	0.172062	12.5638	1.98126	1.07367	0.644825	-0.358628	0.879857	-1.84338	-1.82075	-0.709885	0.840344	1.1274	10.2	0.833213	0.665491	0.480035	0.303741	0.724109	1.4779	-0.512549	0.49226	0.430117	2.28288	0.331617
gene-I8G32_RS22810	66895557	#N/A	RPA4422	1.69528	0.0728293	0.782167	4.18426	0.120214	3.40552	1.63698	0.133854	2.32681	-0.235085	1.03006	-1.24092	-1.28028	-1.13514	3.36279	1.23298	3.40564	0.123933	10.8676	0.00513814	7.61055	1.79037	2.17463	-0.170086	1.86529	-0.00804638	1.18736	2.22748
gene-I8G32_RS22805	66895556	#N/A	RPA4421	0.84101	0.463518	0.226152	4.55345	2.05549	2.15207	0.106903	0.493892	0.935867	1.00922	0.543241	0.858407	1.1341	-0.17664	0.419981	0.613781	0.0496093	0.708939	0.281674	0.0311865	0.139965	0.430227	0.751247	0.475831	0.242256	0.0451681	-0.0762704	0.180054
gene-I8G32_RS22800	66895555	#N/A	RPA4420	0.0550702	0.319222	0.160294	0.769108	#VALUE!	#VALUE!	#VALUE!	0.741914	0.959716	0.676264	0.163026	0.646294	1.11614	0.674334	0.00833561	0.172767	0.297129	0.608905	0.00607561	0.293347	0.971779	-0.0244233	0.389341	0.877744	-0.0148443	0.523912	0.519779	1.04247
gene-I8G32_RS22795	66895554	#N/A	RPA4419	15.3498	0.0900148	0.180895	0.118325	0.46149	0.142563	0.379303	0.135021	0.72851	0.440235	-12.4006	0.156859	0.107173	-0.386418	0.00682218	0.599082	0.236117	0.0219205	0.148209	0.384077	0.112841	0.0111218	0.458817	0.0328905	-0.147084	-0.35942	0.260304	-0.143987
gene-I8G32_RS22790	66895553	#N/A	RPA4418	2.31603	0.913611	0.254305	20.9357	0.00332992	15.6716	0.00477078	0.927628	1.45566	0.0225026	1.15624	-2.01926	-1.97493	0.00902602	2.32533	0.58198	14.0123	0.352381	0.910798	0.776479	0.687544	1.23036	1.38351	-0.317676	0.624001	0.577935	2.52068	0.687484
gene-I8G32_RS22785	66895552	#N/A	RPA4417	0.374324	0.0728957	0.0767089	0.0514098	0.0082122	0.110574	0.0135846	-0.113612	0.590142	0.0155754	0.301322	-0.120836	-0.0510555	0.0225621	0.373059	0.132856	0.100526	0.764949	0.204622	0.517285	0.0334829	-0.375859	-0.291779	-0.417553	0.178093	-0.428424	-0.12494	-0.0482456
gene-I8G32_RS22780	66895551	#N/A	RPA4416	0.909555	0.161969	0.0193984	#VALUE!	#VALUE!	#VALUE!	#VALUE!	0.52239	0.263039	0.534749	1.19074	0.534524	-0.846528	0.266988	0.499141	0.00349206	#VALUE!	0.035051	0.150409	0.456337	0.657214	0.920291	-0.00766461	-0.109449	0.246339	0.626765	-0.462619	0.635782
gene-I8G32_RS22775	66895550	#N/A	RPA4415	0.350806	0.205608	0.0659881	0.241621	#VALUE!	0.153095	#VALUE!	-0.456087	0.486152	-0.42681	0.494734	-0.322914	-0.435666	0.401623	0.595157	0.33226	1.79705	0.00386218	0.0991093	1.80796	0.220892	0.618811	-0.424516	-0.00698414	-0.130605	1.07287	1.03476	0.283585
gene-I8G32_RS22770	66895549	#N/A	RPA4414	0.48619	0.0239782	0.00798628	0.0407874	0.105184	0.040809	0.21475	0.0571157	0.102363	-0.199257	0.464903	-0.0743736	-0.0654394	0.437229	0.671849	0.0995598	0.754449	0.232239	0.134509	1.10575	0.723518	0.698869	-0.169939	0.259395	-0.156673	0.802695	0.569959	0.660361
gene-I8G32_RS22765	66895548	#N/A	RPA4413	0.125783	0.361575	0.0516871	0.266021	0.109843	0.402201	0.121654	-0.386629	0.354474	0.178636	-0.141632	0.325538	0.219739	0.186151	0.666482	0.0965787	0.116779	0.119588	0.216231	0.109952	0.30578	-0.616708	-0.163941	-0.14679	-0.215506	-0.145551	-0.154217	-0.319532
gene-I8G32_RS22760	66895547	#N/A	RPA4412	2.83642	0.417616	0.00851653	0.141111	0.0357677	0.728253	1.69847	-0.444872	-0.10007	-0.0642614	-1.06098	0.434155	0.128613	0.756896	0.719676	0.107469	0.241923	0.158885	0.234036	0.348967	0.603875	-0.707534	-0.160782	-0.164961	-0.20738	-0.391261	-0.249877	-0.555145
gene-I8G32_RS22755	66895546	#N/A	RPA4411	0.237476	0.4498	0.042943	0.465458	1.34509	0.499903	0.219423	-0.48885	-0.339791	-0.758263	-0.222474	-0.404374	-0.302101	0.230138	1.02155	0.233607	0.0295995	1.23838	0.160487	0.162753	0.813838	-0.793554	-0.320655	-0.627266	0.158949	-0.187138	-0.0551613	-0.618925
gene-I8G32_RS22750	66895545	TX73_022860	RPA4410	9.64474	0.191025	0.0201438	0.301341	0.688121	0.0279609	0.0564395	-0.357809	0.223441	-0.722846	-9.98265	0.0570494	-0.349028	0.143844	0.214394	0.0383344	0.0302954	0.350229	0.0896228	0.72275	2.40243	0.331948	-0.0855985	0.386988	0.119643	0.668949	-0.0578467	1.96144
gene-I8G32_RS22745	66895544	#N/A	RPA4409	1.1789	0.458999	0.0672716	0.0129957	0.0587844	0.892195	0.256468	0.545066	0.435334	0.119782	-0.814776	0.714995	0.0210825	0.424858	0.589559	0.0947574	0.7328	0.0484153	0.636074	0.0308947	1.8702	-0.677284	-0.184104	-0.0971326	-0.58824	0.0537539	-0.714738	1.47608
gene-I8G32_RS22740	66895543	#N/A	RPA4408	0.0304522	0.0498685	0.0184111	0.016246	0.224345	0.771317	#VALUE!	0.12883	0.173926	0.329458	0.0486816	0.611187	0.0264636	-0.199308	0.101992	0.258521	0.879013	0.0824992	0.381575	0.311513	2.34385	-0.170543	0.295743	0.130894	-0.352369	0.349138	-0.685227	1.4683
gene-I8G32_RS22735	66895542	#N/A	RPA4407	0.542479	0.0191835	0.0516871	0.15743	0.184649	0.442352	#VALUE!	0.0446758	0.415528	0.311083	0.506724	0.462849	0.210191	0.157587	0.300564	0.173583	0.170856	0.250861	0.488805	0.0241165	2.6267	0.430874	0.249744	-0.321306	-0.427324	-0.0477889	-0.238477	1.54531
gene-I8G32_RS22730	66895541	#N/A	RPA4406	0.23729	0.0501767	0.0193984	1.13012	0.0211092	0.277211	#VALUE!	-0.129213	-0.198918	0.0578447	-0.281715	-0.401238	-0.784735	-0.658279	0.20439	0.714254	0.0028074	0.0465478	0.154305	0.0433742	4.16238	0.334893	0.632496	0.100887	-0.210465	0.100373	0.00452355	1.84412
gene-I8G32_RS22725	66895540	TX73_022835	RPA4405	1.31151	0.273639	0.0286647	0.626202	#VALUE!	0.479549	#VALUE!	-0.481192	0.276406	-0.543512	0.86792	-0.641579	-0.67516	-0.898981	0.409474	0.923959	#VALUE!	0.0700127	0.0719612	0.571818	2.53413	0.581957	0.992941	0.17429	-0.128479	0.687453	-0.989973	1.44734
gene-I8G32_RS22720	66895539	#N/A	RPA4404	0.222563	0.48338	0.247994	0.229796	1.42	0.805529	0.755454	0.527795	0.953018	0.834742	-0.223731	0.650781	0.190835	0.561895	0.911955	8.84601	2.61084	0.26116	0.238908	10.1815	17.9147	0.80998	2.9906	0.244695	-0.203313	2.29522	-0.968272	4.0657
gene-I8G32_RS22715	66895538	#N/A	RPA4403	0.106691	0.472445	0.762723	3.81885	0.574346	6.95078	0.395613	-0.818307	-1.56094	-0.432387	-0.112147	-1.23709	-0.793294	-0.27687	0.265008	1.39952	0.0332354	2.49344	3.60108	2.11031	7.66274	-0.341202	-1.02051	0.790617	-1.06364	-1.15611	-0.0509126	-2.15271
gene-I8G32_RS22710	66895537	#N/A	RPA4402	0.592369	28.0106	17.8287	17.785	8.41764	17.4023	6.43074	-4.58145	-6.80168	-2.07071	0.430016	-2.39109	-2.20124	-1.45508	4.98864	7.64977	4.21681	1.95993e-05	19.9173	7.81602	11.4806	-1.96943	-2.97227	5.94e-05	-2.84996	-2.18917	-1.54541	-2.75093
gene-I8G32_RS22705	66895536	#N/A	RPA4401	0.183299	0.0851421	0.0659881	0.0590265	0.0675017	0.342559	0.069672	-0.18529	-0.60591	0.134751	-0.204246	0.323791	0.0735718	0.141398	0.809807	0.536045	0.09314	0.144035	0.245856	0.659978	0.692786	0.892872	0.747345	-0.256697	0.276834	0.699818	-0.164771	0.599856
gene-I8G32_RS22700	66895535	TX73_022810	RPA4400	0.290662	0.0816537	0.00302534	0.534693	0.40195	1.67493	0.133676	0.154809	-0.0794888	0.413829	-0.291943	0.76363	0.381608	0.235218	0.619331	1.16407	0.560944	0.643391	0.787796	2.1496	1.98824	0.683569	1.23531	0.5929	0.585219	1.26383	0.572593	1.19823
gene-I8G32_RS22695	66895534	TX73_022805	RPA4399	0.0577815	1.25729	0.00805396	1.31192	0.43475	1.56886	0.037459	0.803823	0.151936	0.453106	-0.0759718	0.737828	0.590169	0.0778248	1.45108	1.24303	0.00443273	1.20734	1.59387	1.91607	1.91533	1.15634	1.72998	0.834549	0.940857	1.25233	0.0110036	1.22063
gene-I8G32_RS22690	66895533	#N/A	RPA4398	0.119786	1.83956	0.088634	4.03041	0.426138	2.0242	0.00497004	1.05125	0.728106	0.431203	0.156838	0.866802	1.08215	-0.0154846	1.90136	2.39847	0.282725	0.60524	3.17351	2.61991	3.30377	1.29755	2.24595	0.568046	1.2382	1.3854	0.37165	1.56637
gene-I8G32_RS22670	66895529	#N/A	RPA4395	0.220564	1.58708	2.36043	0.397974	1.20052	0.107822	0.673614	-1.12797	-2.27049	-1.04889	-0.198906	0.112361	0.304777	0.398006	4.95576	4.82142	2.69389	5.15802	2.66657	4.68958	5.37486	-1.96457	-1.72384	-1.54465	-1.33533	-1.67885	-1.40789	-2.05074
gene-I8G32_RS22665	66895528	#N/A	RPA4394	0.138931	2.02971	0.0203828	0.381456	0.131514	0.276231	1.029	0.934124	-0.30292	-0.232468	-0.175042	-0.231308	0.260897	-0.526059	1.32559	0.506652	0.140804	10.9508	2.50456	12.5244	0.195647	-0.971405	1.78885	1.97441	0.995333	-2.6699	0.207955	-1.10527
gene-I8G32_RS22660	66895527	#N/A	RPA4393	0.600625	0.0507652	0.389502	1.42428	2.13224	2.42166	0.625592	-0.0913286	-1.25081	-1.09907	-0.468423	-0.850687	-0.553021	-0.522483	2.12393	0.505508	0.619302	3.71184	3.75554	4.47407	0.692727	-1.36781	1.11833	0.939211	0.999386	-1.64989	0.549463	-0.851283
gene-I8G32_RS22655	66895526	#N/A	RPA4392	0.299465	0.317474	0.0665735	0.23859	2.38015	1.26776	0.115826	0.372756	-0.504495	-1.25066	-0.273475	-0.685306	-0.210703	-0.19686	0.37713	0.336055	0.0596461	1.0477	0.501627	0.308994	0.00882224	-0.434868	0.654376	0.645787	0.403859	-0.352019	0.0967552	0.014197
gene-I8G32_RS22650	66895525	#N/A	RPA4391	0.0683789	0.304197	0.0875708	0.423131	#VALUE!	0.54041	#VALUE!	0.441298	0.606045	-0.195911	0.119945	0.57047	0.470001	0.686344	0.107585	0.135422	0.176771	0.0724589	0.229264	0.148714	0.273374	0.16872	-0.197154	0.125896	-0.255445	-0.222729	-0.251762	0.3303
gene-I8G32_RS22645	66895524	#N/A	RPA4390	0.0266782	0.157343	0.0107516	0.150116	0.0256003	0.26913	#VALUE!	-0.307431	0.145048	0.0702819	0.047248	0.374841	-0.258164	-0.102136	0.0942685	0.252392	0.151384	0.108363	0.379111	0.118884	0.285597	-0.15947	-0.429873	0.173853	0.349279	0.175792	-0.224888	0.333553
gene-I8G32_RS22640	66895523	TX73_022750	RPA4389	0.221529	1.13889	0.379229	0.770895	0.0764958	0.0702109	2.83372	0.763527	1.11119	0.120289	-0.203825	0.0823132	0.397325	-1.09476	1.89794	0.0402714	0.482646	0.19955	1.64825	2.74983	0.335402	-1.19327	-0.0963463	-0.182472	-0.698198	-1.22582	-0.378333	-0.4257
gene-I8G32_RS22635	66895522	TX73_022745	RPA4388	0.554869	0.314705	0.0685774	0.24924	0.175905	0.145028	#VALUE!	0.460937	0.562723	0.320367	0.54639	0.251043	0.33293	-0.683072	0.411164	0.577132	0.583862	0.0165864	0.417098	0.549242	0.226013	-0.508937	-0.552338	-0.0349817	-0.39637	-0.612819	-0.622657	-0.287678
gene-I8G32_RS22630	66895521	#N/A	RPA4387	0.172143	0.00760427	0.0184111	0.29634	0.170518	0.211784	#VALUE!	0.0183009	-0.177075	-0.300137	0.222914	-0.294061	-0.348017	-0.320377	0.72008	0.259976	0.0837922	0.290699	0.194667	1.07095	1.89315	0.799494	0.283154	0.340149	0.214965	0.944259	0.133334	1.13418
gene-I8G32_RS22625	66895520	#N/A	RPA4386	2.75158	#VALUE!	0.0522841	#VALUE!	#VALUE!	#VALUE!	#VALUE!	0.222553	-0.797241	0.22514	2.49138	1.06535	0.142478	1.113	0.529434	0.196419	#VALUE!	#VALUE!	0.0905892	0.707841	1.57182	0.806334	0.397644	0.186955	0.195273	1.08052	0.551315	1.20957
gene-I8G32_RS22620	66895519	TX73_022730	RPA4385	0.0380612	0.304217	0.00237915	0.197855	0.206408	0.0511861	0.234389	0.366975	-0.06118	0.309829	-0.0546333	-0.0876151	0.212921	0.426417	0.18769	0.273007	0.269604	0.0900603	0.583663	0.0231107	0.383084	0.263799	-0.307458	-0.129955	-0.428671	0.0369862	0.29609	0.425339
gene-I8G32_RS22615	66895518	#N/A	RPA4384	1.02146	0.107449	0.00237915	0.240905	0.451909	0.50412	0.343054	-0.169643	0.0458051	0.423855	-0.641912	0.384455	0.211856	-0.424196	1.16307	2.50559	0.584925	0.774765	0.429074	0.937102	2.78653	-0.891436	-1.14408	-0.496248	-0.386603	-0.764463	-0.471444	-1.34876
gene-I8G32_RS22610	66895517	#N/A	RPA4383	2.49617	0.751036	0.0532068	0.157993	0.607304	0.0258683	0.0425496	-0.571685	-0.354504	-0.582289	-0.906799	0.0351117	-0.149114	-0.0580006	0.567649	0.0735341	0.267036	2.4182	0.0453856	0.213262	3.05198	-0.542259	-0.139052	-0.880759	-0.0572036	-0.265051	0.337844	-1.45399
gene-I8G32_RS22605	66895516	#N/A	RPA4382	0.223714	0.28251	0.0767089	0.396706	0.385462	0.158713	0.0230315	-0.393819	-0.500848	-0.477151	-0.247967	-0.200033	-0.375458	0.0567564	1.26456	1.08073	0.0119535	1.50854	0.02475	0.491013	4.0226	-1.13	-0.714343	-0.782492	-0.0330514	-0.469881	-0.0211049	-1.68545
gene-I8G32_RS22600	66895515	#N/A	RPA4381	3.12046	0.33085	0.0681005	3.42258	0.77918	2.44792	0.782338	-0.353904	-0.430493	0.576554	-1.19032	0.731922	0.812554	-0.485943	0.691818	0.643401	0.995328	1.12067	2.99301	0.769943	11.4116	-0.773879	-0.558064	-0.498582	-0.921568	-0.697883	-0.584338	-2.80649
gene-I8G32_RS22595	66895514	#N/A	RPA4380	0.0720799	0.383175	0.0370325	0.143264	0.398038	0.145307	#VALUE!	-0.579954	-0.323565	-0.513355	0.110205	0.209582	0.192538	-0.235169	0.113627	0.573225	0.377228	0.0847593	0.00417917	0.015389	0.0900945	-0.179821	-0.699707	0.144429	0.00657821	0.0263536	-0.421703	-0.127145
gene-I8G32_RS22590	66895513	#N/A	RPA4379	0.0283694	0.181966	0.00225582	0.838986	0.211218	0.434488	0.142073	-0.234732	0.027158	0.24887	0.0354963	0.291738	0.381044	0.15815	0.680376	0.0803298	1.05262	0.385642	0.984433	2.64201	3.98212	-0.666351	-0.189585	0.288765	-0.52222	-1.20083	-0.654774	-1.62347
gene-I8G32_RS22585	66895512	#N/A	RPA4378	0.571334	0.0820501	0.00237915	0.909876	0.204024	0.621443	0.168124	-0.155012	-0.0770275	0.288324	0.501111	0.497764	0.573073	0.349962	0.0230514	0.371821	0.338917	0.23616	0.26437	0.171946	0.17195	0.0396859	-0.393755	-0.273491	-0.255771	-0.228236	-0.38438	-0.216081
gene-I8G32_RS22580	66895511	#N/A	RPA4377	0.134333	0.28299	0.0413945	1.80383	0.348665	0.420176	0.152701	0.314787	0.333925	0.319439	-0.131669	0.28743	0.573764	-0.162959	0.79207	0.593254	3.30043	1.60814	1.44787	3.22858	1.09957	-0.674729	-0.637057	0.580024	-0.617922	-1.28673	-1.04881	-0.893997
gene-I8G32_RS22575	66895510	#N/A	RPA4376	0.359136	0.123243	0.234867	0.548826	0.25384	0.173225	#VALUE!	0.223335	0.888818	0.359155	0.382617	0.2323	0.450954	-0.473108	0.199111	0.136446	0.0131334	0.154653	0.494977	0.323367	0.374625	-0.277151	-0.256413	0.215498	0.410315	-0.377238	-0.0256678	-0.470856
gene-I8G32_RS22550	66895505	#N/A	RPA4372	13.1604	1.8396	0.0992314	0.399748	1.19738	0.244516	0.0799733	0.943501	0.696059	0.701257	-11.5067	0.236252	0.286319	-0.139032	0.212297	0.24351	1.6886	0.126828	0.0707113	1.47968	0.371398	-0.296101	0.382661	0.15034	0.0797483	-0.984525	-0.854797	-0.438786
gene-I8G32_RS22545	66895504	#N/A	RPA4371	13.6167	0.0604717	0.195019	0.171356	0.560453	0.0559573	0.0695958	-0.113177	-0.856548	-0.489777	-11.6965	-0.0707884	-0.154618	-0.129123	0.0466341	0.0434987	0.34534	0.0536049	0.0297015	0.0454149	0.0741791	-0.0718061	-0.0809036	0.0764282	-0.0376466	-0.0672896	-0.330517	0.11047
gene-I8G32_RS22540	66895503	#N/A	RPA4370	0.233977	0.178327	0.00237915	0.327548	0.076973	0.805529	0.00281078	-0.236866	0.0569516	-0.122223	-0.219523	-0.486148	-0.2491	-0.00604176	0.696893	0.761544	0.578398	0.13281	0.0550467	0.378882	0.0961966	-0.643354	-0.564791	0.150213	-0.0635037	-0.368496	-0.456391	-0.125814
gene-I8G32_RS22535	66895502	#N/A	RPA4369	0.461104	1.12973	0.0563028	1.35702	1.94665	1.96961	0.927354	-1.0276	-0.446603	-1.12748	-0.428404	-1.00364	-0.743721	-0.919421	0.605506	0.295427	0.14684	0.79039	0.129084	0.441672	0.2501	-0.647887	-0.405949	-0.653517	0.162402	-0.493471	-0.25261	-0.292741
gene-I8G32_RS22530	66895501	#N/A	RPA4368	0.519183	0.167906	0.0506273	0.243483	0.130647	0.238556	0.019052	-0.230532	0.358481	-0.226304	-0.387351	0.223149	0.21283	-0.0349406	0.350772	0.0778392	0.0809676	0.439537	0.13473	0.216125	0.129513	-0.414681	-0.119149	0.346463	0.140415	-0.279198	-0.112603	-0.162422
gene-I8G32_RS22525	66895500	#N/A	RPA4367	0.149185	0.117744	0.00226411	0.236425	0.0174482	0.187668	0.455582	-0.170302	0.039142	0.0322769	-0.174346	0.190972	0.187473	-0.441052	0.244698	0.0824739	0.578111	0.0548924	0.134509	0.184926	0.0452936	-0.297429	0.14048	0.0793927	0.140711	-0.222816	-0.471205	0.0649584
gene-I8G32_RS22520	66895499	#N/A	RPA4366	0.0332204	0.0780739	0.00226411	0.222979	0.0645985	0.10852	#VALUE!	0.157047	-0.047249	-0.139587	0.0527492	0.168243	0.25748	-0.249898	0.393205	0.220641	0.1906	0.413625	0.271051	0.0718712	0.548442	0.440399	0.256409	0.387151	0.269446	0.107453	0.265883	0.52924
gene-I8G32_RS22515	66895498	#N/A	RPA4365	0.40272	7.15058	0.642456	1.52575	5.70741	3.21366	#VALUE!	2.12244	1.64391	1.9367	0.463809	1.39868	1.0342	-0.151438	0.0168808	0.256218	0.584752	0.995082	0.0290889	0.0573865	0.333711	0.0356462	0.587607	0.837842	0.0506409	-0.111886	-0.681279	-0.457985
gene-I8G32_RS22510	66895497	#N/A	RPA4364	0.289799	0.666765	0.084138	0.701145	1.09567	1.05616	0.364781	0.569375	0.597108	0.68367	-0.253381	0.548419	0.381395	-0.372199	0.648738	0.0764717	0.142798	2.23213	0.232928	1.76324	5.94409	-0.728377	0.163603	0.851797	-0.218303	-1.00051	-0.182769	-2.10831
gene-I8G32_RS22505	66895496	TX73_022615	RPA4363	0.0546654	0.114712	0.129625	0.240928	0.0872259	0.123964	0.0872783	-0.181068	-0.688466	0.141075	-0.0738339	0.158132	0.231463	0.164327	0.112071	0.00614538	0.010485	0.233654	0.0997642	0.0272721	0.165699	0.171024	0.0117704	0.292737	-0.123208	-0.0447639	-0.0209798	-0.207284
gene-I8G32_RS22500	66895495	#N/A	RPA4362	3.20176	0.0574214	0.0196375	2.53769	0.0602397	0.306129	0.352737	0.0914052	0.181982	0.102387	-1.25926	0.232853	0.671337	-0.300701	1.70121	1.44949	0.95883	0.709152	2.31869	1.79809	5.48868	-1.26268	-0.820396	0.377424	-0.791562	-1.04754	-0.556884	-2.17858
gene-I8G32_RS22495	66895494	#N/A	RPA4361	0.00201913	0.167906	0.0331484	0.347944	0.144254	0.626696	0.195112	0.24706	0.284875	0.213504	-0.00218519	0.464415	0.31792	-0.346525	0.183337	0.255188	0.267036	0.369319	0.374322	0.161217	0.134756	-0.262722	-0.352643	-0.365311	-0.33405	-0.208245	-0.329714	-0.178595
gene-I8G32_RS22490	66895493	#N/A	RPA4360	12.3539	0.704116	0.0191005	0.13183	0.0145008	0.266574	0.00663862	-0.654751	-0.199032	-0.0289337	-11.1631	0.26338	0.135528	0.0185797	0.0945553	0.479217	0.291003	0.130789	0.30622	0.0643476	0.0147656	-0.142978	-0.51995	0.177859	-0.28794	-0.095295	-0.32314	-0.0226982
gene-I8G32_RS22485	66895492	#N/A	RPA4359	0.0440922	0.328967	0.0782065	0.13183	0.398459	0.145247	0.163152	-0.42129	-0.609454	-0.424599	-0.0661629	0.170966	0.14453	-0.268376	0.43851	0.467988	1.17568	0.0265777	0.102103	0.456089	0.0333312	-0.45469	-0.476674	-0.0445509	-0.110683	-0.460325	-0.734446	-0.051567
gene-I8G32_RS22480	66895491	#N/A	RPA4358	0.0332204	0.0117854	0.0283298	0.623017	0.024065	0.342656	0.0902278	-0.0284272	0.279472	0.0536912	0.0484875	0.361034	0.445422	-0.191326	0.425798	0.305414	0.485688	0.0265777	2.20638	0.827576	0.50042	-0.504148	-0.409979	-0.051901	-1.0605	-0.727097	-0.489743	-0.498348
gene-I8G32_RS22475	66895490	#N/A	RPA4357	0.342363	0.198941	0.0254439	0.20588	0.225647	0.701099	0.457497	-0.269227	-0.222536	-0.244771	-0.326092	-0.410011	-0.161863	-0.359818	0.488407	0.259976	0.129457	0.914176	0.507635	0.258366	3.12765	-0.612923	-0.297639	0.454659	-0.340708	-0.337044	0.148957	-1.38309
gene-I8G32_RS22470	66895489	#N/A	RPA4356	0.195436	1.29603	0.153518	2.80888	3.32841	1.11194	1.13381	0.711362	0.80516	1.1022	0.218415	0.607728	0.816272	-0.544149	0.698236	0.158725	1.5039	2.55675	3.14997	4.97753	2.49756	-0.670086	-0.289798	0.722852	-1.00131	-1.92157	-0.74561	-1.86317
gene-I8G32_RS22465	66895488	#N/A	RPA4355	16.7301	0.863766	0.0939835	0.918386	0.219235	0.206008	1.7055	0.761903	0.727474	0.292907	-13.0294	0.253344	0.613171	-0.979286	2.2359	0.197973	6.28735	0.237594	3.78386	13.6675	0.934082	-1.38105	-0.422284	-0.209038	-1.11791	-2.69814	-1.50646	-1.31481
gene-I8G32_RS22460	66895487	#N/A	RPA4354	12.2057	1.43271	0.080555	1.13949	0.484917	0.492467	0.30384	0.917955	0.68264	0.469216	-11.1051	0.425434	0.688888	-0.415894	0.840344	0.0312409	3.27758	0.575125	1.93577	2.28734	0.473132	-0.728206	-0.095332	0.407059	-0.853976	-1.23563	-1.25237	-0.535259
gene-I8G32_RS22455	66895486	#N/A	RPA4353	0.71652	3.80174	0.48705	0.719568	0.772283	0.641245	#VALUE!	1.78802	1.30353	0.748905	0.670651	0.596895	0.601388	-0.515315	1.32699	0.393236	0.083224	0.111131	0.754992	0.390028	2.60115	-1.10507	-0.616535	0.175124	-0.621656	-0.491124	0.130141	-1.87041
gene-I8G32_RS22450	66895485	#N/A	RPA4352	1.08527	0.510108	0.080555	0.195255	0.00332992	0.0985137	1.21546	-0.572426	-0.471123	0.00682224	-0.540778	-0.0998835	-0.138993	0.533071	1.11705	1.1629	2.14926	1.86209	0.465968	1.91475	4.73411	-0.797647	-0.848274	0.629854	-0.343611	-1.03544	-0.930742	-2.46636
gene-I8G32_RS22445	66895484	#N/A	RPA4351	0.604413	2.18722	0.38417	0.563582	0.425412	0.266085	0.0420598	-1.03261	-1.21126	-0.415492	0.443223	-0.229286	-0.35809	-0.0627544	2.02974	1.35663	2.89579	0.115818	0.731944	3.45697	4.73411	-1.22294	-1.07178	-0.143237	-0.482806	-1.43495	-1.29395	-1.95685
gene-I8G32_RS22430	66895481	#N/A	RPA4348	0.453552	8.75696	1.5413	0.227773	0.888111	0.0605343	#VALUE!	2.23915	2.53195	0.799778	0.623217	0.119133	0.353491	-0.141978	3.38275	2.90955	1.81434	3.90182	2.14994	0.176391	5.65649	1.80691	2.05323	1.45075	1.06723	0.285382	1.09562	3.00701
gene-I8G32_RS22425	66895480	#N/A	RPA4347	0.976422	1.35249	0.0875708	0.570838	1.12095	0.978455	#VALUE!	1.18494	0.563384	0.916388	0.775105	0.796399	0.548787	0.110771	0.821404	0.363804	0.485865	0.604267	1.75255	0.263778	0.387809	0.801593	0.393353	0.540158	0.876286	0.345241	0.508569	0.44215
gene-I8G32_RS22420	66895479	#N/A	RPA4346	3.50917	0.00239402	0.0282584	5.01463	0.664942	2.18519	0.108701	0.00392642	0.318429	0.465947	-1.17865	0.692699	0.914288	0.124798	0.224233	0.498022	0.21544	0.128607	3.32901	0.0399855	0.035663	-0.328115	0.966724	0.133401	-0.991243	-0.067976	-0.2244	0.0511455
gene-I8G32_RS22410	66895477	#N/A	RPA4345	0.600423	0.0515746	0.080555	0.762468	0.419539	1.1092	0.21851	-0.11217	0.557412	-0.504087	-0.51639	-0.822803	-0.583049	0.355197	0.699084	0.3166	0.278461	1.00055	1.533	0.182787	0.202395	-0.701943	-0.463335	-0.699971	-0.978385	-0.254152	0.357743	-0.260156
gene-I8G32_RS22405	66895476	#N/A	RPA4344	0.195282	0.236499	0.0203828	0.433779	0.263219	0.861616	0.236711	-0.353024	0.225611	-0.34229	-0.202125	-0.578494	-0.322777	0.276019	1.42568	0.288143	0.00532248	0.738448	1.45657	0.819877	1.03863	-1.04308	-0.455349	-0.48278	-0.800801	-0.632558	-0.00918879	-0.759522
gene-I8G32_RS22400	66895475	TX73_022510	RPA4343	22.415	0.122884	0.0201438	0.809067	0.470017	1.06831	0.364241	-0.286317	-0.185825	-0.447179	-15.0208	-0.463235	-0.391458	-0.261857	1.61287	0.799545	0.0873338	0.481955	5.27723	2.06343	3.41201	-1.0854	-0.652788	-0.302025	-1.19785	-1.0835	-0.110509	-1.45065
gene-I8G32_RS22395	66895474	#N/A	RPA4342	0.956709	0.0772717	0.0304689	0.116894	0.091339	0.118019	#VALUE!	-0.169614	0.294567	-0.200915	0.717418	0.209233	-0.189688	0.364731	2.22807	0.823335	0.987098	0.642121	2.53781	2.08445	2.71589	1.6507	0.854064	0.67706	1.23044	1.45122	0.846107	1.60549
gene-I8G32_RS22390	66895473	#N/A	RPA4341	0.379577	0.0271589	0.140613	0.333312	0.0440711	0.00292979	0.858344	-0.057569	0.901776	-0.0876324	0.346912	0.00605409	-0.302316	0.704376	1.43946	0.0667559	0.768793	0.0876383	2.28153	0.862524	0.0859982	0.989743	-0.1668	0.117637	0.863584	0.6456	0.539748	0.128981
gene-I8G32_RS22385	66895472	TX73_022495	RPA4340	0.955176	0.409359	0.134098	0.109866	0.129155	0.106339	0.102839	-0.563003	-0.70673	-0.229808	0.648497	0.155601	0.143861	-0.232112	0.226253	1.19829	1.05006	0.0625082	0.34085	0.451332	0.333094	-0.306547	-0.912211	-0.115969	-0.32765	-0.491875	-0.789935	-0.437595
gene-I8G32_RS22380	66895471	#N/A	RPA4339	0.548183	0.266078	0.0762682	0.0307442	#VALUE!	0.0382036	#VALUE!	-0.433691	-0.523803	-0.654958	-0.66276	-0.0809021	-0.0693989	-0.0663259	0.437428	0.279652	0.0314711	0.160506	0.197067	0.328735	0.576891	0.517429	0.321957	0.254579	0.285496	0.420397	-0.0627574	0.546449
gene-I8G32_RS22375	66895470	#N/A	RPA4338	0.957457	0.0908243	0.0257089	0.130006	#VALUE!	0.152033	#VALUE!	0.344947	0.305403	0.494021	0.979939	0.369731	0.303857	0.566024	0.619607	0.144168	0.046893	0.363984	0.24998	0.523297	0.415747	0.745098	-0.333235	0.516936	0.330945	0.646988	0.1051	0.498647
gene-I8G32_RS22370	66895469	#N/A	RPA4337	0.960701	9.66154	3.62227	0.935259	1.53424	2.13204	1.9808	-2.62029	-2.83812	-1.062	-0.571588	-0.858714	-0.552195	-0.990467	0.601652	0.953464	0.0703408	0.345956	0.0992678	0.120592	0.158866	-0.658555	-0.880802	-0.406467	-0.142049	-0.177369	-0.123269	-0.216467
gene-I8G32_RS22360	66895467	#N/A	RPA4336	0.132041	4.01011	0.263998	0.497102	0.120237	0.0154663	0.129276	-1.39887	-0.983762	-0.167011	-0.133171	-0.0209781	-0.285045	-0.145949	0.818284	0.0615993	0.589311	0.130789	0.353519	0.907237	2.75518	-0.6885	-0.146228	-0.143368	-0.272429	-0.730445	-0.510775	-1.30435
gene-I8G32_RS22355	66895466	#N/A	RPA4335	0.489476	0.142276	0.164892	0.801859	0.0164695	0.162153	0.11238	0.284663	0.854282	0.0306252	0.365695	0.19374	0.426162	0.187776	0.378456	0.0639044	0.544232	0.8665	0.127322	0.199327	0.434765	-0.414924	-0.177699	-0.589557	0.16243	0.233657	0.470559	-0.440106
gene-I8G32_RS22350	66895465	#N/A	RPA4334	1.43063	0.605752	0.0153215	0.66228	0.723069	0.657163	0.320662	-0.691972	-0.17432	-0.802171	-1.03231	-0.642856	-0.69467	0.531502	0.773084	0.189621	0.444081	0.0643489	0.436059	0.360545	1.19953	0.769087	-0.25061	-0.126818	0.401302	0.414876	0.455494	0.885666
gene-I8G32_RS22345	66895464	#N/A	RPA4333	0.0356578	0.043405	0.0681005	0.457369	3.02841	1.40181	1.12122	0.0969632	0.502818	-1.23733	-0.0442741	-0.648273	-0.301198	-0.767208	0.0207882	0.14577	3.36295	0.944653	0.234036	0.363396	0.339776	0.0345468	0.265477	-0.553554	0.217357	0.365865	1.19906	0.338537
gene-I8G32_RS22335	66895462	#N/A	RPA4332	0.309013	3.88895	0.171521	0.330205	2.71232	0.802777	0.401625	-1.37131	-0.710476	-1.18524	0.259735	-0.466729	-0.267875	-0.357868	2.10023	1.25927	0.923137	1.7486	1.89736	0.609256	0.292636	-1.31051	-0.826621	-0.781403	-0.863547	-0.639022	-0.609624	-0.309864
gene-I8G32_RS22330	66895461	TX73_022440	RPA4331	2.0299	1.52003	0.00851653	0.198497	0.764747	0.0505962	1.33629	-0.895159	0.101786	-0.680937	-0.76202	-0.0572644	-0.138058	0.559138	1.151	0.264141	0.186711	0.0548924	0.700685	1.09005	0.644393	-0.810957	-0.375325	-0.0697438	-0.497258	-0.722897	-0.232862	-0.696997
gene-I8G32_RS22325	66895460	#N/A	RPA4330	0.981728	2.5552	0.0818236	0.0456489	0.268167	0.265183	3.83932	-1.20517	-0.648939	-0.31084	0.565453	-0.238447	0.0515787	-1.09708	1.42574	0.666485	2.13234	0.270231	4.83329	3.02484	8.82798	-1.30138	-1.06368	-0.213159	-1.17028	-1.63268	-0.936316	-3.03178
gene-I8G32_RS22320	66895459	#N/A	RPA4329	0.489416	0.0886137	0.0505826	0.547941	0.924475	0.230029	0.066401	0.144354	0.355506	0.602738	-0.357515	0.206305	0.323423	0.0888561	0.194719	0.606756	0.43152	0.157024	0.331931	0.321825	6.42795	-0.294998	-0.540447	0.15956	0.25711	-0.397988	-0.365299	-2.22576
gene-I8G32_RS22315	66895458	#N/A	RPA4328	0.051035	25.9586	0.267911	6.12799	1.88265	5.55596	0.661313	-3.63771	-1.45679	-0.96566	0.0569558	-1.09891	-1.19444	0.371363	0.233976	0.135459	0.678289	0.980009	0.30713	0.361261	0.452176	-0.312089	-0.453049	-0.504428	0.278076	0.364135	0.538632	-0.487093
gene-I8G32_RS22310	66895457	#N/A	RPA4327	3.695	0.757206	0.197361	1.41569	#VALUE!	#VALUE!	#VALUE!	-1.11906	1.34918	-0.720482	1.83311	-1.64186	-1.45555	-0.0177318	4.63176	0.436773	2.57308	1.78601	6.73715	2.29775	0.231907	-2.44547	-0.980754	0.850938	-2.1094	-1.44806	-1.32334	-0.446006
gene-I8G32_RS22305	66895456	#N/A	RPA4326	0.480818	3.54615	0.0241429	1.54669	0.821495	1.32082	0.255983	-1.45196	-0.330901	-0.645558	0.416861	-0.712908	-0.713678	-0.354246	1.75734	2.19319	5.50031	2.26296	8.94805	3.33828	0.34243	-1.13472	-1.33046	0.730827	-1.75657	-1.41734	-1.45045	-0.413664
gene-I8G32_RS22300	66895455	#N/A	RPA4325	0.205241	0.188145	0.0193984	0.00130487	0.0377977	0.173481	#VALUE!	0.302378	0.188452	-0.0880945	0.257562	0.234559	0.00166341	-0.0173543	0.575108	0.0804211	0.111288	0.741207	0.717705	0.164579	0.509954	0.576643	0.14928	0.525416	0.487989	0.212679	0.156658	0.464949
gene-I8G32_RS22295	66895454	TX73_022405	RPA4324	1.2888	1.82872	0.462208	0.482043	1.04844	0.846088	1.84569	1.12087	1.46181	0.775015	0.72458	0.588962	0.384857	1.07248	1.43999	0.239713	0.00516237	3.08134	4.73115	0.347471	0.215752	1.15254	0.554015	0.949518	1.25995	0.344607	0.00897815	0.305768
gene-I8G32_RS22290	66895453	TX73_022400	RPA4323	1.19769	2.68486	0.84666	0.164869	1.02092	0.0573818	7.27772	1.31071	2.38612	0.619345	0.638755	0.0728087	0.146383	1.44357	4.05975	0.144204	0.654067	1.77094	8.24295	0.727795	0.287186	1.60552	0.488154	0.699052	1.55297	0.522011	0.504158	0.315018
gene-I8G32_RS22285	66895452	TX73_022395	RPA4322	0.612816	0.00239402	0.109102	0.0955424	0.0274535	0.0263664	1.08043	0.0047256	0.740159	-0.0571112	-0.471409	-0.0445009	0.112562	-0.983606	0.0359636	0.112204	0.612728	0.0107029	0.79444	0.45271	1.48491	-0.0640946	0.262684	0.0167595	0.510275	-0.448466	-0.614066	0.942824
gene-I8G32_RS22280	66895451	#N/A	RPA4321	0.524321	3.01833	0.196507	3.43766	1.33961	2.27229	0.343054	1.29891	1.12687	0.767437	-0.391134	0.825504	0.893	0.396247	0.474353	0.623898	1.25322	0.0387143	0.219264	0.610541	0.535717	-0.512792	1.32147	0.0586527	-0.213973	-0.521929	-0.854605	0.493264
gene-I8G32_RS22275	66895450	#N/A	RPA4320	0.513708	0.187882	0.0630713	0.835979	0.151087	0.219467	1.10054	0.237997	0.461064	0.221579	-0.381117	0.208408	0.42016	-0.719341	0.620611	0.0103846	0.887352	0.839403	1.09291	0.946344	1.21165	-0.626005	-0.0223712	0.490466	-0.669716	-0.682009	-0.587732	-0.808197
gene-I8G32_RS22270	66895449	TX73_022380	RPA4319	0.130303	1.25492	0.171521	10.4335	0.00533984	14.2967	0.263311	1.32903	1.14902	0.0174189	-0.177748	-1.89479	-1.83476	-0.244427	3.62581	0.663282	11.9706	1.27606	2.87745	2.82783	0.0114011	1.58887	1.29376	-0.698318	1.19754	1.37357	2.65157	-0.0175207
gene-I8G32_RS22265	66895448	#N/A	RPA4318	1.02132	1.29603	0.528409	0.10012	0.41454	0.244069	0.695041	0.889937	1.42878	0.413039	0.630414	-0.219599	0.0923003	-0.526894	0.0162602	0.160525	0.552694	0.0209607	0.0143432	0.14327	0.621988	-0.0256484	0.288335	0.0299535	-0.0181753	-0.16283	0.425808	-0.520621
gene-I8G32_RS22260	66895447	TX73_022370	RPA4317	0.154134	0.600054	0.0683848	4.72707	0.380073	1.47188	2.93103	-0.721257	0.462521	-0.500541	-0.156784	0.625881	1.06947	0.986301	0.0568099	0.075189	0.179492	0.0717688	0.798581	0.643778	0.351581	0.0888003	-0.140511	-0.103202	-0.584271	-0.544819	-0.245839	-0.364351
gene-I8G32_RS22255	66895446	#N/A	RPA4316	12.3466	2.00174	0.00980599	3.91612	1.02132	2.98588	0.391158	0.970575	0.146137	0.722865	-1.95021	0.799863	0.874381	0.279641	0.204351	1.26902	0.0727506	8.40782	6.68707	0.647799	1.80518	0.283396	2.21058	1.38454	1.53306	0.620186	-0.101929	-1.15849
gene-I8G32_RS22250	66895445	TX73_022360	RPA4315	6.4463	0.941319	0.0413945	2.53756	0.325742	0.982868	0.333325	0.679795	0.351819	0.401375	-1.63829	0.530883	0.775479	0.373036	0.263785	0.652422	0.265414	0.116624	1.24594	0.0256572	0.89782	0.325764	0.971348	0.157388	0.660579	-0.0399628	-0.297167	-0.679518
gene-I8G32_RS22245	66895444	#N/A	RPA4314	0.380005	0.156705	0.00237915	0.0583164	0.105996	0.354954	#VALUE!	0.341954	-0.0614268	0.252276	-0.483926	0.476896	0.109145	0.392317	0.129638	0.227466	0.454159	0.0608941	0.704231	0.0725935	0.27784	-0.268095	-0.373857	-0.165172	0.63806	0.148246	-0.642822	0.357268
gene-I8G32_RS22240	66895443	#N/A	RPA4313	0.357845	0.42625	0.070199	0.00992666	#VALUE!	0.195638	#VALUE!	0.641653	-0.514098	0.271189	-0.610991	0.329505	0.018421	0.288327	0.515624	0.299092	0.280534	0.433146	0.671261	0.0721019	1.57042	0.699823	0.499362	-0.750345	0.675725	0.187815	0.455213	1.15531
gene-I8G32_RS22235	66895442	#N/A	RPA4312	1.09372	2.12028	0.399225	1.26137	3.77683	0.979437	1.36544	1.14073	1.64087	1.44917	0.674577	0.614122	0.675201	1.01427	7.5958	5.20964	0.264994	4.1945	0.820903	0.26495	18.6518	2.62261	2.8855	1.539	0.663805	0.385876	0.389408	3.5844
gene-I8G32_RS22230	66895441	#N/A	RPA4311	0.174627	0.00218792	0.0183722	0.288182	0.667493	8.27544e-05	0.0663523	-0.00438439	0.226611	0.553801	0.195801	-0.000316346	-0.273787	0.139214	2.35982	0.992495	0.537753	0.529314	0.73107	0.741982	5.55051	1.55242	1.02607	0.557383	0.592142	0.765012	0.567572	2.20056
gene-I8G32_RS22225	66895440	TX73_022335	RPA4310	0.0456124	1.0412	0.231064	8.74093	0.525655	13.6615	0.349715	1.04838	1.30553	-0.729312	0.0714963	-2.13335	-1.82094	-0.408353	3.62967	3.23678	20.6904	0.0625082	4.22731	3.89738	6.33777	1.76606	3.04229	-0.134321	1.48281	1.62426	3.07359	2.34846
gene-I8G32_RS22220	66895439	#N/A	RPA4309	8.36424	0.257715	1.05134	1.37018	0.249197	0.372635	5.77448	-0.324094	-1.74505	0.393129	-1.79167	0.299815	0.581034	1.58095	2.24358	1.9675	4.34294	0.269029	4.98292	4.99514	7.02069	-1.63493	-1.62293	-0.250634	-1.54325	-1.81884	-1.29815	-2.2845
gene-I8G32_RS22215	66895438	#N/A	RPA4308	33.0428	0.908783	0.624276	0.84537	0.225877	0.00786768	8.31834	-0.641146	-1.46567	0.288644	-18.3748	0.0166066	-0.416418	2.06873	0.412845	1.16413	0.523838	0.824167	4.40262	3.86655	11.3264	-0.581329	-1.05356	-0.471959	-1.32752	-1.45918	-0.597506	-2.77131
gene-I8G32_RS22210	66895437	#N/A	RPA4307	0.079135	0.314076	0.176426	0.0807161	0.496874	0.00162196	0.265035	0.339917	-0.749717	0.444527	-0.0937806	0.00233872	-0.0818909	0.272924	0.979156	0.201395	0.249116	1.40587	4.88739	1.0641	0.396857	0.786476	0.266572	0.669092	1.30371	0.757376	0.274388	0.394006
gene-I8G32_RS22205	66895436	#N/A	RPA4306	1.52563	0.0434241	0.00110736	0.0333999	0.0337325	1.70146	3.02964	0.0745374	-0.0263059	0.0615812	-0.671313	-0.647856	-0.0396875	-1.00513	0.688846	0.385363	0.474355	0.546551	0.716766	0.493616	5.53004	0.659626	0.707709	0.378916	0.439473	-0.445949	-0.407624	1.89743
gene-I8G32_RS22200	66895435	#N/A	RPA4305	2.47659	0.151287	0.098065	1.85009	0.293983	2.13617	1.71575	-0.252041	-0.777508	-0.387432	-1.1502	-1.09179	-0.901037	-1.33427	0.145135	0.016037	0.790232	0.0853643	0.0216362	0.204103	4.67126	0.228834	0.0801717	0.166122	-0.0337693	-0.298643	-0.741305	1.81255
gene-I8G32_RS22195	66895434	#N/A	RPA4304	1.78442	0.152426	0.0875708	0.00431023	#VALUE!	0.282257	#VALUE!	-0.372482	0.612976	-0.134377	1.23414	0.494218	-0.00932545	-0.21848	1.54712	0.606183	0.129547	0.140496	0.268954	1.09651	2.57256	1.59496	0.678699	0.288428	0.355872	1.21409	0.23851	1.55723
gene-I8G32_RS22190	66895433	#N/A	RPA4303	3.08609	1.84849	0.0142277	6.21118	2.18913	2.79344	0.303184	-1.19012	0.207447	-1.08266	-1.17352	-1.09928	-1.51599	-0.437367	0.312356	0.0867728	0.391365	0.140496	0.380019	0.458639	0.166492	0.345624	-0.26244	-0.163751	0.325841	-0.423707	0.346512	-0.209034
gene-I8G32_RS22185	66895432	#N/A	RPA4302	5.70276	0.111507	0.127052	0.031218	1.6719	5.53313	3.49166	0.180265	1.20513	-0.926914	-1.40516	-1.35837	-0.0451201	-1.07364	1.97146	0.234215	2.80905	3.37658	7.46414	1.05758	0.429159	1.34225	0.859666	0.856381	1.45399	-0.834698	-0.989455	0.412706
gene-I8G32_RS22165	66895428	#N/A	RPA4299	3.19712	0.422732	1.12952	1.66203	0.557233	0.660861	0.0527988	0.466972	1.69422	0.549428	1.16435	0.531218	0.800492	-0.127696	0.708967	0.683876	0.187803	0.352629	0.253958	0.267862	0.0331383	0.66005	0.688964	0.341741	-0.256756	-0.395516	0.237329	0.0496752
gene-I8G32_RS22160	66895427	TX73_022270	RPA4298	7.7013	0.545938	0.0447193	0.0138147	#VALUE!	0.0338483	#VALUE!	-0.807075	-0.369322	-0.196912	-9.08708	-0.081744	-0.0263692	-0.0108021	0.0961895	0.233398	0.22007	0.0346641	0.0275097	0.0913727	0.492452	-0.181601	-0.354418	-0.0842876	-0.0460705	0.172955	-0.398522	0.547365
gene-I8G32_RS22155	66895426	#N/A	RPA4297	0.278667	0.296347	0.00749511	0.299798	0.58037	0.562623	0.524109	0.329454	0.0937485	0.479705	-0.258228	0.420617	0.250609	0.482121	0.732816	0.847322	0.346291	0.351141	0.324639	0.754727	1.09658	0.70276	0.92169	0.379211	0.31069	0.668191	0.399315	0.836484
gene-I8G32_RS22150	66895425	TX73_022260	RPA4296	1.9235	7.95468	0.948462	0.548227	1.93653	0.689793	0.196421	2.0005	1.63118	1.03423	0.920174	0.537489	0.503696	0.363605	4.12449	7.72544	0.140001	0.0877821	3.08282	0.0505699	1.4201	2.27937	2.73987	-0.229704	1.41871	0.11024	0.273394	1.21009
gene-I8G32_RS22145	66895424	#N/A	RPA4295	0.00439221	1.66996	0.221871	1.27909	0.994475	0.516593	0.949791	0.933768	0.893252	0.661846	0.00551566	0.363273	0.570879	-0.647823	0.506372	0.104055	1.17552	0.767115	0.653796	1.19402	1.65932	-0.519832	-0.168494	0.422501	-0.412178	-0.790532	-0.64246	-0.97865
gene-I8G32_RS22140	66895423	#N/A	RPA4294	0.475038	0.0343863	0.011266	0.29634	0.067349	0.00234784	0.522392	0.0683321	-0.120648	-0.109726	-0.367417	-0.00368009	0.220969	-0.418764	0.258241	0.574767	0.613022	0.230077	0.0550467	1.77374	0.735844	-0.294964	-0.472078	-0.206435	-0.0592801	-0.953853	-0.446493	-0.572686
gene-I8G32_RS22135	66895422	#N/A	RPA4293	1.63272	0.157315	0.0497725	0.303214	1.72904	0.798623	1.54788	0.226883	0.355016	-0.858992	-0.800422	-0.435222	-0.199797	-0.64173	2.71386	0.129325	6.44009	0.246635	5.58453	0.365851	3.73524	-1.53525	-0.27169	-0.200441	-1.37216	0.40267	1.49321	-1.50287
gene-I8G32_RS22130	66895421	#N/A	RPA4292	0.365851	0.221973	0.354167	0.711454	0.239635	0.199336	6.28674	-0.279401	1.4363	-0.277071	0.294326	-0.18793	0.387889	1.49383	0.529137	0.640164	0.600565	3.7956	0.0355898	0.469889	9.33482	0.620708	-1.15843	0.962913	-0.0407701	0.456746	0.495001	-2.45911
gene-I8G32_RS22125	66895420	#N/A	RPA4291	0.42136	0.10682	0.456398	1.9751	0.0225301	0.648052	13.5222	0.164116	1.66983	-0.0375821	-0.31485	-0.37706	0.606029	1.82753	1.21645	0.534273	1.15175	6.51713	0.226941	0.617254	8.04226	0.966719	-1.00038	1.23638	-0.198389	0.513283	0.647091	-2.42279
gene-I8G32_RS22120	66895419	#N/A	RPA4290	0.191004	1.88737	0.239576	0.602585	0.00332992	0.307397	#VALUE!	-1.21852	-0.943838	0.00802793	-0.232332	-0.356765	-0.529417	-0.995692	0.452774	0.449165	0.0894544	0.706401	0.746156	0.146095	1.4181	-0.624017	-0.691202	-0.620192	-0.579297	-0.20487	-0.146951	-0.962723
gene-I8G32_RS22115	66895418	#N/A	RPA4289	0.772455	0.143525	0.000198703	0.17801	#VALUE!	0.367895	#VALUE!	-0.287339	-0.0051398	-0.272323	-0.845422	-0.556452	0.277827	1.12741	0.494828	0.066575	1.26185	0.0813264	1.39693	0.572262	0.778925	0.56994	0.114512	0.158387	0.81358	0.579044	0.845232	0.799466
gene-I8G32_RS22110	66895417	#N/A	RPA4288	0.0341419	0.175539	0.0278582	0.0558451	0.181182	0.0502795	#VALUE!	-0.390363	-0.298773	-0.364957	-0.0634032	-0.105801	0.103736	0.390235	0.540745	0.103473	0.913345	0.0742715	1.55608	0.659232	0.807544	0.556158	0.15903	0.137205	0.767391	0.602889	0.67894	0.693667
gene-I8G32_RS22105	66895416	#N/A	RPA4287	0.291341	1.9259	0.0875708	0.407077	0.0317536	0.45193	#VALUE!	-1.57278	-0.675687	0.105055	-0.383987	-0.584838	0.456397	-0.229132	0.0647154	0.150131	2.83787	0.0259339	0.230898	0.142499	0.562697	0.147276	0.37106	-0.0780458	0.320919	0.295463	1.55946	0.656391
gene-I8G32_RS22100	66895415	#N/A	RPA4286	0.0622861	0.101917	0.0767089	18.7445	0.447095	0.00302861	0.357176	0.306193	-0.538912	-0.632283	0.111799	0.0088868	2.86793	0.587576	0.832478	0.193764	29.6421	0.140496	0.181674	0.560721	1.00035	0.850396	0.283283	0.227388	0.233849	0.570013	3.86223	0.806605
gene-I8G32_RS22095	66895414	#N/A	RPA4285	0.685829	0.308175	0.239969	26.6537	1.61213	1.56657	0.172333	-0.602701	-0.913441	-1.03255	-0.526163	-0.871295	2.86083	0.275855	0.474353	0.358124	91.4145	1.95993e-05	0.699102	0.625847	0.858656	-0.530466	-0.514743	-1.58e-05	-0.526805	0.561877	5.44855	-0.712114
gene-I8G32_RS22090	66895413	#N/A	RPA4284	0.421764	0.161605	0.134098	29.529	0.904467	1.14042	0.0169334	0.420489	-0.665535	-0.821928	0.389847	-0.713259	2.9088	-0.0461924	0.511146	0.0260983	90.4976	0.267809	0.13323	3.3491	0.325578	0.559347	-0.0503288	0.314623	-0.162458	1.48037	5.38911	0.35442
gene-I8G32_RS22085	66895412	#N/A	RPA4283	0.306739	0.455561	0.00110736	0.326359	0.587509	0.299609	0.162813	-0.569507	0.023657	-0.624041	-0.338557	-0.34832	-0.345336	0.319143	0.351362	0.184618	0.0303538	0.0799793	0.275758	0.227491	0.785284	0.419079	-0.248754	0.131929	0.283501	0.290683	0.0553812	0.658147
gene-I8G32_RS22080	66895411	#N/A	RPA4282	6.27215	6.39041	0.735662	3.86329	0.607304	0.736047	0.326386	-1.96094	-1.39008	-0.539089	-1.60186	-0.477494	-1.07006	0.333522	0.66621	1.20646	0.102247	0.282689	2.37567	0.116994	0.579153	-0.659695	-0.79639	-0.340998	-1.02028	-0.161276	-0.147677	-0.5513
gene-I8G32_RS22075	66895410	#N/A	RPA4281	1.07149	0.00262389	0.0034022	0.194885	0.594315	0.0341969	#VALUE!	0.0082528	0.0781971	0.734611	0.876953	0.0856051	0.31452	0.784405	1.27051	0.625806	0.36176	0.128877	0.281709	0.996876	1.4181	1.1794	0.522008	0.208954	0.298454	0.882964	0.413104	1.04296
gene-I8G32_RS22070	66895409	#N/A	RPA4280	0.103446	0.593174	0.00237915	0.226677	0.693526	0.195638	2.08364	-0.587415	0.0632281	-0.560459	-0.122886	-0.202662	-0.192367	1.09314	1.43965	0.643151	0.974673	2.29571	1.50065	1.10254	0.237391	-1.06048	-0.641331	-0.9335	-0.784236	0.860502	0.61456	0.273201
gene-I8G32_RS22065	66895408	TX73_022175	RPA4279	1.06796	0.0481281	0.0631571	0.212344	#VALUE!	#VALUE!	#VALUE!	-0.170442	-0.564193	-0.215909	1.06396	0.135774	-0.474068	-0.173988	0.299919	0.00789831	0.068687	0.0971165	0.0595191	0.406621	0.591263	0.516935	0.0230966	-0.256967	0.112516	0.674065	0.160229	0.644329
gene-I8G32_RS22060	66895407	TX73_022170	RPA4278	0.19641	0.457655	0.0502871	0.140421	0.805379	0.229797	2.0199	0.547698	0.428867	0.706049	0.23959	0.306977	-0.17806	1.21261	3.98125	0.332248	0.0581383	0.599588	2.48288	0.293157	1.87517	1.77387	0.596263	0.512784	1.00833	0.358506	-0.101954	1.09632
gene-I8G32_RS22055	66895406	#N/A	RPA4277	0.0915921	0.0514165	0.0203828	0.37741	0.00215566	0.0403474	1.17162	0.105146	0.220895	-0.00508502	-0.125426	-0.0704259	0.332027	0.883768	0.229668	0.726459	0.772982	0.0909529	0.259671	0.514426	0.692236	-0.295507	-0.66948	-0.133941	-0.280756	-0.507034	-0.610155	-0.578622
gene-I8G32_RS22035	66895402	#N/A	RPA4276	0.0118825	0.567303	0.386097	0.176198	0.0772574	0.358313	0.541974	0.677642	1.87015	-0.180153	0.0199388	-0.473218	-0.256943	0.745439	1.76222	0.277377	2.7619	3.3629	13.4502	1.76793	3.73409	1.12965	-0.836431	1.03503	2.02999	1.03901	1.00282	-1.9462
gene-I8G32_RS22030	66895401	TX73_022145	RPA4275	0.188541	1.74534	0.669734	0.136548	#VALUE!	#VALUE!	#VALUE!	1.51582	2.27578	0.550332	0.374893	0.195004	0.35096	0.983575	0.666297	0.305643	0.570106	0.657268	9.45565	0.673652	2.72579	0.745651	-0.587118	0.52469	1.86904	0.574542	0.491958	-1.52581
gene-I8G32_RS22025	66895400	TX73_022140	RPA4274	0.960701	0.642955	0.141928	0.338052	0.558619	0.111107	0.135571	0.56428	0.763636	0.484018	0.539189	0.125933	0.250521	0.192277	0.867661	0.257896	0.101206	0.158696	3.51714	0.166399	0.12646	0.687308	0.354396	0.181813	1.1789	0.191376	0.152766	-0.203313
gene-I8G32_RS22020	66895399	#N/A	RPA4273	0.312478	0.243033	0.000198703	0.31179	#VALUE!	0.18155	#VALUE!	0.502802	-0.00415513	0.689013	0.498982	0.364777	0.566703	0.596409	0.406601	0.135422	0.072058	0.0803237	0.0524836	0.291185	0.785284	0.532506	0.225202	0.169959	-0.0903364	0.393261	0.14118	0.683343
gene-I8G32_RS22015	66895398	#N/A	RPA4272	0.374702	0.0890571	0.0171844	1.09175	0.233151	0.939323	0.578419	0.163456	-0.155665	0.233366	-0.377237	-0.438692	-0.405653	0.34176	0.394991	0.122707	0.0669052	1.44229	2.67111	1.87792	0.978067	-0.440238	-0.251668	0.593742	-0.869895	-1.07765	-0.0897632	-0.850247
gene-I8G32_RS22010	66895397	#N/A	RPA4271	21.0948	0.0501767	0.00851653	0.253098	0.0493941	0.120193	0.35315	0.109658	-0.096199	-0.0733186	-14.5674	-0.122927	0.170055	-0.315516	1.10084	1.07474	0.0832227	0.192428	1.39147	0.859933	1.42674	-0.898861	-0.827767	0.178532	-0.633513	-0.754171	0.107767	-1.02349
gene-I8G32_RS22005	66895396	#N/A	RPA4270	0.086818	0.312484	0.0203828	0.401425	0.243149	0.10503	0.0733759	0.403405	0.215733	0.334123	0.122331	-0.160301	0.383157	0.190884	0.248765	0.016037	0.14995	0.710247	0.132113	0.335133	0.463292	0.33028	0.0311318	0.496956	0.153585	0.352887	0.196845	0.443149
gene-I8G32_RS22000	66895395	#N/A	RPA4269	10.9601	3.61907	1.36977	1.87682	0.454682	1.1174	0.244925	1.44504	1.89959	0.491791	-10.556	0.653869	0.857067	-0.437722	2.02359	0.111372	0.516021	0.468651	3.81856	0.656604	0.0550446	-1.25661	-0.176586	-0.356439	-1.2197	-0.532912	0.405187	-0.0942743
gene-I8G32_RS21995	66895394	#N/A	RPA4268	0.0570163	0.0604717	0.0181387	0.802663	1.48838	1.0392	0.0963169	0.106291	0.23389	0.706968	0.0665195	0.476156	0.352965	0.110828	0.51553	0.409189	0.855899	0.557154	1.39147	0.213981	2.15192	-0.603229	1.14839	0.342456	-0.64928	-0.261324	-0.540522	-1.31963
gene-I8G32_RS21990	66895393	#N/A	RPA4267	2.21434	0.0109587	0.0849928	0.551483	0.179483	1.29735	2.64273	-0.0180446	0.494675	0.207874	-0.823179	0.578005	0.27257	0.746179	1.90762	0.315916	0.573124	0.578993	0.355195	0.104308	1.38956	-1.39271	-0.489945	-0.351384	-0.285871	0.157089	-0.412242	-0.850055
gene-I8G32_RS21985	66895392	#N/A	RPA4266	4.1373	0.844779	0.0193984	0.246476	0.71489	0.560484	0.141546	-0.563847	-0.170519	-0.525955	-1.09352	-0.340246	-0.164209	-0.151759	1.96308	0.445263	0.330444	0.997824	0.60972	1.1609	1.03819	-1.23988	-0.458811	-0.459826	-0.394389	-0.873843	-0.301793	-0.779297
gene-I8G32_RS21980	66895391	TX73_022095	RPA4265	1.43063	4.75945	0.669734	1.77371	0.337842	0.623349	0.0531602	-1.52907	-1.40708	-0.429949	-0.734954	-0.404501	-0.646103	-0.081341	0.217726	0.83366	0.697956	1.52801	0.175029	0.222671	0.143352	-0.269475	-0.744975	-0.715325	-0.182757	-0.2621	-0.518843	-0.182468
gene-I8G32_RS21975	66895390	#N/A	RPA4264	2.60108	12.9914	7.85828	10.2285	2.46612	2.59536	0.796641	-3.39871	-3.91244	-1.1028	-0.911686	-0.941873	-1.45076	-0.49658	2.13517	4.14458	0.434414	4.47756	5.28371	1.10865	1.92589	-1.43045	-1.80384	-1.52581	-1.68315	-0.861701	-0.444371	-1.24153
gene-I8G32_RS21970	66895389	#N/A	RPA4263	1.90868	21.2628	9.04847	10.4174	1.81663	3.48087	1.42774	-4.00082	-4.36131	-1.13961	-0.880841	-1.08755	-1.74514	-0.892608	0.933672	3.80343	0.611892	2.46047	1.54267	0.391297	1.20878	-0.897932	-1.5986	-1.4006	-0.966249	-0.453534	-0.586986	-0.910147
gene-I8G32_RS21965	66895388	#N/A	RPA4262	25.9513	24.3188	7.1143	26.7469	0.397968	3.67487	0.882361	-3.11865	-3.47716	-0.379501	-16.2262	-0.912823	-2.22943	-0.481858	3.3869	3.96885	2.16763	4.54061	8.72947	2.94176	4.95222	-1.58585	-1.35837	-1.09962	-1.78742	-1.2362	-1.01168	-1.80165
gene-I8G32_RS21960	66895387	#N/A	RPA4261	18.4674	21.1433	4.35668	23.8058	0.28873	11.3179	1.89941	-3.61546	-2.87129	-0.291313	-13.6187	-1.74621	-2.36921	-0.787236	0.639157	0.903008	0.0212767	1.5874	3.17351	0.250987	1.6525	-0.648506	-0.6433	-0.82024	-1.17727	-0.289619	0.0511309	-1.02426
gene-I8G32_RS21955	66895386	#N/A	RPA4260	0.00894561	13.1085	2.76876	31.2254	0.00766379	11.4202	5.6645	-2.45265	-2.38991	0.0144436	0.0119889	-1.67684	-2.53128	-1.24507	0.222041	0.591288	0.14995	0.990979	2.98436	0.0858888	1.28405	-0.267612	-0.589144	-0.569589	-1.03638	0.115139	0.22494	-0.873299
gene-I8G32_RS21950	66895385	#N/A	RPA4259	22.1073	3.41895	1.70542	26.9115	0.677395	12.556	2.81577	-1.82723	-1.94762	-0.459689	-14.9139	-1.65127	-2.13553	-0.804628	0.0207882	0.277389	0.628437	0.0236922	0.685167	0.303848	0.599857	0.0323979	-0.299887	-0.0349222	-0.409568	0.328303	0.512498	-0.498537
gene-I8G32_RS21945	66895384	#N/A	RPA4258	10.0337	0.720768	0.65307	2.06909	1.05137	1.74809	#VALUE!	-0.872318	-1.41857	-0.878955	-10.1466	-1.05552	-1.11509	-0.369856	0.0657003	0.439876	0.0960517	0.503034	0.199335	0.207779	0.0680152	-0.117913	-0.603163	-0.525532	-0.227423	0.272577	-0.157147	-0.116179
gene-I8G32_RS21940	66895383	#N/A	RPA4257	11.4596	1.69732	0.31275	2.59474	0.462087	3.13061	1.21815	-1.32295	-1.03171	-0.506743	-10.7749	-1.26214	-1.05024	-1.08248	1.09586	2.80642	0.31212	2.34508	1.8575	0.853429	4.78951	-0.984352	-1.39153	-1.1235	-0.991263	-0.776534	-0.359166	-2.08053
gene-I8G32_RS21935	66895382	#N/A	RPA4256	0.927695	0.283992	0.140613	0.68603	0.0603939	0.127663	#VALUE!	-0.597935	-0.707425	0.128858	0.654691	0.192717	-0.637199	-0.739833	1.79327	6.86636	0.692327	6.99568	2.45769	0.943359	3.84376	-1.37406	-2.25322	-1.88628	-1.12696	-0.755763	-0.551949	-1.81377
gene-I8G32_RS21930	66895381	#N/A	RPA4255	6.372	0.76446	0.234867	0.553581	#VALUE!	#VALUE!	#VALUE!	-1.23544	-1.11903	-1.09946	-8.50382	-0.86737	-0.856081	-1.28329	0.0600343	0.411213	#VALUE!	0.140496	0.281288	0.0324839	0.0179168	-0.141527	-0.622094	-0.374753	-0.432959	-0.0752281	-0.0529847	-0.0333283
gene-I8G32_RS21925	66895380	#N/A	RPA4254	0.444484	1.68236	0.0616787	1.55478	0.173095	0.295307	0.207887	-0.885788	-0.411691	-0.214705	0.331637	-0.246368	-0.607679	-0.271301	0.819855	2.62939	0.241253	4.4698	2.61351	1.10838	1.96951	-0.664316	-1.04761	-1.07216	-0.885222	-0.721155	-0.248281	-1.13426
gene-I8G32_RS21920	66895379	#N/A	RPA4253	0.0336699	0.902727	0.0184111	0.591273	0.000138511	0.203219	0.657633	-0.781547	-0.186469	-0.000312222	-0.043855	-0.217899	-0.39438	-0.620664	0.659372	7.08511	0.142966	3.70655	3.72039	0.805353	5.25505	-0.626264	-1.82863	-1.11247	-1.11117	-0.617646	-0.175386	-1.87961
gene-I8G32_RS21915	66895378	#N/A	RPA4252	1.32753	0.360013	0.00237915	0.107446	0.0749848	0.13274	#VALUE!	-0.508083	-0.0473072	0.160575	0.821373	0.204456	0.151088	-0.311454	0.0204681	0.693655	0.353119	0.0289473	0.915347	0.400403	0.0283627	-0.0344151	-0.619986	-0.0488485	0.541902	-0.407094	-0.361612	-0.0424895
gene-I8G32_RS21910	66895377	#N/A	RPA4251	0.129666	0.162202	0.073269	6.34623	0.479535	1.35355	1.28121	0.212296	0.481572	0.389079	-0.138662	0.73038	1.07575	0.604443	0.142187	2.94361	5.75449	0.576254	5.89611	13.2646	0.736403	0.280453	-1.40414	0.414603	1.49659	-2.6884	-1.60155	-1.08115
gene-I8G32_RS21905	66895376	#N/A	RPA4250	0.240581	1.30242	1.31078	1.37631	0.115576	0.0237247	0.0577818	-0.811886	-3.4225	0.146818	-0.229755	-0.0274466	0.472729	0.0773872	4.80552	0.479122	2.34589	2.80085	13.178	4.34814	1.5957	-2.12394	1.62954	-1.17247	-2.65537	-1.52904	-1.10497	-1.11397
gene-I8G32_RS21900	66895375	#N/A	RPA4249	0.113678	3.88391	2.22405	0.105192	0.284858	0.306347	0.628141	-1.69654	-2.89367	0.262391	-0.116387	0.22904	-0.0806146	0.406651	3.24419	0.994005	2.44225	15.1255	6.41156	0.500303	0.526483	-1.45379	-1.46675	-1.76162	-1.86077	-0.467507	-0.898723	0.5825
gene-I8G32_RS21895	66895374	#N/A	RPA4248	3.06393	0.47929	0.0849928	0.10244	0.116901	0.0146375	0.0694134	-0.446643	-0.606266	0.147965	-1.09218	0.0190122	0.0852226	-0.0976369	0.28823	0.181386	1.50569	0.0961985	0.144314	1.32374	0.704085	-0.393483	0.385851	0.124994	-0.143579	-0.869859	-0.777207	-0.673774
gene-I8G32_RS21890	66895373	#N/A	RPA4247	1.13867	0.496409	0.0594946	0.0138147	0.0902664	0.0306996	0.0739584	-0.455157	-0.399191	0.124051	-0.621385	-0.0360324	-0.0119205	-0.101168	0.801022	0.177137	0.982992	0.353077	0.734887	1.3453	0.658321	-0.727951	0.268855	-0.279496	-0.443937	-0.845844	-0.574695	-0.568031
gene-I8G32_RS21885	66895372	#N/A	RPA4246	2.41859	34.8794	3.9884	25.1207	1.4607	7.56864	0.320662	-4.25423	-4.11729	-0.816464	-0.897929	-1.34607	-2.12175	-0.259043	0.708332	0.564097	0.347328	0.677512	4.44018	0.0891077	0.347412	-0.657864	-1.02468	-0.47228	-1.40899	0.113269	0.36201	0.37368
gene-I8G32_RS21880	66895371	#N/A	RPA4245	12.9019	44.4855	6.3899	14.5458	2.53589	6.43415	1.05753	-4.41175	-5.53442	-1.21521	-1.97713	-1.23749	-1.66971	-0.573335	1.50204	0.376	0.350275	2.72895	4.48006	0.388728	1.74233	-1.05619	-0.837002	-0.904027	-1.34724	0.366636	0.392413	1.14908
gene-I8G32_RS21875	66895370	#N/A	RPA4244	5.07767	45.6946	2.50526	30.6238	2.17673	6.6073	0.852862	-4.58659	-3.71488	-1.14922	-1.45809	-1.3534	-2.40955	-0.508679	0.177485	0.0228131	1.58681	1.55445	0.957113	1.74538	1.1533	-0.228801	0.100523	-0.752798	-0.576454	0.992551	0.88383	0.902553
gene-I8G32_RS21870	66895369	TX73_021985	RPA4243	0.251987	0.65562	0.199096	9.75386	1.23387	3.6807	0.558977	-0.809323	-0.964005	-0.670102	-0.212047	-1.0125	-1.34976	-0.353853	1.40408	0.398115	0.374955	2.8745	0.852194	0.355004	0.0424477	-0.916072	-0.609743	-0.821693	-0.463235	-0.347315	0.317941	0.0598483
gene-I8G32_RS21865	66895368	TX73_021980	RPA4242	0.18799	0.582713	0.0793932	0.0513426	0.0327034	0.0608496	0.0592554	-0.505255	-0.509316	0.0589697	0.192943	0.0738778	-0.0551694	0.0923601	0.399285	0.0651345	1.06437	0.244911	0.225293	0.352721	0.494358	0.412395	0.108188	-0.261618	0.206388	0.34564	0.6411	0.439579
gene-I8G32_RS21860	66895367	TX73_021975	RPA4241	0.606387	4.48812	10.5785	1.18703	0.149131	0.590367	0.00794102	-2.15901	-4.70155	0.169044	-0.368254	-0.33331	-0.444717	-0.0121267	0.232906	0.171731	0.237655	2.89685	3.44284	0.154311	1.58398	-0.277437	-0.267638	-0.855834	-1.08826	0.174831	0.24593	1.15434
gene-I8G32_RS21855	66895366	#N/A	RPA4240	0.0260345	9.44129	1.71547	7.31863	0.280892	0.798883	0.52373	-2.01921	-2.06854	0.268665	-0.0332024	-0.400148	-1.10776	-0.333254	0.515759	0.451231	0.0074822	1.96653	0.287211	0.0579347	0.145856	-0.48195	-0.467486	-0.734931	-0.230904	-0.0778326	0.0108962	-0.176897
gene-I8G32_RS21850	66895365	#N/A	RPA4239	6.46169	20.4802	3.70198	5.54484	2.02696	2.52135	0.0502387	-3.31121	-4.1716	-0.876532	-1.32959	-0.77657	-0.927815	-0.0618947	0.163582	0.380001	0.151384	1.22994	3.677	0.456468	1.28405	-0.230959	-0.986747	-0.559852	-1.1541	0.405206	0.189787	1.06532
gene-I8G32_RS21845	66895364	#N/A	RPA4238	3.93017	0.37615	0.0875708	0.0830642	0.797692	0.267714	1.85176	0.371937	0.623061	-0.569498	-1.11618	-0.242589	-0.0817998	-0.775266	0.482542	0.0315272	1.21669	1.2453	0.208555	0.267972	0.0658775	-0.481493	0.0998753	-0.674542	0.237468	-0.292524	0.829084	-0.112207
gene-I8G32_RS21840	66895363	#N/A	RPA4237	0.593231	0.0348988	0.0193984	0.250727	0.42383	0.712765	0.123268	0.0799621	0.184697	-0.402521	-0.43074	0.42673	0.210731	-0.175285	0.448669	0.0484609	0.432328	0.779547	0.850877	0.267862	0.428499	-0.531698	-0.102168	-0.530376	0.496282	-0.327864	0.40258	-0.513756
gene-I8G32_RS21835	66895362	#N/A	RPA4236	0.240584	0.0778643	0.00376197	0.00180068	0.320346	0.110574	0.0139859	-0.124811	0.0712952	-0.337096	0.218165	-0.118819	0.00160745	-0.0240812	0.55805	0.156575	0.00776277	0.979516	0.315176	0.468378	0.806974	-0.531292	-0.186063	-0.5403	0.266137	-0.448469	0.0123046	-0.639029
gene-I8G32_RS21830	66895361	#N/A	RPA4235	0.426803	3.63591	6.93727	2.308	0.362768	1.13115	1.2846	-1.78654	-4.10462	-0.361202	0.358276	-0.557435	-0.79924	-0.686753	1.79396	3.33393	1.88302	2.81311	3.19865	1.46144	1.66053	-1.28781	-2.21758	-1.20781	-1.36428	-1.03337	-1.04723	-1.10659
gene-I8G32_RS21825	66895360	#N/A	RPA4234	0.579919	21.6271	10.8591	7.78446	0.597195	2.81151	1.00944	-2.88279	-4.85328	-0.439017	-0.367695	-0.800913	-1.12857	-0.472623	1.62884	2.76418	0.478571	2.37733	5.27008	0.998004	1.4712	-1.03049	-1.58607	-0.784297	-1.56144	-0.688712	-0.392834	-0.929607
gene-I8G32_RS21820	66895359	#N/A	RPA4233	0.556846	4.40671	0.263998	8.17545	0.13675	2.54098	0.271056	-1.35589	-0.973528	0.172234	0.358458	-0.812914	-1.32694	0.279556	0.10684	0.065072	0.125475	0.912511	0.948426	0.803364	0.309612	0.147905	0.136763	-0.558957	-0.593157	-0.620075	0.154965	-0.324293
gene-I8G32_RS21815	66895358	#N/A	RPA4232	0.717652	0.253254	0.0584887	8.38286	0.0461972	7.95078	3.2253	0.421922	0.557387	0.116766	0.645205	-1.85364	-1.8953	-1.03331	0.675345	0.352066	2.87671	1.86529	2.50456	0.327797	0.120909	0.7546	0.8519	-0.694512	1.01982	0.398056	1.42346	0.184161
gene-I8G32_RS21810	66895357	#N/A	RPA4231	0.184634	0.530407	0.0273245	1.16067	0.0317536	0.426864	0.152701	0.434588	-0.31586	0.0515287	-0.176487	0.281999	0.437147	-0.184385	0.0635084	1.26323	0.160791	0.363804	0.0595258	0.452901	0.360807	0.0984068	1.67657	-0.327318	0.0700087	-0.439783	-0.198372	0.37731
gene-I8G32_RS21805	66895356	#N/A	RPA4230	0.484316	0.236416	0.0930709	0.319705	0.781383	0.0625123	0.562652	-0.305392	-0.562407	0.483736	-0.338282	-0.0638795	0.194495	-0.315265	0.137066	0.257272	0.204881	1.57086	0.330796	0.406621	1.31539	0.219723	0.601449	0.560748	-0.240526	-0.460109	-0.217896	-1.07012
gene-I8G32_RS21790	66895353	#N/A	RPA4227	11.82	0.0805871	0.000198703	0.153087	0.110565	0.0488253	0.121654	0.153067	0.00214202	0.227516	-10.9563	-0.0754572	0.171748	-0.227834	0.462493	0.163801	0.0453438	0.0619647	1.42064	0.86287	0.704716	-0.497291	-0.216773	0.0979671	-0.770866	-0.712512	-0.0782726	-0.787145
gene-I8G32_RS21785	66895352	TX73_021905	RPA4226	8.2441	0.114324	0.0273245	3.40105	0.286793	2.86308	0.319641	0.173815	0.272846	0.399479	1.5644	-0.838715	-0.863614	-0.292246	0.831517	0.479217	2.18872	1.73513	0.461587	0.120057	0.757176	0.679456	0.592463	-0.701436	0.378456	-0.143237	0.956452	-0.598565
gene-I8G32_RS21780	66895351	#N/A	RPA4225	5.18868	0.395982	0.238513	5.39324	0.284377	10.8962	0.218319	0.520098	1.36024	0.397885	1.2374	-1.60048	-1.12274	-0.217724	2.52771	0.409629	5.89963	0.947757	3.5745	1.21524	0.10944	1.50113	1.08679	-0.548034	1.24031	0.819058	1.79059	-0.157528
gene-I8G32_RS21775	66895350	TX73_021895	RPA4224	1.55194	0.709519	0.129979	9.40336	0.315467	12.1791	0.0898005	0.73046	0.965946	0.442751	0.80766	-1.67117	-1.53007	0.103274	5.58442	0.769379	9.58336	0.180898	2.35256	2.25139	0.541491	1.98703	1.44491	0.209274	1.0936	1.11153	2.11842	0.616888
gene-I8G32_RS21770	66895349	#N/A	RPA4223	1.97143	0.150322	0.0681005	13.0671	0.407802	9.06048	0.152877	0.279282	0.641967	0.533582	0.963072	-1.38249	-1.50042	-0.138852	2.20076	0.193764	3.14138	0.0448691	0.766735	1.05134	0.584043	1.50795	0.546044	0.0704331	0.5794	0.79253	1.45637	-0.596587
gene-I8G32_RS21765	66895348	#N/A	RPA4222	0.173895	0.424528	0.0659881	15.9906	0.38667	11.4962	0.70965	0.688723	0.607536	-0.626204	0.21864	-2.09533	-2.22497	-0.508402	1.9936	2.58748	8.15677	0.367055	0.999313	3.40451	5.02028	1.26006	2.55364	-0.449011	0.661415	1.55006	2.38656	2.70863
gene-I8G32_RS21760	66895347	#N/A	RPA4221	6.15096	0.159902	0.201821	9.48901	0.0603518	5.88273	3.84455	0.281859	1.19749	-0.146471	1.80186	-1.64215	-2.38596	-1.69476	4.30026	1.89611	8.39686	0.109111	2.71969	3.2268	3.41467	1.93963	1.9976	-0.201065	1.39911	1.54813	2.37814	1.74975
gene-I8G32_RS21755	66895346	#N/A	RPA4220	1.69953	0.832189	0.148311	22.0437	0.0512152	14.644	1.93897	1.08439	1.1342	-0.307859	0.938868	-2.18908	-2.44453	-0.755735	5.58442	1.43306	13.1675	0.366635	3.58467	6.01967	1.04968	2.04735	2.29853	-0.898182	1.50686	1.93744	3.40894	1.00917
gene-I8G32_RS21750	66895345	TX73_021870	RPA4219	3.49251	1.14482	0.34662	11.8327	0.029928	14.4724	0.069672	1.37857	1.84641	-0.0930279	1.24907	-1.94833	-1.96544	-0.113837	9.69478	1.65988	20.8125	1.14993	4.49886	7.15212	1.35494	2.48811	2.81973	-0.863683	1.57669	2.01355	3.74158	1.01892
gene-I8G32_RS21745	66895344	TX73_021865	RPA4218	2.6002	1.57303	0.571724	11.0312	0.0917259	16.5638	0.547444	1.61172	2.15202	-0.220693	1.25883	-2.3036	-1.96928	0.463	9.7812	0.709998	18.9666	0.561275	4.26564	1.88459	0.361258	2.50168	1.64712	0.360579	1.50294	1.11402	2.89335	0.367326
gene-I8G32_RS21740	66895343	#N/A	RPA4217	1.73902	0.489933	0.571826	19.748	0.844019	32.5935	2.51352	0.660192	2.27234	-0.922773	1.06896	-2.6199	-2.13688	-0.943606	3.3869	0.775227	24.0947	0.0151539	3.34181	1.7813	1.7963	1.48232	2.119	0.0197227	1.3475	0.919147	3.15695	1.10766
gene-I8G32_RS21735	66895342	#N/A	RPA4216	1.06335	0.366979	0.0126043	2.56216	0.441304	0.587707	0.628141	0.352848	0.153856	0.354157	-0.534706	0.331205	0.648432	-0.362966	0.408006	0.00476204	2.08485	1.27285	0.726073	1.92695	2.999	-0.514063	0.0143134	0.530086	-0.412406	-1.24985	-0.825708	-1.74596
gene-I8G32_RS21730	66895341	#N/A	RPA4215	13.2578	0.115414	0.0372824	0.628075	1.05845	0.243275	0.110222	-0.188972	0.323692	-0.745318	-11.5583	0.309802	0.386399	-0.207572	0.432453	0.0484609	0.330613	0.34655	1.78191	0.187897	0.141507	0.480786	0.0894259	0.318931	0.875263	-0.252	-0.350506	0.192105
gene-I8G32_RS21725	66895340	#N/A	RPA4214	0.338209	1.02434	0.00851653	0.886071	#VALUE!	0.0224384	#VALUE!	-1.27495	0.127397	-0.776862	0.467229	-0.0651347	0.78238	0.0328057	0.254848	0.771181	0.625694	0.0939179	1.94022	1.53406	0.13635	-0.402601	-0.679088	-0.185092	0.921234	-1.32177	-0.651015	-0.20411
gene-I8G32_RS21720	66895339	#N/A	RPA4213	0.0973904	0.161259	0.0203828	5.90461	0.559745	0.37202	0.0463532	-0.232603	0.236329	-0.432301	0.109329	0.399826	1.03475	0.0546639	0.548139	0.902818	8.06298	0.393997	0.289172	30.6281	1.95484	-0.723916	-1.16926	-0.342591	-0.221433	-3.85823	-2.09483	-1.94514
gene-I8G32_RS21715	66895338	#N/A	RPA4212	0.571343	0.0273739	0.00641551	1.92248	1.51363	0.00509548	0.0463532	-0.068588	-0.116642	-0.881608	0.421439	-0.012128	0.704658	0.0834212	0.910968	1.35274	8.77469	1.31811	2.03222	7.5043	7.74177	-0.927307	-1.26934	-0.791459	-0.92971	-2.45532	-2.14652	-2.48718
gene-I8G32_RS21710	66895337	#N/A	RPA4211	1.68648	0.140637	0.0630442	0.925857	0.0654199	0.50906	0.154958	-0.196564	0.454894	0.114621	-0.758504	-0.361387	-0.464256	0.199278	0.301514	0.0631943	0.156992	0.735827	0.835736	0.489904	0.545958	-0.37889	0.130872	-0.5864	-0.601365	-0.493505	0.217372	0.552705
gene-I8G32_RS21705	66895336	#N/A	RPA4210	0.881004	0.0117854	0.0236226	7.74909	1.41219	7.41117	0.069001	-0.0242678	-0.271567	-0.720846	-0.52423	-1.26445	-1.10106	-0.0804283	0.227132	0.707374	5.84164	0.706401	0.00722985	0.450903	3.42636	-0.277126	1.11594	-0.427903	0.00886105	0.399386	1.49571	1.76885
gene-I8G32_RS21700	66895335	#N/A	RPA4209	0.571754	5.31158	0.00237915	3.26865	5.12222	1.38857	6.01486	1.56911	-0.0656787	1.41129	0.422735	0.620576	0.901446	1.84561	6.24344	2.46552	0.851954	0.382897	3.09721	1.9742	1.87517	2.21765	2.4194	0.444908	1.18209	1.23463	0.717563	1.22303
gene-I8G32_RS21695	66895334	#N/A	RPA4208	0.337857	1.67977	0.577637	0.86683	0.632915	0.748671	#VALUE!	1.10802	1.47147	0.691082	0.37966	0.611967	0.658806	-0.940716	0.378218	0.119024	0.00426477	0.615594	1.65766	0.434877	0.99378	-0.428116	-0.212394	0.450272	-0.882619	-0.448278	0.00647699	-0.739399
gene-I8G32_RS21690	66895333	#N/A	RPA4207	1.07622	0.47086	0.040482	0.941657	0.481786	0.886221	0.0577818	0.42415	0.343915	0.420848	-0.577369	0.472634	0.435304	-0.089688	0.525306	0.00548121	0.257675	0.0477375	0.258229	0.438409	1.26116	-0.538947	-0.0141098	0.067908	-0.22887	-0.434619	-0.26377	-0.879571
gene-I8G32_RS21685	66895332	#N/A	RPA4206	4.31018	0.430106	0.108295	0.145574	0.0733723	0.0925446	1.59263	-0.390191	-0.720193	-0.107179	-1.11172	-0.0928206	-0.110579	-0.62646	1.07283	0.143671	0.473663	0.0972015	1.80054	1.23637	3.45872	-1.00716	-0.381474	-0.11019	-0.723977	-0.973853	-0.387588	-1.84221
gene-I8G32_RS21665	66895328	#N/A	RPA4203	14.1668	6.33255	1.26898	3.61218	1.26035	0.00987782	0.57931	1.63556	2.96647	1.0551	2.34609	-0.0174532	-1.04502	-0.531733	2.33787	0.52005	3.47808	0.709867	4.26796	1.77995	0.721463	1.5484	1.22127	-0.536935	1.42887	1.10417	1.28336	0.662432
gene-I8G32_RS21660	66895327	#N/A	RPA4202	7.49915	0.379517	0.453775	1.29993	1.11391	0.372718	0.150515	0.432657	1.92903	0.970355	1.85715	-0.394206	-0.828433	0.285522	2.76799	0.183378	0.585821	0.459918	3.5434	0.792741	0.620734	1.50627	0.545409	0.406094	1.24094	0.6541	0.561279	0.546909
gene-I8G32_RS21655	66895326	#N/A	RPA4201	1.71834	1.49744	0.108025	3.10477	5.24056	1.47198	3.73689	1.17226	0.686944	-2.2709	-1.06793	0.756629	-1.11677	-1.73509	2.76194	0.174737	3.12505	8.25885	3.3728	0.282788	4.77509	-1.56916	0.400879	-1.97968	-1.27184	0.357756	1.16179	-1.88202
gene-I8G32_RS21650	66895325	#N/A	RPA4200	0.0162531	0.443645	0.212226	0.619547	1.1968	0.61079	#VALUE!	0.647951	1.14181	1.1592	-0.0335668	0.727193	0.676774	-0.228572	0.476967	0.0911842	0.0952482	0.0233475	0.433689	0.0412407	0.0293464	-0.692246	0.156792	0.0619397	-0.46772	-0.0785923	-0.176425	0.0486607
gene-I8G32_RS21645	66895324	TX73_021765	RPA4199	0.234785	0.109924	3.67757	0.734908	45.5306	0.238299	#VALUE!	-0.230965	3.47847	4.3954	-0.33012	-0.374065	0.630226	0.670109	4.04249	4.77967	0.0506328	35.9666	3.16201	13.9341	2.05985	2.0054	2.01992	3.30569	1.49593	3.00424	0.100368	1.18082
gene-I8G32_RS21640	66895323	#N/A	RPA4198	0.689886	0.736612	9.94931	1.85966	65.5847	0.708141	0.322671	-0.761232	4.51874	5.25345	-0.6178	-0.654152	0.884562	0.475021	4.53253	4.57571	0.225721	70.762	11.4511	21.5206	1.87537	2.74586	3.2398	4.23576	2.81536	4.33086	0.302472	1.17363
gene-I8G32_RS21635	66895322	#N/A	RPA4197	17.1288	1.62067	0.223249	0.38682	2.08921	0.310238	0.0814124	0.937253	0.820462	0.890112	-13.1091	0.265765	0.276732	0.120552	0.537159	0.0263131	0.0894544	0.652773	0.0636063	0.380796	1.49519	-0.576853	0.0526138	0.404236	-0.0727428	-0.469424	-0.130028	-1.03498
gene-I8G32_RS21630	66895321	#N/A	RPA4196	0.0735782	0.733649	0.0303202	0.122406	0.156339	0.0960131	0.588542	-0.577603	0.28696	-0.188742	0.0872633	-0.104251	-0.0953133	-0.39957	0.873566	0.0227755	0.0481248	4.14448	0.0704755	0.488533	0.485809	-0.784405	0.0702741	-1.03858	-0.0775015	-0.444674	-0.068038	-0.430296
gene-I8G32_RS21625	66895320	#N/A	RPA4195	0.0397294	0.425447	0.0306428	0.556542	0.360646	0.686205	0.985654	0.442033	0.267099	0.425291	0.0515096	-0.464444	-0.389111	-0.766681	0.204727	0.238044	0.317576	0.0374775	0.0199542	0.221944	0.0641856	-0.261188	0.2801	0.0589931	-0.0257714	-0.255403	0.327177	0.0928318
gene-I8G32_RS21620	66895319	#N/A	RPA4194	1.17747	0.0148187	0.0274985	8.21197	0.0215247	3.01806	1.29153	-0.0350474	-0.237661	0.0380624	-0.574544	-0.870975	-1.29288	-0.656401	0.498683	0.375902	0.891248	0.219485	0.64529	0.603271	0.409394	-0.493959	0.362703	0.209719	-0.414689	-0.550382	0.562963	-0.412047
gene-I8G32_RS21615	66895318	#N/A	RPA4193	15.3471	0.531517	0.0181644	0.0422014	0.291803	0.015279	1.59923	-0.501684	-0.191642	-0.308733	-12.4074	-0.0223797	-0.0457099	-0.834386	0.522351	0.187686	0.362308	0.0619012	0.310955	0.721584	0.365445	-0.508056	-0.245268	-0.0831808	-0.256875	-0.567227	-0.336938	-0.359505
gene-I8G32_RS21610	66895317	#N/A	RPA4192	0.122504	0.067494	0.0669841	0.0780936	0.474374	0.107853	0.255983	0.114598	0.415387	-0.461076	0.138376	0.129296	0.0849037	-0.328933	0.524431	0.479217	0.618404	1.5388	0.780812	1.11914	1.6343	-0.503323	-0.408835	-0.698526	-0.483026	-0.763723	-0.478125	-1.01033
gene-I8G32_RS21605	66895316	#N/A	RPA4191	0.97688	0.166256	0.0697239	3.40395	0.871172	4.35556	0.0417035	0.438778	-0.489054	-0.563567	-0.658648	-1.03823	-0.832638	0.0726875	0.855012	0.424735	0.872019	0.17072	1.5976	0.450903	3.24962	-0.736685	-0.418121	-0.167374	-0.710213	-0.460368	0.536733	-1.40991
gene-I8G32_RS21600	66895315	#N/A	RPA4190	0.847363	2.41553	0.225941	0.99102	1.87114	0.162546	0.0402299	1.0407	0.832753	0.803422	-0.588866	0.154664	0.468632	0.051873	0.459849	0.16706	0.27554	1.64384	0.663816	0.501852	2.16295	-0.503896	0.354667	0.607737	-0.40009	-0.479428	0.262974	-1.24366
gene-I8G32_RS21595	66895314	TX73_021715	RPA4189	0.265181	0.36698	0.0686261	0.031116	0.0160502	0.0132112	0.0398331	0.364763	0.433936	0.0263618	-0.222677	-0.0167637	0.0298928	-0.0516437	0.673654	0.0947574	0.0707519	0.876405	0.238285	0.54442	0.692236	-0.644452	-0.16366	-0.418589	0.199763	-0.557994	-0.0909215	-0.785955
gene-I8G32_RS21590	66895313	#N/A	RPA4188	2.06338	0.295833	0.0154209	1.23788	0.321936	0.78773	0.0213578	-0.347181	0.162866	-0.28301	-0.750402	-0.387259	-0.435609	0.0331445	0.475369	0.662347	2.084	0.188454	0.142308	0.0506127	1.20008	0.479235	0.75339	-0.180241	0.142325	0.0766952	0.961501	-0.793872
gene-I8G32_RS21585	66895312	#N/A	RPA4187	0.771786	1.50499	0.130364	3.34091	0.692205	4.44129	0.205992	0.949919	0.653617	0.600965	-0.508781	1.14623	0.902532	0.252471	0.150688	0.301392	0.0382953	0.171521	1.34565	0.319314	0.166698	-0.203057	0.552433	0.208247	0.672774	0.355765	-0.0702049	-0.204873
gene-I8G32_RS21580	66895311	TX73_021700	RPA4186	0.44253	0.0653826	0.147816	0.20588	0.600627	0.015279	0.0812077	-0.147846	0.729146	-0.604081	-0.419338	-0.0303925	0.212377	-0.188232	0.426199	0.307129	0.0212767	2.19509	0.480328	0.164057	0.167465	-0.474012	-0.405816	-1.02062	-0.407679	0.206423	0.0391569	-0.207987
gene-I8G32_RS21575	66895310	#N/A	RPA4185	2.24374	2.35051	0.0630713	0.0590187	0.559527	0.111376	0.0577818	-0.938102	-0.392655	-0.456971	-0.826042	0.108667	0.0602793	0.0697284	1.28844	0.0932592	0.31472	1.49529	0.208471	0.228227	1.17844	-1.00766	-0.15554	-0.579817	-0.203069	-0.296296	0.28406	-0.797262
gene-I8G32_RS21565	66895308	#N/A	RPA4183	0.653755	0.102512	0.0762682	0.614016	0.250207	0.41525	0.212185	-0.155447	-0.578204	-0.258657	0.394097	-0.27939	0.307656	0.195313	0.474043	0.505508	0.374189	1.82641	16.7322	0.770213	0.0550446	-0.557139	1.03786	0.753422	2.23848	0.736814	0.3476	-0.080451
gene-I8G32_RS21560	66895307	#N/A	RPA4182	0.114194	0.253352	0.00237915	2.7857	0.465163	0.328208	0.67599	0.287833	-0.0600201	0.392837	0.121297	0.264727	0.742356	0.452354	0.0670392	0.0111606	0.078437	3.52516	5.32499	0.255188	1.47657	-0.120857	-0.0435077	0.892815	1.23978	0.344886	0.120004	-1.00329
gene-I8G32_RS21555	66895306	#N/A	RPA4181	0.273862	0.305975	0.137828	0.268602	0.358692	0.431402	0.0142984	-0.428224	-0.747113	-0.440843	0.273959	-0.389069	0.24365	0.0317719	0.211322	0.301392	0.0983138	0.0972485	5.57738	0.0433742	3.02528	-0.29111	-0.365118	0.150126	1.40575	-0.0719831	-0.152324	-1.60217
gene-I8G32_RS21550	66895305	#N/A	RPA4180	0.0714062	0.0619938	0.000198703	1.45895	0.107765	0.1695	0.835336	-0.106057	-0.00833608	0.1497	-0.0793743	0.150569	0.515032	0.456272	0.464341	0.184618	0.00618896	1.23352	2.52678	0.0377949	2.9759	-0.479974	-0.369797	0.511625	0.921193	0.0598884	0.0104835	-1.47596
gene-I8G32_RS21545	66895304	#N/A	RPA4179	0.0955062	0.307603	0.0279555	2.45484	1.15718	1.66842	1.64672	0.327509	0.367065	0.62907	0.102154	0.667612	0.670133	0.639347	0.248082	1.62639	0.175164	0.117341	0.193086	0.271533	0.428275	-0.349512	2.89912	-0.145128	-0.203462	0.313741	0.217561	0.423528
gene-I8G32_RS21540	66895303	#N/A	RPA4178	1.5139	4.80967	0.496504	0.221166	2.11778	1.05695	0.0157633	-1.54126	-1.18637	-1.0228	-0.660292	-0.501194	-0.171729	0.0240641	2.34902	1.66314	0.845265	0.834027	3.00298	2.91713	3.33809	-1.46478	-0.909055	-0.526616	-1.03321	-1.29985	-0.583772	-1.49865
gene-I8G32_RS21535	66895302	#N/A	RPA4177	2.94029	2.07219	1.0694	1.32497	0.481786	0.575726	0.630991	1.19455	1.59425	0.385391	-1.05711	0.335621	0.551929	-0.389331	1.94427	0.218255	0.893158	0.155546	2.73954	0.749172	0.772113	-1.39133	-0.285473	-0.148785	-0.897931	-0.693916	0.533244	-0.791379
gene-I8G32_RS21530	66895301	#N/A	RPA4176	20.1004	1.23341	0.760692	0.30151	2.41499	0.00162196	0.0577818	0.734338	1.44431	0.937242	-14.2263	0.00257106	0.215872	0.0749821	0.29252	0.0361735	0.0427167	2.1687	0.0297015	1.08581	0.832547	-0.339564	0.0881685	0.814812	-0.0402631	-0.76018	0.0790492	-0.781625
gene-I8G32_RS21525	66895300	#N/A	RPA4175	0.0122994	0.185278	0.0372824	1.39225	0.193341	1.51565	0.0281997	0.250709	0.304329	0.255583	-0.0164526	0.677197	0.58943	0.0533812	0.360451	0.299783	0.569948	0.182727	0.137193	0.647799	1.1123	-0.42412	-0.360467	0.194922	-0.141789	-0.553699	-0.464027	-0.791459
gene-I8G32_RS21520	66895299	#N/A	RPA4174	18.6276	0.020262	0.013725	0.394602	0.573622	0.825991	1.79591	0.0354001	0.136127	-0.479258	-13.6724	-0.445171	-0.265569	0.821257	0.612381	0.304873	0.123347	0.484535	1.29649	0.143391	3.00861	-0.604317	-0.433927	-0.367217	-0.743723	-0.206649	-0.16119	-1.56008
gene-I8G32_RS21515	66895298	TX73_021635	RPA4173	0.84565	0.205775	0.16752	0.0579044	0.106069	0.0297167	#VALUE!	0.336887	0.750272	0.216852	0.70615	0.063856	-0.104199	0.374104	0.901608	0.465913	0.697956	0.236295	0.466346	0.702024	0.995212	0.845913	0.625891	0.329413	0.426354	0.677397	0.618106	0.822078
gene-I8G32_RS21510	66895297	#N/A	RPA4172	2.02508	0.478813	0.180895	2.26823	0.347361	1.19849	6.97591	0.519896	0.937104	0.319792	-0.788956	0.616019	0.630705	1.38835	1.46913	0.734646	0.651097	0.672608	0.138772	0.569532	3.44798	-1.06267	-0.949065	-0.361827	-0.149192	-0.467501	-0.442312	-1.4358
gene-I8G32_RS21505	66895296	#N/A	RPA4171	0.589952	1.3066	0.00851653	1.50966	2.46023	0.69126	3.35997	-0.868368	0.132347	-0.948169	-0.359106	-0.471093	-0.566527	0.86949	0.168997	0.208216	6.15927	0.859217	0.721488	3.90049	1.19235	-0.219067	0.516138	-0.451105	0.433349	1.495	1.43426	0.964897
gene-I8G32_RS21500	66895295	#N/A	RPA4170	1.98987	1.13754	0.249196	1.0873	1.12001	1.1285	0.410676	0.849006	1.33458	0.849179	0.992302	0.729856	0.663015	0.564106	0.458836	1.37927	0.566086	0.218304	0.238213	0.628281	1.65338	0.636989	2.16567	-0.336291	0.273664	0.700426	0.601462	1.04626
gene-I8G32_RS21495	66895294	#N/A	RPA4169	0.970686	0.0242851	0.0181205	0.400337	#VALUE!	0.367281	#VALUE!	0.0794269	0.208529	-0.0127183	0.838727	0.514781	0.507178	0.386929	0.381947	0.671945	0.480315	0.402433	0.862666	1.2611	1.81292	0.645451	0.77962	0.594545	0.761419	1.2008	0.607615	1.2462
gene-I8G32_RS21490	66895293	#N/A	RPA4168	0.0194941	0.081233	0.0618369	0.0309448	0.0405383	0.0216261	#VALUE!	0.16128	-0.513699	-0.0932404	-0.0311421	-0.0435558	0.052488	-0.45689	0.195395	0.131739	0.360875	0.198526	0.0926541	0.404935	1.02355	0.294358	-0.228609	0.283497	0.125689	0.498491	-0.441225	0.836394
gene-I8G32_RS21480	66895291	TX73_021600	RPA4167	0.537066	0.760157	0.0122365	0.189513	1.2032	0.478754	0.457415	0.54222	0.119518	0.65047	0.412513	0.334985	0.142507	0.340876	0.0230514	0.285248	0.164665	0.190994	1.66105	0.00296709	0.0620767	0.0368689	0.311853	-0.210346	0.680711	-0.00454232	-0.185709	-0.0851862
gene-I8G32_RS21475	66895290	#N/A	RPA4166	0.920533	0.226018	0.0352034	0.0307442	#VALUE!	0.139854	#VALUE!	-0.419293	-0.364935	-0.0891229	0.73972	0.242015	-0.0647676	0.239011	0.867796	0.779292	0.323652	0.597456	0.785464	0.890208	1.9589	0.941891	0.744688	0.612488	0.762206	0.863329	0.424209	1.32765
gene-I8G32_RS21470	66895289	#N/A	RPA4165	0.777296	0.0728293	0.000198703	0.17867	#VALUE!	0.624657	#VALUE!	0.178333	-0.00235785	0.202672	0.733131	0.697332	0.299586	0.799189	1.43426	0.219134	0.583114	0.361533	0.0905723	0.62329	1.21275	1.29143	0.395536	0.534886	0.164283	0.750162	0.676389	1.08472
gene-I8G32_RS21465	66895288	TX73_021585	RPA4164	2.1889	0.789887	0.0154209	0.587802	0.863668	0.69126	0.0845528	-0.776732	-0.151785	-0.746909	0.950095	0.559561	0.428005	0.170158	0.178769	0.106889	0.353119	0.180898	0.684477	0.219275	0.0641856	0.290061	0.187403	-0.255112	-0.531412	0.306479	0.373132	0.101104
gene-I8G32_RS21460	66895287	#N/A	RPA4163	1.37905	1.5831	0.100752	0.663614	#VALUE!	0.517356	#VALUE!	-1.48528	-0.95284	-0.908041	0.918168	0.570936	0.622799	0.115152	0.230359	0.31271	0.366413	0.0436765	0.13995	0.301489	0.813838	0.424021	0.523132	0.118268	0.228705	0.533254	0.507218	0.847463
gene-I8G32_RS21455	66895286	#N/A	RPA4162	1.254	0.00239402	0.0578021	0.358865	#VALUE!	0.899373	#VALUE!	-0.00835569	0.521485	-0.566023	1.04738	0.928996	0.53812	0.628624	0.82196	0.182219	0.499983	0.0790373	0.166351	0.611069	1.53126	0.992693	0.282752	0.167688	0.227193	0.775559	0.565576	1.07759
gene-I8G32_RS21450	66895285	#N/A	RPA4161	0.536906	0.4498	0.00302534	0.455333	0.45289	0.464239	#VALUE!	0.601867	0.0753552	0.666459	0.570782	0.570315	0.551284	0.725877	0.722082	0.175749	0.202466	0.206592	0.145813	0.37158	0.577474	0.808298	0.281812	0.305316	0.196664	0.464092	-0.313023	0.549749
gene-I8G32_RS21445	66895284	#N/A	RPA4160	0.051035	0.377501	0.0152781	0.581373	0.84747	0.826004	0.129855	0.465272	0.159196	0.698426	0.0776178	0.594819	0.442377	0.256382	0.00645467	0.639033	0.100352	0.0271823	0.115844	0.0099957	0.0153813	0.0102088	-0.539688	0.0454117	0.12655	-0.0154849	-0.139231	0.0248303
gene-I8G32_RS21440	66895283	#N/A	RPA4159	0.0769856	0.22078	0.0326209	0.0184279	0.023651	0.271691	#VALUE!	0.37766	-0.332126	-0.0668827	0.13881	0.389292	-0.0357145	0.374526	0.227046	0.00555802	0.297283	0.124232	0.464286	0.390617	0.902554	0.331246	-0.0121345	0.228912	0.439067	0.481511	0.375749	0.724512
gene-I8G32_RS21435	66895282	#N/A	RPA4158	1.58125	0.320658	0.0368457	0.150671	0.00532097	0.069624	#VALUE!	-0.53704	-0.340737	-0.0161225	0.982987	0.133035	0.225463	-0.174581	0.293962	0.319857	0.127092	0.94428	0.401756	0.0263976	0.447268	0.385663	-0.358423	-0.825118	0.372585	-0.0489758	-0.191294	0.445256
gene-I8G32_RS21430	66895281	TX73_021550	RPA4157	0.604793	0.229266	0.0619065	0.847704	0.0485778	0.347729	0.000596401	0.313305	0.400137	-0.0891365	0.418327	0.29259	0.446048	-0.00101798	0.350644	0.32035	0.178517	0.585704	0.0638399	0.207975	0.321418	-0.380881	-0.312915	-0.388652	-0.0712194	-0.23261	-0.215569	0.343771
gene-I8G32_RS21425	66895280	#N/A	RPA4156	5.86255	0.72794	0.0299886	2.29832	0.580429	1.52997	1.05239	0.530849	0.293613	0.462641	-1.48236	0.58634	0.633134	0.566827	0.41592	0.435915	0.345356	0.521703	1.40283	0.0272721	0.442396	-0.504042	0.657687	0.338904	-0.636968	-0.0516418	0.304622	-0.470964
gene-I8G32_RS21420	66895279	#N/A	RPA4155	9.2037	0.323269	0.00237915	2.79664	0.149131	1.61561	0.755537	0.316612	-0.0593708	0.200163	-1.96428	0.622044	0.703459	0.464898	0.805268	0.13547	0.111127	0.273877	1.3061	0.607808	1.0184	-0.792366	0.326622	-0.22215	-0.662448	-0.575009	-0.131541	-0.848361
gene-I8G32_RS21415	66895278	#N/A	RPA4154	1.25666	0.591123	0.214728	0.851511	0.147641	0.437911	0.0725797	0.517317	0.835642	-0.189519	-0.643552	0.328086	0.417659	-0.104219	2.96038	0.591196	0.0703277	3.84993	1.15511	0.832982	0.667414	-1.49907	-0.624336	-1.05172	-0.597051	-0.596824	0.0939282	-0.646347
gene-I8G32_RS21410	66895277	TX73_021530	RPA4153	0.353658	0.811334	0.131288	0.23214	0.759446	0.238556	0.121615	-0.655974	-0.972048	-0.622242	-0.327945	-0.260642	-0.209466	-0.203549	1.67792	0.734587	1.05623	0.661924	0.397256	1.28442	2.47759	1.36411	0.763951	0.580723	0.400581	1.05977	0.784293	1.46452
gene-I8G32_RS21405	66895276	#N/A	RPA4152	8.92852	1.15286	0.0558907	0.379767	0.490972	0.0997784	0.901793	-0.805798	-0.717376	-0.501119	-1.62566	-0.0968589	0.244424	0.559639	0.53887	1.49255	3.0829	0.0780037	0.395365	1.39714	5.04234	0.685366	2.77415	-0.139159	-0.406827	1.06336	1.37166	1.88373
gene-I8G32_RS21400	66895275	#N/A	RPA4151	0.122882	0.0333495	0.0424748	0.0205017	0.109403	0.00207283	#VALUE!	0.122119	-0.434354	-0.308953	0.238572	-0.00689959	-0.0512377	0.491585	2.09248	0.102693	0.529283	0.686897	0.158918	1.26585	1.83308	1.40798	0.180829	0.612077	0.200488	0.980244	0.533338	1.2849
gene-I8G32_RS21395	66895274	#N/A	RPA4150	1.18037	0.179122	0.0372824	#VALUE!	#VALUE!	#VALUE!	#VALUE!	-0.619772	0.426685	0.727319	1.11738	-0.565437	-1.90468	-0.708986	0.359054	0.0484609	0.192371	0.997938	1.64524	0.697928	0.781197	0.600397	0.190436	0.97531	1.08059	0.82509	0.373019	0.747945
gene-I8G32_RS21385	66895272	#N/A	RPA4149	0.908164	23.7235	3.03012	70.2841	1.77252	35.9172	4.17875	-5.21813	-4.42564	-0.792915	0.484589	-2.89083	-4.56233	-1.02107	0.75586	0.364893	0.673669	1.31591	2.88966	1.31307	0.139351	-0.63769	-0.938924	-0.620984	-0.983771	0.805243	0.608349	-0.178411
gene-I8G32_RS21380	66895271	#N/A	RPA4148	0.815128	50.4828	5.92627	30.7099	0.992748	8.59007	1.63296	-5.10606	-5.38547	-0.63677	0.526214	-1.46987	-2.68442	-0.715345	0.910424	1.46953	0.0244348	2.57711	5.97659	0.0337287	0.144659	-0.811289	-1.68748	-1.06308	-1.66308	0.0515955	0.0562171	-0.189748
gene-I8G32_RS21375	66895270	#N/A	RPA4147	0.36904	46.1319	10.5545	9.07921	1.3931	3.44665	1.07648	-4.98089	-6.02581	-0.829918	0.272385	-0.878042	-1.26162	-0.508859	4.47011	2.08104	0.27421	6.53018	14.5043	0.707714	0.422399	-1.7911	-2.00082	-1.23935	-2.12361	-0.527963	-0.330069	-0.432536
gene-I8G32_RS21370	66895269	#N/A	RPA4146	1.00029	1.66456	1.06685	1.82063	1.17838	0.247595	0.0207578	-1.16805	-1.79829	-0.961654	2.11153	-0.326235	-1.03747	-0.0709714	1.21521	0.573225	0.552687	0.455831	0.337078	1.33287	1.92626	1.03217	0.5426	0.516261	0.371228	1.06104	0.587979	1.3732
gene-I8G32_RS21365	66895268	#N/A	RPA4145	22.8051	9.33536	10.9065	38.7349	3.32697	1.36918	0.525236	-3.42618	-4.8113	-1.09008	-15.1658	-0.73886	-2.74467	0.318136	2.03812	1.48942	1.20869	0.00144284	0.0409665	1.53728	2.60299	1.60161	0.884053	0.0027286	-0.0616775	1.26864	0.864203	1.38102
gene-I8G32_RS21360	66895267	#N/A	RPA4144	1.10343	#VALUE!	0.00237915	#VALUE!	#VALUE!	#VALUE!	#VALUE!	0.37289	0.095332	-1.19627	3.70518	1.37625	-1.66571	1.18716	#VALUE!	#VALUE!	#VALUE!	#VALUE!	0.300688	#VALUE!	0.0641856	0.342723	-0.269556	-0.125038	-0.884252	0.408502	-0.792163	0.164213
gene-I8G32_RS21355	66895266	#N/A	RPA4143	1.19341	0.0117854	0.0181644	0.138959	0.0893878	0.1912	#VALUE!	0.0297445	0.174706	-0.189147	1.10284	0.270483	0.196779	-0.343139	0.0749696	0.0150653	0.0958529	0.10895	0.121681	0.0184118	0.263524	0.132938	-0.0312407	-0.200728	-0.160962	0.0347057	-0.173027	0.319133
gene-I8G32_RS21350	66895265	#N/A	RPA4142	0.431588	0.124795	0.0193984	0.602585	0.594106	0.107748	0.132529	0.213693	0.226875	0.583944	0.429115	-0.165343	-0.561811	0.289925	0.53887	0.0293922	0.273892	0.530749	0.700734	0.223571	0.0536574	0.588634	-0.0662796	-0.523148	-0.572118	0.287413	0.348264	0.0813314
gene-I8G32_RS21345	66895264	#N/A	RPA4141	0.095076	0.533697	0.0760186	6.37694	1.43713	3.74585	0.101705	-0.661399	-0.616396	-0.932201	0.149153	-1.37645	-1.75396	0.192567	0.0913578	0.418329	0.0628873	0.13281	0.492164	0.440983	1.41846	0.159243	-0.723868	-0.236691	-0.497767	-0.531578	-0.124917	-1.08172
gene-I8G32_RS21335	66895262	#N/A	RPA4138,	0.958319	0.61389	0.247302	3.80356	1.66579	6.17718	0.630021	0.703627	1.39496	-0.899674	-0.564259	-1.2054	-0.837219	0.4767	1.96915	0.784777	7.11919	1.85367	9.89515	1.05533	1.45059	1.32811	1.60694	-0.646541	1.65136	0.850574	1.70859	0.875528
gene-I8G32_RS21330	66895261	#N/A	RPA4137	1.67746	6.18776	0.0930709	0.560351	1.126	1.2225	0.538788	1.73831	0.538455	0.654809	-0.873294	-0.560078	0.355044	0.433137	9.55437	8.4706	9.20761	14.4034	26.6943	0.759906	2.00384	2.58911	2.31925	1.66729	2.70801	0.590443	1.70852	2.17947
gene-I8G32_RS21305	66895256	#N/A	RPA4135	0.371275	0.541874	0.283667	0.0205017	0.226757	0.274092	0.436745	0.541444	0.929497	0.300917	-0.363659	0.302774	-0.0320701	-0.61164	0.922048	0.551017	1.29979	0.423969	0.719656	1.49279	0.696388	-0.860875	-0.601944	-0.43588	-0.540378	-1.05917	-0.842383	-0.666199
gene-I8G32_RS21300	66895255	#N/A	RPA4134	0.064489	0.337175	0.127833	0.0554284	0.0786174	0.0247886	0.0921489	0.464951	0.731687	0.125003	-0.0807909	0.0340545	-0.061236	0.142706	1.17934	0.543663	0.492575	0.0945375	1.1857	1.43424	1.39394	-0.893478	-0.690256	-0.123931	-0.665979	-0.905073	-0.502969	-1.07714
gene-I8G32_RS21295	66895254	#N/A	RPA4133	4.28186	0.0380532	0.0187122	0.162931	0.147022	0.0338483	0.156203	-0.0870291	-0.176442	-0.200968	-1.34393	-0.0505238	-0.152319	0.218513	0.601045	0.19096	0.429616	0.0482574	0.0187875	0.0178532	0.106888	-0.646921	0.217956	0.0746297	-0.0271948	-0.0285617	0.41919	0.137351
gene-I8G32_RS21290	66895253	#N/A	RPA4132	0.158081	0.0517515	0.0587931	0.0610266	0.000465527	0.0485405	0.122631	-0.099309	0.387427	-0.0015302	-0.176249	0.069988	-0.0696834	0.196862	0.189794	0.264141	0.7975	0.0847631	0.286892	0.489259	0.487603	0.250833	0.275144	0.113345	0.249777	0.441251	0.554283	0.443379
gene-I8G32_RS21285	66895252	#N/A	RPA4131	3.80362	0.0485042	0.00743366	4.26311	1.62775	1.97018	0.0854195	0.123916	-0.0948946	0.857994	1.43641	0.817549	1.12833	-0.155567	0.0290148	0.266818	0.432328	0.0384675	0.529082	0.326735	1.05104	-0.0573208	0.473527	-0.0831739	0.47747	-0.424763	-0.536815	0.907069
gene-I8G32_RS21280	66895251	#N/A	RPA4130	0.331395	0.958549	0.168877	1.28352	1.41589	1.31561	0.0843648	0.666692	0.751333	0.722916	0.27377	0.584351	0.532382	0.121185	0.0486354	0.880256	0.0971159	1.2799	0.529082	0.372336	0.0511609	0.0732825	1.00696	0.585711	0.361351	-0.360015	0.128165	0.0976919
gene-I8G32_RS21275	66895250	#N/A	RPA4129	1.40199	0.591977	0.191412	0.407748	1.59766	0.728633	0.647745	0.523676	0.790822	0.863974	0.700256	0.482809	0.323803	-0.652918	0.0320969	0.541218	0.182029	0.555237	0.377839	0.628281	0.371398	0.0515742	0.744629	0.444462	0.308022	-0.653048	-0.226146	-0.523219
gene-I8G32_RS21270	66895249	#N/A	RPA4128	0.153773	3.21247	0.36093	1.82892	2.57546	1.27312	0.0493157	1.17556	1.01246	1.05542	-0.159166	0.575784	0.646839	0.088922	0.382586	1.37623	1.0116	2.7651	1.01457	0.163194	0.0822203	0.433078	1.08224	0.951526	0.549015	0.236191	0.626723	0.157361
gene-I8G32_RS21265	66895248	TX73_021385	RPA4127	0.00947818	2.99311	0.529137	1.41194	2.38215	1.83562	0.5864	1.11908	1.17255	0.932522	0.0108034	0.656177	0.581472	0.441338	0.626409	3.26304	0.288898	4.5986	1.16634	0.015389	0.131679	0.581229	1.3397	1.10128	0.57936	-0.0228909	0.282364	0.221107
gene-I8G32_RS21260	66895247	#N/A	RPA4126	0.122849	0.641705	0.196507	0.841625	1.42849	1.21891	0.837223	0.558753	0.7477	0.71046	-0.125176	0.540212	0.385366	0.48021	0.353434	1.38066	0.0983138	1.93067	2.1836	0.070672	0.250799	0.374079	0.979595	0.658674	0.784368	-0.0970463	0.141586	0.35374
gene-I8G32_RS21255	66895246	TX73_021375	RPA4125	1.29453	1.46113	0.426556	1.34763	1.83462	1.50802	0.265035	0.94326	1.11732	1.00182	0.76221	0.803532	0.711766	0.42708	0.414956	1.20558	0.222422	0.0780037	3.26288	0.00108247	0.0974382	0.466746	0.782168	0.127993	1.15087	-0.00174654	-0.328875	0.181343
gene-I8G32_RS21250	66895245	#N/A	RPA4124	6.45804	0.0335273	0.155295	0.241877	#VALUE!	0.19454	#VALUE!	-0.116264	-0.986537	0.369033	-8.53293	0.382576	-0.458392	0.358647	1.01632	0.667512	0.157387	0.372832	0.623048	1.16348	2.32738	1.03366	0.728886	0.515918	0.608336	1.04672	0.277726	1.45759
gene-I8G32_RS21245	66895244	#N/A	RPA4123	1.96167	#VALUE!	0.0286647	#VALUE!	#VALUE!	#VALUE!	#VALUE!	-0.251541	-0.469355	-0.6618	1.6472	0.183009	-0.534398	-0.707966	2.42941	#VALUE!	#VALUE!	#VALUE!	1.94066	2.51453	2.23256	2.52132	0.83226	1.36902	1.58934	2.15545	1.26016	1.70634
gene-I8G32_RS21240	66895243	#N/A	RPA4122	0.18072	0.0360994	0.131947	#VALUE!	#VALUE!	#VALUE!	#VALUE!	-0.163457	-0.99273	-0.0588327	0.445347	-0.0313045	-0.560769	1.0747	0.6399	#VALUE!	#VALUE!	#VALUE!	0.753968	1.26767	1.04968	0.918338	-0.687421	0.0227682	0.85788	1.33097	0.137523	0.956017
gene-I8G32_RS21235	66895242	#N/A	RPA4121	0.782631	0.0412894	0.0808823	0.170046	0.00170767	0.123964	0.779577	0.092621	0.523713	0.00466458	0.600118	0.181961	-0.217285	0.791399	0.705231	0.171476	0.444081	0.0507964	0.0682636	0.721506	0.781954	0.728867	0.240563	0.0911338	0.0887447	0.719309	0.451778	0.658613
gene-I8G32_RS21230	66895241	#N/A	RPA4120	6.59656	0.123904	0.0578021	0.0433683	#VALUE!	0.024831	#VALUE!	-0.349827	-0.517911	0.793092	-8.66266	-0.0724974	0.10869	-0.191922	0.840344	0.110524	0.0479341	0.233046	0.024038	1.26767	0.912788	0.914048	-0.202861	0.425934	0.0472969	1.07943	0.108824	0.818554
gene-I8G32_RS21225	66895240	#N/A	RPA4119	4.73471	0.161259	0.0126043	#VALUE!	#VALUE!	#VALUE!	#VALUE!	0.424097	-0.191538	-0.0900158	-7.65155	0.141425	-0.582723	0.574164	#VALUE!	0.711432	#VALUE!	#VALUE!	0.715055	#VALUE!	0.16388	0.708188	1.02002	0.401304	0.94263	0.441778	0.936914	0.294782
gene-I8G32_RS21220	66895239	#N/A	RPA4118	8.21706	0.257069	0.254419	0.297016	#VALUE!	0.347621	#VALUE!	-0.431079	-1.08907	-0.73834	-9.33364	-0.49568	-0.409851	0.0492112	2.32718	0.779292	1.0116	0.578149	0.0951348	1.09521	2.34425	1.61501	0.658168	0.569494	0.136315	0.920752	0.841651	1.53048
gene-I8G32_RS21215	66895238	#N/A	RPA4117	0.404246	0.000120732	0.0193984	0.0806184	#VALUE!	0.103797	#VALUE!	-0.000615767	0.198672	0.0767061	0.463614	0.197707	-0.152046	0.600687	0.877229	0.21408	0.13385	0.102999	0.199335	0.990827	0.439054	1.07177	-0.340906	0.210059	-0.275454	1.01977	0.225217	0.492942
gene-I8G32_RS21210	66895237	TX73_021330	RPA4116	10.623	0.051636	0.0196375	0.0893879	0.154612	0.0621682	0.1532	0.107293	-0.195034	0.257793	-10.4274	-0.099003	-0.127846	-0.32326	0.0499705	0.00989763	0.0966302	0.029314	0.20256	0.107973	0.225522	0.0854999	0.018476	-0.0573105	0.21859	0.157532	0.163865	0.276716
gene-I8G32_RS21205	66895236	#N/A	RPA4115	1.27262	0.156887	0.0313132	0.00853111	0.043678	0.246014	0.136109	-0.315124	0.318653	-0.110587	0.845878	-0.354821	0.0139905	0.308122	0.162272	0.140209	0.34534	0.00725305	0.314788	0.426068	1.20764	0.264566	0.238995	-0.0147911	0.302979	0.463889	0.38529	0.834815
gene-I8G32_RS21200	66895235	TX73_021320	RPA4114	1.12459	#VALUE!	0.234867	#VALUE!	#VALUE!	#VALUE!	#N/A	2.44409	1.71384	-0.604579	2.07405	1.29235	0.919952	#N/A	#VALUE!	#VALUE!	#VALUE!	#VALUE!	0.0655968	#VALUE!	0.322059	-0.948725	0.510318	-0.46826	0.164638	-0.292765	0.143156	0.601454
gene-I8G32_RS21195	66895234	TX73_021315	RPA4113	0.445698	2.28709	0.514221	0.857065	0.854988	1.01574	0.621804	1.28062	1.40058	-0.632283	0.350301	-0.641774	-0.492602	-0.629033	1.41108	0.0190627	3.13048	0.62266	0.14208	0.0471392	0.577283	-1.05605	0.0549972	-0.435698	-0.147899	0.0678199	1.21356	0.710323
gene-I8G32_RS21190	66895233	TX73_021310	RPA4112	4.4929	0.0456346	0.0681005	#VALUE!	#VALUE!	#VALUE!	#VALUE!	0.19696	0.686614	-0.0438992	-7.65487	0.449146	-0.513629	-0.0413978	0.561851	0.102552	0.300184	0.394761	0.0999392	0.549435	1.35761	0.873374	-0.243265	-0.68385	-0.192285	0.69485	0.445867	1.03711
gene-I8G32_RS21180	66895231	TX73_021300	RPA4111	0.0679472	0.0750115	0.171521	0.0739461	0.549996	0.0662324	0.0895032	0.141466	0.714197	0.494799	0.089411	0.0938209	-0.0981293	-0.171949	0.0238366	0.613781	0.190394	0.00893799	0.894555	0.0549655	0.179669	-0.0404419	0.55017	0.0154486	0.551431	0.0833881	-0.251492	0.232564
gene-I8G32_RS21175	66895230	#N/A	RPA4110	0.143773	0.0211605	0.0279555	0.99094	0.232586	0.227023	0.947205	-0.0379931	0.238021	0.242827	0.148392	-0.190488	-0.42882	0.538065	0.511075	0.702411	0.940179	0.166913	2.59233	2.80073	0.588526	-0.467472	-0.540467	0.158357	-0.867909	-1.2073	-0.582725	-0.568132
gene-I8G32_RS21170	66895229	TX73_021285	RPA4109	0.0746223	2.96249	0.438862	2.02076	0.344663	0.865674	7.32533	1.40972	1.30288	0.505233	0.104942	-0.627792	-0.964829	1.88984	0.0772586	0.618396	0.709927	0.0730371	5.1264	2.91164	0.683269	0.114389	-0.605795	0.123373	-1.50907	-1.33218	0.582759	0.63738
gene-I8G32_RS21165	66895228	#N/A	RPA4108	2.25334	0.0397798	0.0105165	0.0382027	0.287841	0.13274	0.210692	-0.0840766	0.118326	0.374369	-1.00871	0.163419	-0.0502482	0.27252	1.05871	0.58085	0.330063	0.762269	0.29998	0.227667	0.652608	-0.941275	-0.453584	0.443228	-0.257129	-0.307862	-0.305107	-0.564102
gene-I8G32_RS21150	66895225	#N/A	RPA4106	0.661056	1.17156	0.33329	0.308128	0.257548	0.397176	0.995026	0.784234	1.01957	0.311705	0.470745	0.356347	0.27139	0.734633	0.293144	0.123828	1.33117	1.57422	0.770237	0.19269	0.0206483	-0.337648	-0.167767	-0.712223	-0.460325	-0.215053	0.690113	0.0335021
gene-I8G32_RS21145	66895224	#N/A	RPA4105	1.87205	1.47172	0.592901	0.779507	0.0918051	0.258852	4.69614	0.855509	1.46544	0.160178	0.927173	-0.275455	-0.502509	1.70559	0.27219	0.0484609	1.85756	0.0508974	1.95376	1.10254	0.0218998	0.320009	-0.0842622	-0.0700703	-0.811643	-0.782713	0.83051	-0.0330454
gene-I8G32_RS21140	66895223	TX73_021255	RPA4104	0.325144	0.836872	0.353704	0.381456	0.143197	0.271783	1.42774	0.732126	1.24014	0.239067	0.327264	0.312276	-0.358525	0.958861	0.341949	0.589855	0.189034	0.813565	4.56252	0.918811	1.08396	-0.368609	-0.691215	-0.498188	-1.26095	-0.679869	-0.213893	-0.812836
gene-I8G32_RS21135	66895222	#N/A	RPA4103	0.343603	0.270611	0.00246522	2.29839	0.150589	0.154824	0.13141	-0.325757	-0.0598633	0.203494	-0.294119	0.163236	-0.826008	-0.198921	0.222344	0.129753	0.316301	0.268823	1.74856	0.803859	1.96654	0.286518	-0.173341	-0.269096	-0.774889	-0.699301	0.320179	-1.24889
gene-I8G32_RS21130	66895221	#N/A	RPA4102	0.152457	0.390184	0.0193984	1.12445	0.00817671	0.0130665	0.434759	-0.474374	-0.197372	0.0196705	0.182659	-0.0244203	-0.716188	-0.589469	0.117271	0.743412	0.013952	0.824167	0.994603	1.44556	2.46	-0.206757	-0.669316	-0.634862	-0.617762	-1.00864	0.0262754	-1.33959
gene-I8G32_RS21125	66895220	#N/A	RPA4101	0.334507	0.134494	0.00237915	0.921084	0.164052	0.322931	0.716453	-0.19525	0.0444419	0.219871	0.289549	0.275895	-0.518808	-0.672117	0.0656593	0.363559	0.191129	1.44284	0.459669	0.571182	2.95355	0.118943	-0.458024	-0.684607	-0.353999	-0.518999	0.222726	-1.40667
gene-I8G32_RS21120	66895219	#N/A	RPA4100	0.752351	4.31785	0.0578021	3.70627	0.947707	4.32148	1.81977	-1.36047	-0.410602	-0.725455	-0.481314	-1.13274	-0.87907	-0.836753	0.421218	1.19304	4.64589	6.87943	3.41274	0.289979	18.5715	-0.498363	-1.20919	-1.46996	-1.01019	-0.328847	1.26348	-3.41751
gene-I8G32_RS21115	66895218	#N/A	RPA4099	4.95034	1.04993	0.00851653	4.29934	1.61745	2.31953	0.0463532	-0.732329	-0.110039	-0.865024	-1.28635	-0.98163	-0.982885	0.0638478	0.548502	1.36514	4.81248	12.3206	4.91078	0.355004	19.4989	-0.613538	-1.07807	-1.97234	-1.28289	-0.360475	1.23818	-3.79377
gene-I8G32_RS21100	66895215	#N/A	RPA4097	0.137425	0.79332	0.0286647	0.644186	0.149366	0.243275	19.8579	0.651262	0.267327	-0.253933	-0.172426	0.276217	0.44478	2.68356	0.0198837	0.030743	0.0283066	0.263518	0.0581718	0.428074	1.1109	-0.033924	-0.0551262	0.301031	-0.0711224	0.44976	0.0474318	-0.812196
gene-I8G32_RS21090	66895213	#N/A	RPA4095	0.197143	3.83139	0.0999316	0.227634	0.842078	3.21915	89.8455	1.3137	0.574637	0.5954	0.199876	1.05239	0.199383	4.58927	0.646814	0.129325	0.467357	1.45199	0.175343	0.937409	0.567509	0.57976	0.20778	0.628714	0.168416	0.6683	0.396603	0.49375
gene-I8G32_RS21085	66895212	#N/A	RPA4094	0.328566	1.95185	0.00226411	0.639215	1.27192	0.446293	22.7794	1.07299	-0.0267781	0.740062	-0.2896	0.342069	-0.386915	2.99711	0.0618149	0.118856	0.147423	1.84404	0.230751	0.451506	0.67734	0.0992906	0.207798	0.717086	-0.250852	0.413022	-0.179881	-0.624999
gene-I8G32_RS21080	66895211	#N/A	RPA4092	0.0433669	0.242536	0.0191005	0.77107	0.293412	0.186146	10.1905	0.324431	0.187627	0.30348	0.0550601	-0.171655	-0.392044	1.97755	0.0585517	0.456352	0.202059	0.0907467	0.326547	0.0454149	2.49459	-0.104738	-0.4703	0.112578	-0.270571	0.0721069	0.228497	-1.33347
gene-I8G32_RS21075	66895210	TX73_021190	RPA4091	0.103446	0.0155733	0.0138262	0.425449	0.0230923	0.256943	3.00614	-0.0337318	-0.132494	-0.0436217	-0.124726	-0.250041	-0.315889	1.23316	0.0317071	0.395963	0.414778	0.0730371	0.192869	0.0777023	1.21413	0.0485667	-0.384393	-0.103296	-0.18757	0.104734	-0.391069	-0.879692
gene-I8G32_RS21070	66895209	#N/A	RPA4090	0.601897	0.945372	0.858644	0.12281	0.356632	0.748384	20.4592	0.876882	1.6266	0.501949	0.580628	0.721054	0.199819	3.33064	0.456545	0.384747	0.422596	0.0206952	1.00066	0.496476	0.366127	-0.47749	-0.599183	-0.0348335	-0.603544	-0.469031	-0.402605	-0.423857
gene-I8G32_RS21065	66895208	#N/A	RPA4089	0.276911	0.782573	0.11616	0.276155	0.448088	0.848908	32.4223	0.593237	0.585208	0.446291	-0.249607	0.489957	0.216838	2.85132	0.412921	1.18056	1.03218	0.0461742	0.36858	1.09433	0.526208	-0.416665	-0.736209	0.0651077	-0.286527	-0.728325	-0.659019	-0.594242
gene-I8G32_RS21060	66895207	#N/A	RPA4088	5.32471	0.228488	0.000198703	0.0574497	0.0236115	0.0522123	23.1134	0.30573	0.00950518	-0.0465747	-1.52653	0.0698418	-0.0668458	2.75723	0.375854	0.0114976	0.220412	1.03767	0.996122	1.13271	0.424235	-0.402586	-0.034811	0.532648	-0.558185	-0.786553	-0.244597	-0.463393
gene-I8G32_RS21055	66895206	#N/A	RPA4087	18.838	0.0133887	0.00226411	0.0400058	0.197891	0.300135	2.27816	0.0244502	-0.0315174	0.221509	-13.7437	0.223252	0.0373962	0.749471	1.18212	0.352824	0.409906	0.0378134	0.543141	0.613311	1.02355	-0.836223	-0.405611	-0.0481978	-0.364884	-0.478478	-0.340932	-0.782218
gene-I8G32_RS21050	66895205	#N/A	RPA4086	1.02327	0.250007	0.0026291	0.387097	0.795396	0.747543	0.937966	0.296315	0.0681137	0.537359	0.606895	0.406799	0.24188	0.54221	0.941243	0.20868	1.17602	0.255857	0.749483	1.40287	1.41846	-0.755551	-0.369736	-0.270077	-0.487136	-0.863221	-0.735425	-1.2482
gene-I8G32_RS21045	66895204	TX73_021160	RPA4085	0.222672	0.794376	0.0767089	2.42463	0.598555	1.35679	0.0300807	0.596055	0.465171	0.468611	-0.208611	0.603586	0.7631	0.0543597	0.887684	0.505508	0.668826	0.159858	0.449065	1.0678	2.11634	-0.77712	-0.493738	-0.166587	-0.322451	-0.844575	-0.494901	-1.41486
gene-I8G32_RS21040	66895203	TX73_021155	RPA4084	1.37309	0.239454	0.00237915	0.070026	0.13675	0.306719	0.0552396	0.374809	0.0574142	0.246168	0.84349	0.381728	0.108725	0.17671	1.07283	0.375902	0.224118	0.471672	0.378775	0.842985	1.64056	1.00758	0.441574	0.471063	0.356091	0.747543	0.289502	1.09473
gene-I8G32_RS21035	66895202	TX73_021150	RPA4083	0.0409145	0.0989043	0.0875708	0.276155	0.0164695	0.292575	#VALUE!	0.207024	0.642669	0.0459527	-0.0739625	-0.395351	-0.362949	-0.285592	1.54345	1.92148	0.952978	0.0557088	0.2727	0.820664	0.97997	1.20715	0.99377	-0.127565	0.321472	0.814883	0.752151	0.767222
gene-I8G32_RS21030	66895201	#N/A	RPA4082	2.43753	0.819484	0.0698254	0.191878	0.0457345	0.317789	0.469776	0.581774	0.433083	-0.0699276	-0.863307	0.2657	0.135475	0.321252	0.620611	0.0782349	0.737048	1.28334	0.961971	0.0370167	0.696087	-0.545271	0.148805	-0.5426	-0.541819	0.0536121	0.484301	-0.580458
gene-I8G32_RS21025	66895200	#N/A	RPA4081	16.9906	0.33085	0.0875708	0.89901	0.0964592	0.0132112	0.456698	0.373528	0.548442	0.146485	-13.0624	0.0187956	0.425482	0.368101	0.0104916	0.275407	0.216702	0.510387	0.485678	0.00262312	0.191572	-0.017857	0.397433	0.342811	0.335111	-0.00411749	0.225933	0.238978
gene-I8G32_RS21020	66895199	TX73_021135	RPA4080	0.0289474	0.735891	0.0672289	6.34401	0.532133	1.3001	#VALUE!	0.963693	0.586414	-0.668311	-0.0479501	-1.0186	-2.15711	-0.871594	0.606725	0.578793	2.95803	0.208127	0.718637	0.890208	1.03579	0.699223	0.887694	-0.37763	0.659725	0.842004	1.44597	0.867663
gene-I8G32_RS21015	66895198	#N/A	RPA4079	0.380005	0.12749	0.080114	0.108391	#VALUE!	#VALUE!	#VALUE!	0.305403	0.624072	0.135875	0.50149	-0.479363	-0.233153	0.430606	0.0532879	0.349952	1.0116	0.0939626	0.965817	0.326349	0.483011	0.124646	0.566867	-0.256281	0.848837	0.522658	0.967182	0.537214
gene-I8G32_RS21010	66895197	#N/A	RPA4078	0.221981	1.91721	0.349567	0.653236	0.27609	0.42644	1.59415	1.22164	1.06104	-0.367725	0.264181	-0.375541	-0.492686	-1.12165	1.27051	0.197288	1.57577	2.40907	0.84644	0.518619	0.464862	-0.941954	0.259701	-0.92865	-0.518879	-0.484998	0.886186	-0.459493
gene-I8G32_RS21005	66895196	#N/A	RPA4077	6.29287	2.07831	0.111383	0.613985	0.687892	0.0154663	0.049873	0.991826	0.678258	-0.478904	-1.4087	-0.0196715	0.305085	0.0665864	0.261372	0.206615	0.828837	1.13732	2.23493	0.386863	0.00647	-0.393032	0.414559	-0.512025	0.786581	0.422119	0.510724	0.00932333
gene-I8G32_RS21000	66895195	#N/A	RPA4076	1.41727	0.0401562	0.0203828	0.482659	0.840986	0.433388	0.0728212	0.0717355	-0.187723	0.607656	0.64512	-0.289163	-0.28011	-0.091953	0.806854	0.274861	0.436277	0.266312	0.786081	2.05088	0.839273	-0.732919	-0.304546	-0.213839	-0.435627	-1.1265	-0.351235	-0.73402
gene-I8G32_RS20995	66895194	#N/A	RPA4075	23.3828	0.378467	0.0203828	3.78673	0.0198479	3.92414	0.77693	-0.359415	-0.21111	0.0364747	-15.3654	-0.92393	-0.79274	-0.402175	0.867231	0.254346	0.174834	0.72805	0.210141	0.907176	0.311445	-0.762449	-0.476978	-0.488473	-0.219095	-0.712813	0.24584	-0.348058
gene-I8G32_RS20990	66895193	#N/A	RPA4074	0.63321	0.365013	0.0825146	0.0554171	0.492212	0.0954702	0.132934	0.419745	0.496002	0.443984	-0.461584	0.119186	0.0695593	-0.206035	0.231694	0.0259117	0.40045	1.31905	0.93915	0.594603	0.61621	-0.276382	-0.042924	0.584536	-0.534052	-0.494114	-0.355213	-0.512946
gene-I8G32_RS20985	66895192	#N/A	RPA4073	0.693506	0.091009	0.0553977	0.346904	0.00900224	0.598118	0.920665	-0.181678	-0.393884	-0.0208571	-0.538821	-0.482097	-0.321079	-0.788822	0.753736	0.10316	0.191657	0.0602815	0.154305	0.907176	0.180341	-0.764928	0.227251	0.108667	-0.196201	-0.81986	-0.267978	-0.30304
gene-I8G32_RS20980	66895191	#N/A	RPA4072	25.2507	0.656916	0.0470991	3.78642	1.1358	1.61279	0.0263388	0.573749	0.331694	0.674847	-16.0094	-0.626615	-0.827672	0.0348674	0.19794	0.0503778	2.04115	1.92123	0.932304	0.689737	1.15001	0.235429	0.0981816	0.66238	-0.503384	-0.513107	0.826756	-0.871962
gene-I8G32_RS20975	66895190	#N/A	RPA4071	21.7469	0.0986004	0.00226411	0.567537	0.155436	0.0488785	1.17966	-0.150838	0.0376183	0.18535	-14.8009	-0.0543943	0.294801	-0.532896	2.02974	0.714254	3.27236	0.0903847	3.39468	6.10123	1.23474	-1.20944	-0.743246	0.100432	-0.972237	-1.7547	-1.13663	-1.05654
gene-I8G32_RS20970	66895189	TX73_021085	RPA4070	0.0391036	0.361575	0.134098	0.136224	0.610247	0.223433	#VALUE!	0.541257	0.955757	-0.694719	-0.0654132	-0.312334	0.189945	0.127499	0.830996	1.19829	1.1583	3.66243	1.57721	0.682338	2.25461	-0.791631	-1.30874	-1.2832	0.827933	-0.704941	-0.729842	-1.30479
gene-I8G32_RS20965	66895188	TX73_021080	RPA4069	16.266	0.0672929	0.271307	4.15082	0.0627105	4.17718	2.69566	0.133085	-0.884106	-0.0960468	-12.7601	-1.10968	-0.950369	-1.01811	1.17038	0.612887	1.30451	0.0536049	4.32685	1.30581	0.913193	-0.967985	-0.661248	0.0756622	-1.21021	-0.851064	-0.721586	-0.715319
gene-I8G32_RS20960	66895187	#N/A	RPA4068	16.1325	0.0380532	0.0551383	3.97405	2.0755	7.06148	0.150052	-0.0908512	-0.402118	-0.915879	-12.7144	-1.54013	-0.972847	0.183006	1.16445	0.211084	0.189048	0.310449	4.75143	0.260887	0.54779	-0.954424	-0.336208	-0.38176	-1.49722	-0.311068	0.253877	-0.523548
gene-I8G32_RS20955	66895186	#N/A	RPA4067	0.917371	1.09126	0.00226411	5.19971	1.04916	9.21467	0.150052	-0.75673	0.0462962	-0.967633	0.498005	-1.48677	-0.987014	0.171286	1.42559	0.747621	0.517919	0.0982377	3.3862	2.76617	2.40677	-0.985005	-1.0622	-0.122764	-1.05835	-1.29973	-0.407751	-1.21113
gene-I8G32_RS20950	66895185	#N/A	RPA4066	0.0476573	0.606403	0.00281743	10.2092	1.02236	5.90309	0.636477	-0.649004	0.0746359	-0.720984	0.0556146	-1.26548	-1.4696	-0.45706	4.79849	1.94273	1.10119	3.17544	10.7501	7.86142	1.8857	-2.14961	-1.76445	-1.12674	-2.27513	-2.33237	-0.934908	-1.49083
gene-I8G32_RS20945	66895184	TX73_021060	RPA4065	1.86104	0.460861	0.0849928	0.29634	1.04493	0.622799	0.995098	0.545511	0.493416	0.621953	0.749631	0.405301	0.200223	0.485203	0.0609571	0.1274	0.94084	0.679459	0.333373	1.51817	0.890115	-0.0865115	0.195735	0.462904	0.286979	-0.839815	-0.628765	-0.787279
gene-I8G32_RS20940	66895183	TX73_021055	RPA4064	0.935137	0.760094	0.0672716	0.0412222	1.14439	0.372718	0.324567	0.790381	0.446408	0.746277	0.571739	0.335381	0.0516733	0.33135	1.20386	1.10193	0.103622	1.46862	1.48703	0.00612503	0.0088727	0.848265	0.946368	0.633308	0.698989	0.00922218	-0.143993	0.0169238
gene-I8G32_RS20935	66895182	TX73_021050	RPA4063	0.130579	0.538777	0.0708893	2.51197	0.748474	3.10882	0.109282	0.549731	0.44971	0.510293	-0.155843	0.878579	0.685992	0.126679	0.0457025	0.173359	1.19519	0.0192849	0.165969	0.627241	0.770607	-0.067973	0.268724	-0.0280274	0.186013	-0.482524	-0.673681	-0.765404
gene-I8G32_RS20930	66895181	#N/A	RPA4062	0.103446	2.74426	0.328954	2.74918	1.21008	2.77179	0.219217	1.2519	0.98771	0.699075	0.117067	0.918468	0.815844	-0.273726	0.25298	0.543663	0.72687	0.289931	0.308289	0.034109	0.0619356	0.310237	0.444693	0.25315	0.24892	-0.0539293	-0.525526	0.110158
gene-I8G32_RS20925	66895180	TX73_021040	RPA4061	0.154134	3.69675	0.571724	2.67475	2.63096	1.85272	0.26391	1.42365	1.22337	1.08688	0.173951	0.774418	0.849084	0.316926	0.041525	0.185057	0.432279	0.75035	0.180664	0.720658	0.21598	-0.0630949	0.259166	0.436766	-0.173863	-0.5957	-0.441158	-0.349316
gene-I8G32_RS20920	66895179	#N/A	RPA4060	0.057137	1.32197	0.271298	0.831559	1.57748	1.36476	0.544205	0.990639	0.88972	0.805459	-0.0700491	0.612455	0.4325	0.426555	0.0567629	0.591981	0.198552	0.205987	0.334245	0.34924	0.052664	0.092625	0.592845	0.216199	0.296825	-0.347615	-0.261434	0.089908
gene-I8G32_RS20915	66895178	TX73_021030	RPA4059	0.752682	0.211566	0.0273245	0.105396	0.100557	0.0795177	0.123963	0.30767	-0.244854	0.150556	-0.501199	0.0975826	-0.107084	0.1747	0.0398577	0.443022	1.39958	0.0858603	0.0318207	0.937102	0.0741791	-0.0683007	0.61026	0.127114	-0.0435359	-0.753466	-0.847453	0.118943
gene-I8G32_RS20910	66895177	#N/A	RPA4058	2.16239	0.666461	0.0105165	0.544992	3.03477	2.38271	0.0292117	0.660948	0.147009	1.05782	0.981111	0.770736	0.317362	0.0457168	0.275005	0.148627	1.52637	0.00441854	0.464286	1.92626	0.711919	-0.331047	0.418089	0.00720386	-0.426888	-1.09575	-0.965035	-0.807344
gene-I8G32_RS20905	66895176	#N/A	RPA4057	0.318247	0.159079	0.0201438	0.556257	1.21247	1.22932	0.183788	0.279141	-0.224477	0.691138	-0.273456	0.566454	0.304864	0.173351	0.362039	0.0746824	2.67429	0.385335	0.0494739	1.47046	1.73141	-0.418214	0.25276	0.269195	-0.0612931	-0.958852	-0.961667	-1.53375
gene-I8G32_RS20900	66895175	#N/A	RPA4056	0.17152	0.115731	0.0433925	0.367293	1.05455	1.23522	0.0094124	-0.180759	-0.413185	0.595569	0.15837	0.502985	0.220367	0.0137563	0.645283	0.0458911	2.38764	0.473533	0.218978	1.04203	1.32418	-0.729117	0.164141	0.319094	-0.210057	-0.925288	-0.939797	-1.36212
gene-I8G32_RS20895	66895174	TX73_021010	RPA4055	0.184337	0.0144698	0.0175688	0.430289	0.287841	0.483283	0.44979	-0.0333813	-0.183216	0.279761	0.1824	0.315739	0.249028	-0.332115	1.08785	0.00738659	1.06232	0.0560042	0.448191	1.56902	1.83002	-0.887063	-0.0227999	-0.0859025	-0.367909	-1.06336	-0.737082	-1.44816
gene-I8G32_RS20890	66895173	#N/A	RPA4054	0.501133	0.239454	0.00818227	2.31096	1.25207	1.74521	0.580403	0.30391	0.104506	0.643846	-0.380721	0.618982	0.61393	0.342275	0.85783	0.052976	0.722911	0.112376	0.789182	1.41503	1.48491	-0.743656	0.167163	0.117715	-0.452033	-0.949838	-0.51296	-1.21291
gene-I8G32_RS20885	66895172	#N/A	RPA4053	1.35762	0.162202	0.000198703	2.25008	0.915369	3.02332	0.239864	0.246033	0.00745577	0.554595	0.717396	0.838984	0.641525	-0.235074	0.816028	0.101386	0.828837	0.395594	0.0945502	1.74357	0.545958	-0.720848	0.261526	-0.380179	-0.133948	-1.05908	-0.640052	-0.663212
gene-I8G32_RS20880	66895171	#N/A	RPA4052	0.323825	0.139948	0.015646	1.50598	0.275633	2.043	0.00155839	0.232673	-0.182703	0.264531	-0.294922	0.668919	0.48933	0.00283777	1.41302	0.11692	1.78968	0.211672	0.332925	2.64475	0.972538	-1.04156	0.324077	-0.202571	-0.344024	-1.22087	-0.861981	-0.97795
gene-I8G32_RS20875	66895170	#N/A	RPA4051	0.0411082	2.58781	0.0830012	5.42472	1.36419	5.45717	0.0207578	1.27911	0.766981	0.728127	-0.0693059	1.23408	1.17396	-0.0382766	0.454682	0.371821	2.30228	0.16103	0.163004	2.47695	0.555232	-0.495012	0.885638	-0.213667	-0.191971	-1.35223	-1.18101	-0.790571
gene-I8G32_RS20870	66895169	TX73_020985	RPA4050	0.554869	3.39767	0.131576	13.1752	5.69321	9.00568	0.159113	1.3113	0.962695	1.4329	-0.351329	1.47143	1.46676	0.154676	0.302213	0.537494	3.76115	5.40782	0.106069	1.88714	1.08625	-0.460894	1.34624	1.07777	-0.103291	-1.34249	-1.12552	-1.17242
gene-I8G32_RS20865	66895168	#N/A	RPA4049	20.859	1.3406	0.0326209	8.26972	0.729746	3.93065	0.574725	0.801378	0.363087	0.479437	-14.4862	0.926989	1.16329	-0.357854	0.593527	0.106412	2.94732	0.269555	0.299379	4.25294	1.36351	-0.611334	0.289735	0.2215	-0.247999	-1.52158	-1.13212	-1.23305
gene-I8G32_RS20860	66895167	#N/A	RPA4048	17.8573	2.68621	0.325311	2.91853	0.75698	2.04312	0.234953	1.22121	1.04987	0.576248	-13.3906	0.71481	0.815706	0.234446	0.249754	0.459264	0.647854	1.59833	0.106069	1.19654	0.878327	-0.302649	0.611138	0.58223	-0.104585	-0.831285	-0.461327	-0.728222
gene-I8G32_RS20850	66895165	#N/A	RPA4047	0.451303	0.479374	0.438862	0.250211	1.56613	0.831397	0.865067	0.653895	1.20307	0.938634	0.418675	0.662502	0.27858	0.812282	2.92861	2.877	0.348453	0.170798	3.12985	5.52435	1.99113	1.58353	1.71102	0.257835	1.21192	1.97989	-0.4691	1.30038
gene-I8G32_RS20845	66895164	#N/A	RPA4046	1.08162	0.535283	0.624543	0.277861	1.71982	0.855947	1.82146	0.582394	1.67927	1.01244	0.682645	0.65098	0.274592	1.10379	4.70142	5.43566	0.14684	0.234033	8.58432	17.7748	7.56142	1.9386	2.49841	0.296639	1.86434	3.26344	0.208508	2.40172
gene-I8G32_RS20840	66895163	#N/A	RPA4045	0.868305	1.60644	1.11429	0.707793	3.64824	1.16377	2.83359	0.833632	1.82789	1.31476	0.522948	0.702807	0.365395	1.22038	4.0722	14.3256	0.110365	0.125075	17.1315	31.659	13.7396	2.37311	3.27917	0.150179	2.70251	4.4056	0.147697	3.11258
gene-I8G32_RS20835	66895162	#N/A	RPA4044	0.0589076	0.774528	0.578679	0.303214	2.0146	1.40259	5.29649	0.789317	1.53441	1.20928	-0.0871205	0.948258	0.291162	1.68236	2.72109	4.32334	0.0460902	1.63841	9.89963	20.0425	10.0772	1.66754	2.22627	0.724081	2.05081	3.51237	-0.0757648	2.70056
gene-I8G32_RS20830	66895161	TX73_020945	RPA4043	0.39274	0.666166	0.806277	1.68686	0.693526	1.57368	1.21391	0.705854	1.77789	0.746268	0.41989	1.04319	0.895804	1.07505	1.54712	2.38891	0.062867	0.193585	5.97547	13.355	7.20207	1.13348	1.82532	0.307164	1.85441	2.93439	-0.11687	2.29033
gene-I8G32_RS20825	66895160	#N/A	RPA4042	0.03851	3.5133	1.8512	2.70143	2.98158	3.40082	4.16631	1.48945	2.52686	1.28212	0.0549509	1.44246	0.941065	1.67979	0.718991	2.02241	0.491843	0.285455	7.96613	13.0256	10.64	0.668492	1.50033	-0.258061	1.76187	2.82971	-0.407482	2.6477
gene-I8G32_RS20820	66895159	TX73_020935	RPA4041	0.920811	0.870222	1.10202	0.189513	0.0603939	0.704833	#VALUE!	0.830363	2.51022	0.146115	0.739118	0.701537	0.27894	0.711307	0.00645467	0.24212	0.336957	0.552745	3.51822	6.17988	3.71989	-0.0111162	0.587959	-0.454452	1.32222	1.99215	0.400077	1.58892
gene-I8G32_RS20815	66895158	#N/A	RPA4040	0.0023055	0.0875372	0.0183722	0.878295	0.0603518	1.577	0.758706	-0.159328	0.184737	0.116152	-0.00305766	0.792129	0.564138	0.724104	0.694002	0.209929	0.0860457	0.0824522	0.789204	0.808305	0.726306	0.718336	0.317438	0.141158	0.553184	0.718112	0.142572	0.673909
gene-I8G32_RS20810	66895157	#N/A	RPA4039	1.63597	2.1634	0.439841	0.159236	1.46279	0.051396	0.0672299	-1.32729	-1.19068	-0.891958	-0.821197	0.0725643	0.194182	0.128535	0.193004	0.861096	1.0116	1.85802	0.715055	0.154814	0.363864	-0.29023	-0.870498	-1.00723	-0.642925	-0.229292	-0.80107	-0.38569
gene-I8G32_RS20805	66895156	TX73_020920	RPA4038	0.868305	0.10912	0.000212378	1.35629	1.32701	1.97907	0.105332	0.190942	0.0199691	0.841918	0.616838	0.86331	0.663242	0.198225	2.27095	1.58613	0.0306142	0.576208	2.31785	2.08019	1.86897	1.56108	1.87827	0.74208	1.23312	1.39891	0.0836055	1.36077
gene-I8G32_RS20800	66895155	#N/A	RPA4037	0.465859	1.96477	0.0999429	4.31575	4.4509	5.77728	5.68632	1.1987	0.887639	1.43982	-0.42226	1.60815	1.10946	1.57548	0.671773	1.90632	0.952978	0.924523	0.538207	2.21465	2.02277	0.694553	2.69378	0.672241	0.456617	1.2707	-0.777704	1.52476
gene-I8G32_RS20795	66895154	#N/A	RPA4036	0.251752	0.0236252	0.000198703	1.14037	0.250873	1.47198	0.0588575	-0.0500989	-0.0135592	0.315877	-0.261488	0.724646	0.600376	0.12019	1.76222	1.41945	0.033017	0.0662696	1.9626	1.55602	1.9858	1.32548	1.54306	-0.154701	1.05942	1.14777	-0.0753718	1.26138
gene-I8G32_RS20790	66895153	#N/A	RPA4035	0.00722212	2.24648	0.573849	5.88876	3.2999	6.04383	3.00901	1.22103	1.55172	1.25493	-0.00936212	1.52817	1.29049	1.19335	0.873566	2.69489	0.312921	0.0436765	2.1052	3.36394	3.9666	0.78714	2.32105	0.0741733	0.96347	1.71897	0.353201	1.6938
gene-I8G32_RS20785	66895152	#N/A	RPA4034	0.45795	3.97686	0.974935	7.74909	8.49285	6.83268	4.15191	1.28221	1.76124	1.77828	0.316253	1.44277	1.22352	1.11257	0.134056	3.00498	0.365245	0.0802939	3.03326	3.32747	4.14957	0.224792	2.38696	-0.10083	1.14421	1.63016	-0.345969	1.73847
gene-I8G32_RS20780	66895151	#N/A	RPA4033	0.0247927	0.536574	0.0770046	0.0838698	0.155436	0.110533	0.594799	-0.563647	0.556026	-0.206316	0.0345278	0.130404	0.0883593	0.46416	0.239549	0.0735709	0.0457209	1.65108	1.0949	0.120795	0.118572	-0.312354	-0.17414	-0.690473	0.560895	0.158782	0.0691618	-0.14764
gene-I8G32_RS20775	66895150	#N/A	RPA4032	12.5806	1.00033	0.305332	1.71268	0.567608	0.776713	0.204192	0.824604	0.974454	0.519505	-11.2906	0.567719	0.740919	0.314695	1.27625	0.993556	1.60179	0.22204	1.80863	1.81572	1.39694	-0.955324	-0.735884	-0.222444	-0.748425	-1.01369	-0.781621	-0.995978
gene-I8G32_RS20770	66895149	#N/A	RPA4031	0.0257	0.697805	0.0171844	1.56839	1.07944	2.4481	0.240527	-0.679725	-0.167676	-0.794302	0.038109	-1.08852	-0.939953	-0.378547	0.268147	0.147243	0.0978782	0.854132	1.09436	0.634256	0.0106553	-0.374875	-0.300266	-0.746299	-0.773833	-0.749499	-0.164496	-0.0186755
gene-I8G32_RS20765	66895148	TX73_020880	RPA4030	0.0225334	0.0470753	0.000272336	0.0197283	#VALUE!	0.323472	#VALUE!	-0.129923	-0.0161694	-0.460441	-0.0420171	-0.492185	0.0416403	-0.12482	0.426248	0.229449	0.313638	0.674182	0.0608244	0.0374185	0.0686631	-0.550029	-0.376794	-0.70825	-0.0873579	0.0661185	0.398852	0.106228
gene-I8G32_RS20760	66895147	#N/A	RPA4029	1.06369	0.331897	4.39834	0.526049	20.3651	5.87615	4.87977	0.353402	4.09844	2.59392	0.575134	1.34919	0.361434	1.22038	4.06277	1.27249	1.8277	1.41404	10.337	11.1721	26.5784	2.14467	2.28169	-0.61493	1.79437	2.98485	0.809645	4.32521
gene-I8G32_RS20755	66895146	#N/A	RPA4028	0.232976	1.55216	0.289181	1.8442	0.677395	0.787172	0.0271351	-1.63885	1.07335	0.611606	-0.285726	-0.669807	-1.03987	-0.0825521	2.38125	1.52118	0.27421	0.0650358	4.51562	6.17077	12.0287	1.52348	1.71605	-0.148214	1.45211	2.15741	-0.394929	3.68025
gene-I8G32_RS20750	66895145	#N/A	RPA4027	5.99093	0.00982946	1.71066	0.913287	7.82081	2.09636	#VALUE!	0.0345654	2.19892	2.70312	2.35887	1.55353	1.1037	0.342834	2.89699	0.801134	0.120805	0.0051387	3.25131	3.47952	7.13421	1.90549	1.26118	-0.0156088	1.60624	1.99007	0.253309	3.36377
gene-I8G32_RS20745	66895144	TX73_020860	RPA4026	1.77555	0.180259	1.97102	0.451244	16.6032	4.96257	#VALUE!	0.341049	2.16839	3.02964	1.09339	1.89613	0.520379	0.903956	2.40854	0.555034	0.168832	0.00985214	4.97294	3.15671	9.15271	1.86359	0.938778	0.0218166	1.51489	2.01429	-0.252384	3.689
gene-I8G32_RS20740	66895143	#N/A	RPA4025	3.73236	0.313919	0.31053	0.237478	4.27414	1.88684	#VALUE!	0.647566	1.31026	2.23782	1.92111	1.5362	0.43969	1.01567	1.33457	0.435915	0.0131334	0.1816	2.43075	1.08003	3.48037	1.18211	0.525886	0.30804	1.1491	0.934382	0.0306067	2.14946
gene-I8G32_RS20735	66895142	#N/A	RPA4024	0.577931	1.20816	0.131288	1.80273	10.3906	4.79588	1.23299	0.726927	0.685639	1.87372	0.369724	1.14536	0.60781	0.567954	0.659618	0.588246	0.0237993	1.26458	1.59732	0.866503	1.28929	0.858123	0.706884	0.549573	0.769782	0.819306	-0.0391616	1.10696
gene-I8G32_RS20730	66895141	#N/A	RPA4023	0.692172	0.722752	0.0694265	0.28067	#VALUE!	0.678232	#VALUE!	1.11161	0.556741	0.657943	0.786757	0.823165	0.467913	1.00627	0.125417	0.0373245	0.517314	0.129699	0.796996	1.26159	0.445171	0.217045	-0.0906772	0.228804	0.646222	0.993337	-0.595646	0.48391
gene-I8G32_RS20725	66895140	#N/A	RPA4022	0.777913	0.918392	0.0709101	0.366522	#VALUE!	0.479187	#VALUE!	0.956389	0.51949	0.407503	0.80466	0.647037	0.526768	0.779424	0.140423	0.639033	0.807835	0.0590303	3.27505	0.547732	0.0806663	0.225636	-0.731085	-0.127286	1.21912	0.569383	-0.766101	0.123702
gene-I8G32_RS20720	66895139	TX73_020835	RPA4021	0.0925197	0.458999	0.00861275	0.0764417	#VALUE!	#VALUE!	#VALUE!	0.784393	-0.136258	0.423812	0.210843	0.312221	0.197681	0.492424	0.357435	0.0125382	0.219115	0.931189	1.07191	1.34417	0.735332	0.586802	-0.0337409	0.839314	0.803732	1.12063	-0.374937	0.697505
gene-I8G32_RS20715	66895138	#N/A	RPA4020	0.267548	0.143761	0.00237915	0.0574497	#VALUE!	0.166032	#VALUE!	0.37383	0.065285	-0.453719	0.435251	0.353929	-0.144408	0.449981	0.247719	0.0383344	0.141678	0.115199	1.16075	1.12448	0.887697	0.378751	0.105077	0.222742	0.785075	0.949438	0.23831	0.786883
gene-I8G32_RS20710	66895137	#N/A	RPA4019	0.840786	12.6055	1.87607	4.34854	3.40426	2.20773	4.22817	2.34181	2.17674	1.25362	-0.567774	0.92272	1.07365	1.36648	0.109734	0.0920581	0.0481248	0.238122	5.99034	3.22342	0.233761	-0.187616	0.127779	0.21745	1.35935	1.59784	0.0667412	0.251936
gene-I8G32_RS20705	66895136	#N/A	RPA4018	2.0742	0.320658	0.0181644	0.257111	0.0309008	0.58992	1.03325	-0.324065	0.158876	-0.0605521	-0.813942	0.365235	0.168877	0.507182	0.37713	0.460007	0.402651	1.00262	0.0199183	1.11844	2.2738	-0.414177	-0.503067	0.453159	-0.0225029	-0.743151	-0.370184	-1.48555
gene-I8G32_RS20700	66895135	#N/A	RPA4017	0.623621	4.73049	0.446083	2.85104	0.459637	0.759046	1.06404	-1.40321	-1.0817	-0.477963	-0.405904	-0.406468	-0.689879	-0.479163	1.23238	1.98774	4.97469	0.385642	1.47807	7.04034	4.47776	-0.944463	-1.14727	0.291289	-0.659284	-1.91805	-1.44443	-2.39854
gene-I8G32_RS20695	66895134	#N/A	RPA4016	33.6621	7.93181	1.09626	7.31828	0.27609	1.60938	0.0361951	-1.74352	-1.7575	0.271873	-18.5713	-0.590656	-1.12338	-0.0420152	0.120825	0.371821	2.35883	18.6655	1.01826	1.69419	4.50921	-0.204073	-0.687641	1.80821	-0.51606	-1.14833	-0.979677	-2.45781
gene-I8G32_RS20690	66895133	#N/A	RPA4015	0.884284	7.08991	0.664895	8.16218	0.220239	3.91582	3.35438	-1.6209	-1.56707	0.223731	0.502818	-1.00244	-1.21063	-0.82417	0.0996929	0.151316	1.07929	16.1391	1.44165	1.67726	3.13032	-0.165574	-0.381257	1.83064	-0.641428	-1.09362	-0.670275	-2.08269
gene-I8G32_RS20685	66895132	TX73_020800	RPA4014	0.328566	0.115731	0.0286647	0.0579044	0.111474	0.173801	1.02018	0.192528	0.272903	0.150934	0.271273	0.155645	-0.0529909	0.523716	0.54005	0.516887	0.393138	0.125084	0.561413	0.190092	2.04724	-0.498214	-0.609964	0.17261	0.420546	-0.217894	-0.366035	-1.15536
gene-I8G32_RS20680	66895131	#N/A	RPA4013	0.197456	0.0231733	0.0568244	0.599533	0.206408	0.546575	0.0463532	0.0489284	-0.394747	-0.29692	0.220636	-0.473831	-0.467138	0.101781	0.641726	0.00614538	0.148792	0.289602	0.103198	0.337796	0.566974	0.603011	0.010126	0.318234	0.114314	0.348329	0.188973	0.497709
gene-I8G32_RS20675	66895130	#N/A	RPA4012	0.0571849	0.135697	0.042943	0.528904	0.360691	0.278105	0.345987	-0.243257	-0.343328	-0.465679	0.0918581	-0.343044	-0.528721	0.497086	0.211365	0.392188	0.0169371	0.0166428	0.408631	0.254059	0.0727969	0.303197	-0.459675	-0.0342795	0.378374	0.320502	0.0333935	0.104802
gene-I8G32_RS20665	66895128	#N/A	RPA4011	0.243095	0.517427	0.0142277	0.7045	0.134506	0.241246	0.349715	-0.497995	-0.170219	-0.194799	0.260073	-0.249695	-0.489471	0.440032	0.487268	0.0573887	0.42386	0.130437	0.24898	1.36868	0.736968	0.521704	0.144646	0.177147	0.248112	0.899283	0.408063	0.711971
gene-I8G32_RS20660	66895127	#N/A	RPA4010	2.68296	1.22731	0.435107	5.02815	0.400678	1.61339	1.88817	0.93005	1.60826	0.525538	1.00317	-0.870869	-1.40163	-1.23161	0.787925	1.19615	5.9431	0.773238	1.07006	1.11247	0.925426	0.754728	1.65298	-0.662089	0.701742	0.864867	2.24887	0.908763
gene-I8G32_RS20655	66895126	#N/A	RPA4009	1.26708	0.320061	0.0938366	3.7028	0.220239	4.01637	1.30697	0.463192	0.722246	-0.360667	0.771898	-1.26058	-1.38863	-0.950416	1.33385	0.841532	8.05651	0.127341	2.07593	0.77615	1.04258	1.08305	1.21561	0.179558	0.950345	0.740586	1.84742	0.769673
gene-I8G32_RS20650	66895125	#N/A	RPA4008	0.030601	0.729283	0.0311308	8.79332	1.21413	8.57187	1.21972	0.804564	0.334915	-1.1601	0.0612088	-2.31531	-2.36171	-1.04227	2.42453	2.84141	17.6757	0.162967	1.85915	2.97981	2.97104	1.74096	2.50177	0.371126	1.24344	1.78423	3.54141	1.86863
gene-I8G32_RS20645	66895124	TX73_020760	RPA4007	0.335908	0.832695	1.40787	0.0425412	#VALUE!	0.0133233	#VALUE!	0.927052	2.48261	0.251716	0.429096	-0.0359655	0.0960313	-0.556722	0.225588	0.0234975	0.231088	0.269684	0.531607	0.434602	0.425287	-0.292595	-0.12367	0.283607	0.40112	-0.455843	-0.279349	-0.524872
gene-I8G32_RS20640	66895123	TX73_020755	RPA4006	3.74088	1.26091	1.43043	#VALUE!	#VALUE!	#VALUE!	#VALUE!	1.70559	3.37794	-0.164002	2.76267	0.576324	0.224923	-0.320974	0.60418	0.014721	0.211049	0.435548	0.487142	0.766172	0.567634	-0.795007	0.0768872	-0.552374	0.493095	-0.836417	-0.383309	0.648338
gene-I8G32_RS20635	66895122	#N/A	RPA4005	12.1363	0.317474	0.18186	0.00302756	1.41765	0.0901009	0.156258	0.497676	0.771396	0.833253	-11.0812	-0.122608	0.00316608	0.266407	0.127083	0.594255	0.485584	5.91721	1.27457	0.113357	1.31819	0.188677	0.509302	1.33498	0.704741	-0.155032	0.511349	0.942133
gene-I8G32_RS20630	66895121	TX73_020745	RPA4004	3.05667	0.548071	0.74086	0.031116	#VALUE!	#VALUE!	#VALUE!	0.862409	1.61421	0.888683	1.58685	0.126135	0.0814532	-0.170369	0.305314	0.24083	0.0846819	0.0941143	0.0437919	0.0965466	1.18189	-0.503242	0.364517	0.197379	-0.0769859	0.195833	0.162401	0.989568
gene-I8G32_RS20625	66895120	TX73_020740	RPA4003	0.42896	0.858793	0.0516871	1.32063	2.80871	2.55825	0.210952	-1.18595	-0.464862	-1.24061	0.355592	-0.987747	-0.620831	0.275459	0.684112	0.229449	0.127299	0.0468862	0.0288017	0.349952	0.069711	-0.683759	-0.572134	0.0886638	-0.0510739	-0.392534	-0.201913	-0.114738
gene-I8G32_RS20620	66895119	#N/A	RPA4002	0.80851	2.24976	0.339452	5.43037	2.25663	3.62583	1.36816	1.03816	1.12158	0.947474	0.479148	1.06805	1.07737	0.6838	0.193134	1.83019	0.14995	0.0149673	0.12245	0.720893	2.55877	-0.240598	1.4413	0.0225175	0.13191	0.586093	0.18033	1.23477
gene-I8G32_RS20615	66895118	TX73_020730	RPA4001	0.0744207	0.0101258	0.0470991	0.779188	0.209524	0.0919035	0.156258	0.0175572	0.333844	0.226585	-0.086645	-0.0966908	0.373024	-0.17417	1.18802	1.07217	2.31548	1.22106	1.99836	3.30999	0.233397	-0.871257	-0.719697	0.51954	-0.797131	-1.35215	-0.902968	-0.275561
gene-I8G32_RS20610	66895117	#N/A	RPA4000	1.42179	0.211044	0.0278582	0.0713509	0.0288761	0.173481	0.37067	0.313166	0.259961	-0.0672544	0.760353	0.21599	-0.0926922	-0.535523	1.35739	0.654093	0.494655	0.152413	0.387237	0.984523	1.6344	1.30803	0.594889	-0.20687	-0.342911	0.864397	0.445424	1.04695
gene-I8G32_RS20605	66895116	#N/A	RPA3999	0.028299	0.238472	0.243183	0.0421092	0.136978	0.0469272	0.0729473	0.396893	1.00912	-0.211124	0.0443282	0.0807799	0.0540732	-0.138938	0.101992	0.601282	0.615982	0.847482	1.18518	0.365851	4.58935	0.157731	0.914888	-0.632415	0.75311	0.389001	0.535455	1.86711
gene-I8G32_RS20600	66895115	#N/A	RPA3998	0.25191	0.375438	0.00110736	#VALUE!	#VALUE!	#VALUE!	#VALUE!	-0.959493	0.0265244	-0.553469	-0.524881	-0.454464	-0.556288	0.382599	#VALUE!	#VALUE!	#VALUE!	#VALUE!	0.0781097	#VALUE!	2.70803	0.991716	0.64191	-0.911213	0.218595	0.796051	0.959225	1.75461
gene-I8G32_RS20595	66895114	#N/A	RPA3997	0.174194	0.116045	0.0283298	0.228681	#VALUE!	0.164886	#VALUE!	0.239318	0.297982	-0.344348	-0.284932	-0.338158	-0.361588	1.05043	0.709779	0.65476	0.625883	0.0624112	0.102884	0.866431	3.09627	0.99062	0.937304	-0.182107	0.18086	0.973945	0.717236	1.74219
gene-I8G32_RS20590	66895113	TX73_020705	RPA3996	0.486934	0.113996	0.0152781	0.126092	#VALUE!	0.0593602	#VALUE!	0.258471	0.161796	0.229411	0.567038	-0.141803	-0.248485	-0.632099	0.859219	1.14588	0.130462	0.175468	0.0673029	0.717269	1.81426	1.08551	0.921315	-0.431151	0.125555	0.827881	0.255198	1.18859
gene-I8G32_RS20585	66895112	#N/A	RPA3995	0.293238	#VALUE!	0.00226411	#VALUE!	#VALUE!	#VALUE!	#VALUE!	-1.51245	-0.0403225	-0.385135	0.562337	0.188893	-0.631314	0.289974	0.866355	#VALUE!	#VALUE!	#VALUE!	0.0883309	0.561645	1.47467	1.30478	0.132258	0.434039	-0.209151	1.00578	0.60832	1.20944
gene-I8G32_RS20580	66895111	TX73_020695	RPA3994	0.950648	2.80395	0.159735	0.195255	0.786237	0.0885072	0.969816	1.49864	0.960981	0.806235	0.759518	0.170446	0.284166	1.0542	2.80038	1.13608	0.199072	0.616477	4.05656	0.720627	8.60824	1.61091	1.33255	0.595151	1.3901	0.810943	-0.316345	2.50953
gene-I8G32_RS20575	66895110	#N/A	RPA3993	0.365543	0.112365	0.000291074	0.0550315	0.125751	0.00162196	#VALUE!	0.224968	0.0156539	-0.259585	0.409405	-0.00351758	0.100655	-0.00523582	0.557034	0.234411	0.0487772	0.0952745	0.496845	0.603356	0.947547	0.620063	0.304792	0.17415	0.453583	0.67211	0.0951407	0.791744
gene-I8G32_RS20570	66895109	#N/A	RPA3992	0.143316	0.223176	0.0372824	1.68686	0.0717972	0.232616	0.0182966	-0.267261	-0.350511	0.108334	-0.144937	0.208413	0.571052	0.0293872	0.363316	0.0523314	0.391365	0.440224	0.177598	0.979961	1.54203	-0.415128	-0.120993	0.320338	0.166633	-0.694857	-0.349619	-0.971132
gene-I8G32_RS20565	66895108	#N/A	RPA3991	1.76556	0.700526	0.0553664	3.10479	0.567608	1.30259	0.064659	0.541641	0.378131	0.481338	-0.764525	0.572658	0.825185	-0.105072	0.717716	0.546502	2.37098	0.0608941	1.28737	1.32692	0.968036	-0.60145	-0.487148	0.0741132	-0.591814	-0.791687	-0.911774	-0.697279
gene-I8G32_RS20560	66895107	#N/A	RPA3990	14.3648	1.13889	0.0323742	0.230925	0.584405	0.0181466	0.096731	0.715681	0.29948	0.460124	-12.0038	0.0252473	0.183674	0.142398	0.462406	0.479122	0.178517	0.517925	1.09999	0.0574832	1.57536	0.461391	0.458151	0.383435	0.588957	-0.0834847	-0.214563	0.972566
gene-I8G32_RS20555	66895106	#N/A	RPA3989	10.8554	2.22715	0.459851	0.916065	1.22445	1.04839	0.417655	-1.35632	-1.34938	-0.942673	-10.5107	-0.726207	-0.674551	-0.715256	0.356551	0.241029	0.155442	0.508676	0.0497125	0.431205	1.07005	0.484422	-0.320224	0.531227	-0.0809713	0.506927	0.23452	0.850972
gene-I8G32_RS20550	66895105	#N/A	RPA3988	0.189726	1.49501	0.098065	1.58424	#VALUE!	1.24831	#VALUE!	1.22102	0.728457	0.663802	0.319689	1.05649	1.13968	0.355309	0.0600868	0.145242	1.55367	0.869557	0.797189	0.613957	0.396641	-0.11776	-0.319842	-0.889628	-0.713817	-0.713379	-1.25728	-0.458169
gene-I8G32_RS20545	66895104	#N/A	RPA3987	0.135234	0.189747	0.0590298	1.38576	0.127907	0.409541	#VALUE!	0.380385	0.495466	0.250027	-0.200961	0.448999	0.860449	-0.144504	1.19481	0.702932	0.383858	0.0290436	0.730952	0.484498	0.801551	-1.02342	-0.597877	-0.0547241	-0.535103	-0.535852	-0.406345	-0.668639
gene-I8G32_RS20540	66895103	TX73_020655	RPA3986	9.42491	0.0706104	0.0818236	1.01019	0.222234	0.399636	0.21256	0.146293	0.551223	0.332337	-9.883	0.446829	0.690569	0.463016	0.254623	0.30943	0.0382953	0.166913	0.0514131	0.121508	0.562487	0.320317	-0.34421	0.211214	-0.0644506	0.162071	-0.0718642	0.508228
gene-I8G32_RS20535	66895102	#N/A	RPA3985	11.1653	1.30268	0.171521	1.38275	0.607939	0.51382	0.418059	0.82206	0.745739	0.536815	-10.6462	0.418565	0.714948	-0.568369	0.265358	0.675171	0.667888	0.0885036	1.04597	1.13764	2.0005	-0.321163	-0.58668	-0.126251	-0.592899	-0.808369	-0.535307	-1.15564
gene-I8G32_RS20530	66895101	#N/A	RPA3984	13.5562	0.268911	0.41406	1.3655	0.0632988	0.688416	0.0660256	0.345148	1.14694	0.112234	-11.7033	0.463005	0.617481	0.121488	0.973701	0.457929	0.416782	0.0151539	0.0169335	0.455465	1.88142	-0.782099	-0.400343	-0.0207063	0.0193335	-0.420395	-0.349791	-1.0407
gene-I8G32_RS20525	66895100	TX73_020640	RPA3983	0.498301	0.361341	0.0455219	2.14086	0.202402	0.889023	0.182827	0.375829	0.318683	0.242642	-0.437863	0.44772	0.629979	-0.207948	1.54654	1.07568	2.76063	1.40874	1.50371	2.64855	2.4877	-0.999083	-0.879749	-0.590146	-0.680437	-1.18204	-1.03159	-1.55019
gene-I8G32_RS20520	66895099	#N/A	RPA3982	0.0766318	0.747575	0.0254439	0.473852	0.00332992	0.316694	#VALUE!	0.754901	0.300699	0.0103347	0.13613	0.391883	0.474235	-0.70411	0.364722	0.225437	1.05521	0.331461	0.390292	0.9237	0.54947	-0.478192	-0.428886	-0.383278	-0.366416	-0.850865	-0.791263	-0.531315
gene-I8G32_RS20515	66895098	#N/A	RPA3981	0.0973904	0.661585	0.31275	1.29549	0.16165	0.613105	#VALUE!	0.684233	1.05434	0.278656	-0.151975	0.560075	0.880369	-0.451286	0.119552	0.268842	0.864934	0.0224438	0.84267	0.11519	0.309645	-0.184601	-0.370157	0.0441197	-0.660479	-0.177992	-0.699602	-0.343725
gene-I8G32_RS20510	66895097	TX73_020625	RPA3980	0.321229	3.37704	1.06917	2.32584	1.26261	2.04919	0.379858	1.41809	1.76163	0.891604	0.351991	1.01061	1.01052	0.605853	0.0100941	0.419052	0.0397	0.0708412	0.028324	0.0549711	0.0890687	0.0179198	0.507876	0.125853	0.0366682	0.0829531	-0.0673522	-0.129719
gene-I8G32_RS20505	66895096	#N/A	RPA3979	2.04261	0.250733	0.41406	2.18922	0.0256003	0.134976	0.695744	-0.308837	1.10166	0.0538818	-0.876065	0.156109	0.739095	-0.605462	3.03383	1.19059	2.46847	0.854132	5.05554	3.72312	8.50333	-1.62845	-1.09051	0.428963	-1.4545	-1.5895	-1.01923	-2.5533
gene-I8G32_RS20500	66895095	#N/A	RPA3978	0.985444	0.117384	0.22769	2.17351	0.0485778	0.446479	0.182501	-0.212957	0.84958	0.0894568	-0.622845	0.3873	0.791221	-0.280044	2.70564	2.4983	2.79541	0.555296	3.55184	2.21122	6.42191	-1.44107	-1.02447	0.35336	-1.10164	-1.20315	-1.02035	-2.02793
gene-I8G32_RS20495	66895094	#N/A	RPA3977	9.3995	0.86273	0.330994	0.862519	0.328357	1.29272	0.0963169	0.845332	1.12337	0.454802	-9.90708	0.85184	0.648918	0.240388	0.447934	0.117594	0.187544	0.195951	1.16875	0.265658	0.0203443	-0.491155	-0.16366	-0.228852	-0.703791	-0.309199	-0.229588	-0.0310009
gene-I8G32_RS20490	66895093	#N/A	RPA3976	0.174317	0.0558805	0.00491948	0.0854032	0.284858	0.00895526	0.428196	-0.090035	0.0762601	-0.272723	-0.162914	0.0126884	-0.0726156	-0.318576	0.782216	0.0665367	0.189048	1.32831	0.626386	0.87389	1.34877	-0.673387	-0.105616	-0.551755	-0.380996	-0.634574	0.200154	-0.887059
gene-I8G32_RS20485	66895092	#N/A	RPA3975	0.16144	0.455561	0.00440025	2.18339	0.77918	3.74207	1.82146	-0.51387	-0.0885842	-0.58489	-0.175991	-1.0073	-0.709677	-0.768373	0.0945553	0.0383344	1.3264	1.79342	0.360465	0.311266	2.04681	-0.158081	0.084026	-0.679113	0.274111	-0.327182	0.762173	-1.14557
gene-I8G32_RS20475	66895090	#N/A	RPA3974	0.0569292	1.02604	0.137581	0.817495	1.0143	0.228567	0.152877	-0.667837	-0.631692	-0.623544	0.06625	-0.189899	-0.403135	-0.156494	0.503664	0.54944	0.0161453	1.97766	0.624024	0.189641	0.618609	-0.487783	0.520502	-0.71835	0.413898	0.226615	0.026475	0.53888
gene-I8G32_RS20470	66895089	#N/A	RPA3973	1.64563	0.663914	0.0825146	2.0447	0.175565	0.599121	0.152157	0.575386	0.48094	0.225493	0.744926	-0.380649	-0.615808	0.158785	1.28564	4.91318	6.02182	0.385204	2.21981	3.76487	3.55032	0.990057	2.33704	-0.331568	0.82933	1.54944	1.72152	1.66615
gene-I8G32_RS20465	66895088	#N/A	RPA3972	1.45667	0.60228	0.22025	1.2042	0.413883	0.0680883	0.219581	0.487876	0.788872	0.420131	0.668189	-0.085312	-0.530506	-0.258277	1.66792	3.94388	4.60555	0.0461742	0.739636	1.82702	3.6846	1.0944	2.02422	-0.0790676	0.49426	1.04099	1.39715	1.54929
gene-I8G32_RS20455	66895086	#N/A	RPA3971	7.99629	0.236248	0.0183722	0.72367	0.18148	0.130284	#VALUE!	0.38021	0.208085	0.341435	-9.22883	0.240538	0.646787	0.844309	0.506372	0.187392	0.0894544	0.0626868	0.303709	1.07376	0.551974	0.626775	0.381639	0.138155	0.353088	0.941681	0.16832	0.637851
gene-I8G32_RS20450	66895085	#N/A	RPA3970	0.310505	0.0136695	0.299893	0.0196823	#VALUE!	#VALUE!	#VALUE!	0.0554026	1.45881	0.201346	0.539106	-0.451813	0.0597577	-0.357458	1.1044	0.402536	0.76534	0.120153	1.08742	0.75094	1.12542	1.36394	0.73482	0.305478	0.979951	1.00413	0.942584	1.14713
gene-I8G32_RS20445	66895084	#N/A	RPA3969	0.0413547	0.105326	0.0999316	0.435112	#VALUE!	#VALUE!	#VALUE!	-0.298347	0.848257	0.0947818	0.114716	-0.293053	-0.790362	0.0827389	0.745447	0.211084	0.523838	0.0533317	0.7259	0.371644	0.577486	0.861305	0.456506	0.131937	0.633693	0.517706	0.641496	0.565762
gene-I8G32_RS20440	66895083	#N/A	RPA3968	0.087953	0.151371	0.217575	0.100413	#VALUE!	0.029095	#VALUE!	-0.511839	-1.4251	-0.665448	0.222506	-0.100168	-0.27443	0.361845	0.846868	0.424339	0.0868442	0.271889	0.265669	0.93932	1.65681	0.956784	0.524478	0.487861	0.318713	0.966913	0.161477	1.25291
gene-I8G32_RS20435	66895082	#N/A	RPA3967	0.441894	0.0344677	0.0516871	0.0664751	0.0982915	0.193927	0.0921489	-0.0652178	-0.35816	-0.156099	-0.364859	0.20249	0.0762699	0.157015	0.204727	0.0391647	0.523193	0.021908	0.537112	0.168928	0.636409	0.253762	-0.0615907	-0.0364721	0.377418	-0.205897	-0.4449	0.552864
gene-I8G32_RS20430	66895081	#N/A	RPA3966	0.00137658	0.324008	0.000198703	0.860645	0.107303	0.106985	0.0234315	-0.374828	0.00529562	-0.154232	0.00129282	0.116362	0.420769	-0.0414778	0.00140676	0.0111976	0.393832	0.0436765	2.33657	0.409696	0.0409074	-0.00226343	-0.0382136	-0.0572808	0.802471	-0.382695	-0.330926	0.0573555
gene-I8G32_RS20425	66895080	#N/A	RPA3965	1.98987	0.116456	0.186392	0.39604	#VALUE!	1.11194	#VALUE!	0.328283	0.933801	0.71472	1.43771	1.1454	0.64222	0.98956	0.565785	0.198423	0.496769	0.356017	0.256072	0.275393	1.19853	0.7142	0.286421	0.456574	0.302865	0.423813	-0.605466	0.968806
gene-I8G32_RS20420	66895079	#N/A	RPA3964	0.0620302	3.51376	0.228562	0.736736	1.06442	0.42289	0.315028	-1.38663	-0.86282	-0.704195	0.085224	-0.349722	-0.44177	-0.365032	0.101471	0.174737	0.151803	0.557154	0.151398	0.0775417	0.0145392	-0.151216	-0.22517	-0.45206	0.171103	-0.11244	0.210436	-0.0223059
gene-I8G32_RS20415	66895078	#N/A	RPA3963	0.758983	1.3066	0.00237915	0.0232167	0.653942	0.187588	0.325784	-0.957938	0.0438049	-0.575142	0.49285	-0.202576	-0.030996	-0.406622	0.253688	0.096806	0.451362	0.489798	0.415215	0.233834	0.243022	-0.33848	-0.167929	-0.393472	-0.333449	-0.277713	-0.407401	0.268504
gene-I8G32_RS20410	66895077	#N/A	RPA3962	0.806686	0.686432	0.015646	1.53983	0.0462777	1.06136	0.492933	-0.64067	0.156643	-0.0875605	0.580611	0.619136	0.682616	0.507627	0.68768	0.292147	0.529854	0.334249	0.72832	1.50071	0.191319	-0.676738	-0.36779	-0.355638	-0.542626	-1.04061	-0.497484	-0.249386
gene-I8G32_RS20405	66895076	#N/A	RPA3961	0.0397294	0.169557	0.134098	1.64988	0.23426	0.878214	0.45957	0.211764	0.647235	0.254181	-0.047577	0.458234	0.569085	0.372366	0.890449	0.0706758	0.0166615	0.372832	0.768557	0.451266	0.0674856	-0.730068	-0.104403	-0.288429	-0.449292	-0.423993	-0.0273189	-0.0979241
gene-I8G32_RS20400	66895075	#N/A	RPA3960	0.706519	0.0456346	0.0502871	0.0610266	0.0211772	0.015279	0.427183	0.0801468	0.354677	-0.0364315	-0.42775	-0.0211642	-0.0579224	0.386211	0.0593241	0.188153	0.677558	0.16402	0.537715	0.113544	0.180757	0.0908177	0.258319	-0.171657	0.373963	0.139294	0.478061	-0.224498
gene-I8G32_RS20395	66895074	#N/A	RPA3959	0.14767	0.140446	0.252495	0.483599	0.138402	0.397146	0.0586054	-0.221686	1.3114	-0.244064	0.176563	-0.392765	-0.421158	-0.132205	0.966695	0.227466	0.434414	0.048741	1.60251	0.584392	2.10549	0.815375	0.584934	0.0766088	0.807344	0.545072	0.390964	1.14479
gene-I8G32_RS20390	66895073	#N/A	RPA3958	1.65724	0.30665	0.113656	1.99723	0.0274535	0.42543	0.756386	-0.299878	-0.566484	-0.0432137	-0.661936	-0.268022	-0.55231	0.450124	0.294315	0.239716	0.535967	0.0952745	0.0700329	0.532845	1.81294	-0.370616	-0.355884	-0.0985603	0.0782603	-0.540821	-0.390819	-1.14409
gene-I8G32_RS20385	66895072	#N/A	RPA3957	0.0598423	0.438674	0.015903	0.166726	0.413663	0.441971	1.08119	0.42433	-0.148589	0.435439	-0.0814103	0.332953	0.150007	0.675495	0.255306	0.670493	0.218689	0.0207239	1.41449	0.283506	2.26026	0.345844	0.593657	0.039756	0.737375	0.353204	0.278234	1.26715
gene-I8G32_RS20380	66895071	#N/A	RPA3956	0.063609	0.269284	0.0516871	0.332894	1.25033	0.294885	1.45523	0.292502	0.412464	0.794593	-0.108533	0.284055	0.255869	-0.68374	1.14441	0.0103846	0.800613	3.29342	2.86914	1.76649	2.32506	-0.981815	0.0283347	0.868964	-0.92864	-1.17631	-0.563732	-1.61316
gene-I8G32_RS20375	66895070	TX73_020490	RPA3955	0.738634	0.102911	0.0152781	0.0985068	0.148502	0.0103209	0.0208028	0.164501	-0.158897	0.209427	-0.53389	0.0178408	0.127948	-0.049603	0.641726	0.666292	0.153922	0.0179832	0.0170793	0.147182	0.140022	0.681767	0.633654	-0.0396297	-0.0266844	0.217957	-0.246609	0.190289
gene-I8G32_RS20370	66895069	#N/A	RPA3954	3.82659	12.2865	2.64739	4.30305	0.098998	1.95316	1.20124	-2.63925	-3.05767	-0.166847	-1.01438	-0.670398	-1.0656	-0.558841	0.172783	0.801537	0.327433	1.50911	0.749758	0.75243	0.220908	0.233555	0.861407	0.707302	-0.497576	-0.621143	-0.349576	0.257178
gene-I8G32_RS20365	66895068	#N/A	RPA3953	0.252751	0.202394	0.0818236	0.187487	0.151296	0.0305911	0.792665	-0.327164	-0.608676	0.24242	-0.285986	0.0513072	-0.217953	-0.75602	0.0198837	0.18644	0.72425	0.352339	0.719169	0.11655	0.27062	0.0330699	-0.241194	0.317117	-0.481494	-0.157768	-0.557336	-0.294294
gene-I8G32_RS20360	66895067	#N/A	RPA3952	0.389421	0.252319	0.0672716	0.241621	0.325742	0.293109	#VALUE!	0.361958	0.441949	0.447366	0.400684	0.36135	0.287435	-0.65408	0.0747807	0.640049	1.58875	0.0207777	0.505072	0.84397	1.03364	-0.127711	-0.594002	-0.0436651	-0.434932	-0.76823	-1.03453	-0.812929
gene-I8G32_RS20355	66895066	#N/A	RPA3951	15.194	0.158493	0.080555	0.0243835	0.0126761	0.114259	0.605469	0.213368	0.515698	0.0236609	-12.3375	-0.129347	0.0270024	-0.479943	1.24197	0.399591	0.660882	0.171471	0.920529	2.70058	2.51937	-0.883874	-0.433539	-0.170939	-0.529037	-1.2313	-0.476896	-1.36409
gene-I8G32_RS20350	66895065	#N/A	RPA3950	0.293508	0.331865	0.176909	0.706163	0.230856	0.948863	0.439918	0.46347	0.781766	0.346519	0.341986	0.709487	0.574173	0.639609	0.0131614	0.341918	0.592174	0.185826	0.0640477	0.0436667	0.146976	0.0247778	-0.431393	0.247029	-0.0863899	0.0729647	-0.559868	0.220175
gene-I8G32_RS20345	66895064	#N/A	RPA3949	0.696958	4.3019	0.52059	3.05677	0.413806	2.25555	0.0559116	1.37297	1.21408	0.399138	-0.553563	0.811667	0.909272	0.0986656	0.561351	0.00571643	0.0917715	0.364782	0.265669	0.663288	0.755155	-0.522757	0.0119291	0.285582	-0.230053	-0.528698	-0.129296	-0.588796
gene-I8G32_RS20340	66895063	#N/A	RPA3948	0.624179	0.0467963	0.0493258	0.0980398	0.484917	0.0916567	0.0395826	0.0817132	0.337876	-0.433392	-0.43728	-0.106379	0.0961938	-0.0671879	0.168904	0.010881	0.133942	0.25251	0.49232	0.196	0.115056	-0.217259	0.0213016	-0.245517	0.354828	-0.223057	-0.168239	-0.146993
gene-I8G32_RS20335	66895062	#N/A	RPA3947	0.684761	2.61551	0.701001	0.73827	0.024065	0.188672	1.01127	1.18033	1.34644	0.0430314	-0.420042	0.169122	0.367854	-0.510235	1.46389	0.529911	1.30892	0.237817	0.0472417	0.120831	0.211831	-1.07134	0.658342	-0.200132	0.05034	-0.175962	0.673314	0.273745
gene-I8G32_RS20330	66895061	TX73_020445	RPA3946	0.0478926	0.920729	0.360062	0.362365	0.0160502	0.200995	7.51265	0.762209	1.20221	0.0287962	0.060443	0.199803	0.221369	1.37142	0.688172	0.658858	0.600565	0.0206952	4.30289	0.337796	0.582474	0.602764	1.00968	0.0294277	1.18912	0.324669	0.471513	0.50337
gene-I8G32_RS20325	66895060	TX73_020440	RPA3945	1.38208	0.252637	0.0808823	0.237357	0.0529586	0.0451875	0.0672299	0.270011	0.477371	-0.0798991	-0.627058	0.0510705	0.163425	-0.0856537	1.3225	0.268842	0.667888	0.503037	0.157799	0.97241	0.0818212	-0.890665	-0.280112	-0.329871	0.155183	-0.687416	-0.457354	-0.112226
gene-I8G32_RS20320	66895059	#N/A	RPA3944	0.359862	1.12973	0.0254439	0.0382027	0.106179	0.0659915	0.807019	-0.760647	-0.223128	-0.150094	-0.280772	-0.0736337	-0.039108	-0.488914	2.50075	1.70913	0.879039	2.23717	3.70669	1.93285	2.28917	-1.45616	-1.10874	-0.79817	-1.07321	-1.19348	-0.540613	-1.33663
gene-I8G32_RS20315	66895058	#N/A	RPA3943	0.835334	0.970277	0.256657	8.59185	0.0611228	14.5058	1.11958	1.05068	1.27853	-0.156274	0.615721	-1.82792	-1.70091	-0.54287	2.25383	1.27762	16.9355	0.709152	0.350226	1.50071	0.775536	1.2308	1.75401	-0.552391	0.364311	0.921183	2.87046	0.687932
gene-I8G32_RS20310	66895057	#N/A	RPA3942	0.290888	0.164458	0.143362	0.971588	0.180473	1.27018	0.0123933	-0.254433	0.797442	-0.290388	0.256443	-0.655762	-0.509953	-0.0282462	0.0499705	0.0358218	1.20872	1.84466	0.215098	0.0716281	1.02492	-0.0803434	-0.114779	-0.810614	0.209229	0.100187	0.7031	-0.734603
gene-I8G32_RS20305	66895056	TX73_020420	RPA3941	0.342363	1.24833	0.0196375	0.218396	0.0971817	0.25952	#VALUE!	-1.07505	0.205042	-0.199609	0.370532	-0.356427	-0.287769	-0.291641	0.0530978	0.189481	0.210809	0.16874	0.0618702	0.281213	0.00524765	-0.118509	-0.267635	-0.250346	-0.0835369	0.339916	0.270397	-0.00876442
gene-I8G32_RS20300	66895055	#N/A	RPA3940	0.388393	0.573551	0.000198703	0.306996	0.493741	0.711	0.151709	-0.708049	0.0114889	-0.68391	-0.430767	-0.655355	-0.354268	0.319917	0.612381	0.537968	0.0703408	2.71631	0.0777751	0.136092	0.97747	-0.644853	-0.936799	-1.1667	0.107205	0.188923	-0.114493	-0.757981
gene-I8G32_RS20295	66895054	#N/A	RPA3939	0.542578	0.138379	0.134706	0.195255	0.435843	0.320276	0.190114	0.209045	0.915596	-0.460495	-0.439971	-0.329023	0.19643	0.326922	0.626083	0.765022	0.372194	0.242975	0.285377	0.175831	4.55176	-0.573023	-0.898211	-0.231797	0.258629	0.203337	0.334496	-1.73971
gene-I8G32_RS20290	66895053	#N/A	RPA3938	0.0815368	0.129059	0.0193984	0.526043	0.128801	0.216243	0.129507	-0.220078	0.178409	0.21625	0.112208	-0.266134	0.430088	0.293391	0.64302	0.0731421	0.269785	0.435122	0.183908	0.247672	1.09088	0.662259	0.105294	0.366023	0.189049	0.306071	0.289844	0.822697
gene-I8G32_RS20285	66895052	#N/A	RPA3937	22.6864	0.58865	0.999784	5.48678	0.155436	2.32911	2.30103	-0.491585	-1.66722	-0.17791	-15.1196	-0.817573	-0.978445	-0.809601	2.72109	0.0600376	3.25491	0.398579	6.0039	2.775	2.07265	-1.53619	-0.187373	0.299774	-1.3503	-1.38326	-1.21495	-1.1161
gene-I8G32_RS20280	66895051	#N/A	RPA3936	2.2881	0.26721	0.0193984	0.381157	0.067349	0.00775634	0.236782	-0.316199	-0.175799	0.124499	-0.978832	0.0135584	-0.31011	-0.351051	0.898325	0.515791	0.549981	0.0972485	0.671261	0.339525	0.138188	-0.802781	-0.533932	0.132089	-0.460175	-0.353513	-0.47044	-0.1759
gene-I8G32_RS20275	66895050	#N/A	RPA3935	8.73259	11.0287	7.171	16.5663	2.05934	9.8729	11.8136	-3.202	-4.60409	-1.1324	-1.99672	-1.66865	-1.94633	-1.86568	4.41589	4.27831	2.19666	2.21925	6.56035	1.61577	2.66076	-2.00425	-2.19699	-0.965405	-1.72166	-1.01751	-1.08504	-1.46966
gene-I8G32_RS20265	66895048	#N/A	RPA3932	4.78561	0.790245	0.0849928	0.0618716	0.995716	0.0109901	19.7543	0.580825	-0.627143	0.642064	-1.19495	0.0149337	0.0674537	1.97056	1.13921	1.4346	1.47271	3.49045	4.53477	0.426807	0.333168	0.843551	1.91506	0.938629	1.40342	0.415502	-0.776751	0.490566
gene-I8G32_RS20260	66895047	#N/A	RPA3931	18.5824	0.343831	0.0706882	0.540071	0.545597	1.38857	20.2506	0.395987	-0.53871	0.428926	-13.6633	0.672417	0.297436	2.14341	1.12427	0.958076	0.404371	0.114365	2.22091	0.266849	0.821193	0.852542	1.4151	0.151619	0.894052	0.293063	-0.393659	0.995675
gene-I8G32_RS20255	66895046	#N/A	RPA3930	0.506839	0.0212551	0.105006	0.0513426	0.25384	1.35384	18.7693	-0.042835	-0.593672	-0.294983	-0.39625	0.638744	0.0574772	2.30114	1.26122	0.907137	0.43152	0.0635617	4.4919	0.749172	1.2447	0.931109	0.939805	0.106988	1.28906	0.613579	-0.457522	0.894237
gene-I8G32_RS20250	66895045	#N/A	RPA3929	0.491965	5.38722	4.92954	2.05028	10.3767	0.111107	0.380573	1.46813	5.43608	1.92063	-0.429639	-0.105411	0.772319	-0.366631	7.09026	2.38947	0.433233	2.68923	14.5687	1.11098	43.5041	2.21559	3.91395	0.745883	2.0518	-0.857419	-0.349062	4.95121
gene-I8G32_RS20245	66895044	TX73_020360	RPA3928	0.688379	0.00180129	0.0631571	0.457369	0.371313	0.267395	0.3507	0.00404111	0.492056	-0.411591	-0.508994	0.25965	0.334668	-0.444236	0.061736	0.0735341	1.17484	0.0196743	0.212222	0.266849	0.342025	-0.0962702	-0.175883	0.0299398	0.20732	-0.29411	-0.690603	0.34475
gene-I8G32_RS20240	66895043	#N/A	RPA3927	1.42095	0.817387	0.147816	2.53819	0.769909	3.247	0.594781	0.62195	0.763608	0.568425	-0.735404	0.982485	0.795206	0.50423	0.134212	0.110524	0.593149	0.118655	0.447236	0.0807434	0.324506	0.215825	0.247193	0.150567	0.362897	-0.141715	-0.496599	0.357609
gene-I8G32_RS20235	66895042	#N/A	RPA3926	0.296748	1.53149	0.0696061	3.68891	0.604825	4.32148	0.636343	0.835995	0.441785	0.580962	-0.259142	1.09542	0.911578	0.485034	0.0403259	0.028879	0.427904	0.190127	0.364718	0.844693	0.0430059	-0.0735029	0.0482559	0.193777	0.283399	-0.670066	-0.389882	0.0633503
gene-I8G32_RS20230	66895041	TX73_020345	RPA3925	0.266811	0.187381	0.0486864	0.294633	0.425821	0.635857	0.1532	0.270717	-0.364512	0.464207	-0.298799	0.486768	0.282491	-0.301822	0.470645	0.0126131	1.95811	0.0730371	0.36451	0.151015	0.0134337	0.51776	0.0255901	0.128959	0.341475	-0.217579	-1.17636	0.0218475
gene-I8G32_RS20225	66895040	#N/A	RPA3924	0.245	0.301664	0.0870914	0.0218667	0.038755	0.0258683	1.08513	-0.433857	-0.555311	-0.0820908	-0.302799	0.0441272	-0.0344787	-0.913128	0.218564	0.0725448	2.59465	0.16595	0.483891	1.23024	0.446561	-0.300405	-0.135116	-0.244716	0.422871	-0.99193	-1.30727	-0.62537
gene-I8G32_RS20220	66895039	#N/A	RPA3923	1.81648	0.382442	0.00237915	0.192062	0.860635	0.736047	#VALUE!	0.572433	-0.050286	0.871705	1.14685	0.688122	0.274876	0.19362	0.474315	0.154271	0.336894	0.333696	0.344609	0.0122132	0.404291	0.565485	0.213768	0.412506	0.348554	-0.0285984	-0.427837	0.432295
gene-I8G32_RS20215	66895038	#N/A	RPA3922	0.859378	0.689403	0.249196	0.489083	0.0372473	0.35436	0.90075	-0.608192	-0.972056	-0.07072	0.559608	-0.32884	-0.354586	-0.780706	0.496576	0.0597963	0.14684	0.126664	0.90762	0.0857417	0.115214	0.536009	0.0994761	0.193241	0.60767	0.130659	-0.217297	0.169542
gene-I8G32_RS20210	66895037	#N/A	RPA3921	1.34305	0.0309328	0.0609056	0.0294803	0.109213	0.195409	0.0299967	0.0655279	-0.410131	0.160178	0.758854	0.195711	0.0356538	0.0575193	0.72331	0.237714	0.544232	0.0974201	0.995985	0.0619202	0.0665722	0.65404	0.307131	0.142786	0.576902	0.0919265	-0.500934	-0.0956131
gene-I8G32_RS20205	66895036	#N/A	RPA3920	2.32338	0.479374	0.103456	0.57346	0.100955	0.0803517	0.0812143	-0.56929	-0.593776	0.158761	0.979845	-0.105551	-0.409715	-0.15499	0.72008	0.298359	0.000890359	0.143055	0.742568	0.722586	0.780944	0.732976	0.31542	0.19958	0.501949	0.65715	-0.00174863	0.651092
gene-I8G32_RS20200	66895035	#N/A	RPA3919	1.00033	0.0227261	0.105446	0.244209	0.179483	0.306215	#VALUE!	-0.0680533	-0.623055	0.287655	0.729545	0.356656	-0.297275	-0.114668	0.862211	0.906468	0.42386	0.639978	0.13946	0.670411	0.0845935	0.921111	0.795068	0.67614	0.206266	0.750323	0.515979	0.131542
gene-I8G32_RS20195	66895034	#N/A	RPA3918	1.48867	0.126354	0.00281743	0.216803	0.164999	0.289448	#VALUE!	0.271236	-0.0686422	0.29045	0.987204	0.365604	-0.293779	-0.338073	0.771671	0.411213	0.0880305	0.129699	0.184048	0.441741	0.366127	0.839987	0.430877	0.258011	0.246531	0.521898	-0.167618	0.396555
gene-I8G32_RS20190	66895033	#N/A	RPA3917	0.00372987	0.0706104	0.0681005	0.437905	0.288589	0.0897588	0.326386	-0.128463	-0.420299	0.301362	0.00414315	0.0973794	-0.287649	0.30989	1.7949	0.657485	0.0246547	0.722687	1.12544	0.818197	0.315426	1.11196	0.70145	0.4704	0.594567	0.62232	-0.0451361	0.330043
gene-I8G32_RS20185	66895032	#N/A	RPA3916	3.91575	0.0805871	0.0493258	0.89695	0.00766379	1.00029	0.0872257	0.121544	-0.332833	0.0156411	-1.17489	0.501885	0.39248	0.109542	0.108335	0.197671	0.0430161	0.144787	0.646447	0.038835	0.491254	-0.150063	0.237356	-0.183461	0.421383	0.0551947	-0.0649849	-0.441682
gene-I8G32_RS20180	66895031	#N/A	RPA3915	18	0.273739	0.00237915	2.74355	0.00613853	2.25319	0.456698	0.324775	0.0566056	0.0157155	-2.45597	0.698558	0.679826	0.295717	0.83195	0.537085	1.88459	0.616477	5.69166	0.145335	1.40096	-0.721508	1.2291	0.398292	1.42581	0.180405	-0.880127	-0.938415
gene-I8G32_RS20175	66895030	#N/A	RPA3914	19.7211	0.607142	0.00237915	0.305229	0.156312	0.905933	4.10447	0.627331	-0.0644428	0.233371	-14.1279	0.511136	0.230512	1.12482	0.725348	0.509975	0.340469	0.697657	0.105129	0.0765236	2.2978	-0.700102	1.21968	0.45678	0.121909	-0.10883	-0.348357	-1.27494
gene-I8G32_RS20170	66895029	#N/A	RPA3913	18.5223	0.891612	0.0930709	0.509488	0.915369	0.881789	0.380573	0.639275	0.52823	0.623144	-13.6461	0.464819	0.296028	0.315231	0.109734	1.25181	0.157346	1.32841	0.222017	0.0166718	1.58973	0.164911	0.81109	0.595522	0.194181	-0.0284175	-0.180899	0.94071
gene-I8G32_RS20165	66895028	#N/A	RPA3912	0.215387	0.732865	0.179024	0.0501434	0.632758	5.10791	0.353752	-0.565657	1.16665	-0.503134	-0.198771	-1.27414	-0.0535408	0.324806	2.15691	0.899692	0.0394241	1.33346	4.4613	0.169569	21.2127	1.24655	1.60099	0.645201	1.24708	0.205324	-0.0624875	3.63079
gene-I8G32_RS20160	66895027	#N/A	RPA3911	3.17076	0.0348988	0.0372824	0.178732	0.145102	0.124001	1.31164	0.0712189	-0.30092	0.191272	-1.12249	-0.145752	-0.168526	0.70612	0.203816	0.538423	0.271903	0.16216	2.31285	0.155628	0.333534	0.312015	0.674229	0.253776	1.05963	-0.236779	-0.365226	0.387336
gene-I8G32_RS20155	66895026	#N/A	RPA3910	12.5851	0.479728	0.0273245	0.185814	0.486509	0.00596722	2.5625	0.524613	-0.233021	0.47824	-11.2615	0.0112457	0.182936	1.10428	0.0490355	0.726459	0.0539528	0.0502221	2.35963	0.0895689	0.585365	0.0936856	0.748589	-0.105251	1.03873	-0.151187	-0.10536	0.617525
gene-I8G32_RS20150	66895025	#N/A	RPA3909	0.678741	2.11535	0.0198795	0.409311	1.29194	0.567762	4.36704	0.949369	0.187777	0.730297	-0.447903	0.367558	0.311877	1.16573	0.657917	2.50559	0.239251	0.608905	4.26822	0.0573426	1.4181	0.633923	1.16953	0.456696	1.27751	0.0867701	-0.292276	0.96407
gene-I8G32_RS20145	66895024	#N/A	RPA3908	11.0324	0.0128585	0.0283298	0.488619	0.149402	0.134138	1.45656	0.0249601	0.243317	-0.194112	-2.04585	0.139049	0.295207	0.738501	0.114454	0.104376	0.0332354	0.450447	0.858749	0.0983434	0.169188	-0.166462	0.154954	-0.353743	0.524688	0.137988	-0.0516531	0.20957
gene-I8G32_RS20140	66895023	TX73_020255	RPA3907	26.6567	0.242567	0.0193984	0.650622	0.291803	2.48245	0.668385	-0.306485	-0.181623	-0.2889	-16.4486	-0.781577	-0.381573	-0.369445	0.389241	0.326375	0.158904	2.20012	0.736269	1.21407	0.348973	-0.44277	0.611464	0.702552	-0.434175	-0.828382	-0.17984	-0.345087
gene-I8G32_RS20135	66895022	#N/A	RPA3906	4.41908	11.8827	3.47206	11.4264	2.21449	8.78781	4.99483	-2.33407	-2.57817	-1.05559	-1.18019	-1.53309	-1.65227	-1.25253	0.913945	1.32247	0.673669	0.423969	1.5663	1.52261	1.97354	-0.850565	-0.752458	0.344722	-0.860936	-1.02859	-0.557758	-1.19116
gene-I8G32_RS20130	66895021	#N/A	RPA3905	0.743787	0.136362	0.0766791	1.2256	0.00215566	0.443614	#VALUE!	0.264186	0.615165	-0.00625907	0.626484	0.49448	0.832667	0.701619	0.294315	0.208443	0.768793	0.154432	1.11723	1.11317	0.720385	0.394564	0.320828	-0.260537	0.778391	0.878758	0.718407	0.610172
gene-I8G32_RS20125	66895020	TX73_020240	RPA3904	0.468892	0.510108	0.0227785	0.848997	#VALUE!	0.199767	#VALUE!	0.722061	0.261452	0.41436	0.582835	0.386643	0.875754	1.2422	0.630625	0.230577	0.50777	0.169722	0.518097	1.08907	1.50209	0.693048	0.314003	0.265549	0.456721	0.959592	0.512888	1.15812
gene-I8G32_RS20120	66895019	#N/A	RPA3903	0.815462	0.24385	0.0193984	1.58066	0.241062	0.660861	0.989682	0.329617	-0.189239	0.332512	0.562012	0.502525	0.738712	0.869605	1.36886	0.17294	0.552687	0.00542297	0.149896	1.22976	1.63868	1.08022	0.205174	-0.00940514	0.173012	0.907341	0.458246	0.986606
gene-I8G32_RS20115	66895018	#N/A	RPA3902	1.78522	0.172461	0.134098	0.328065	0.136244	0.641245	0.728807	0.222897	-0.694874	0.182464	-0.904983	0.409906	0.238033	0.523017	1.36311	1.31618	0.464262	0.00405814	3.60675	1.41895	0.00934014	1.13924	1.62677	-0.00867017	1.35439	1.03662	-0.578697	0.0169312
gene-I8G32_RS20110	66895017	#N/A	RPA3901	11.4317	0.11923	0.331721	0.290485	0.164679	0.0901009	0.1532	0.206493	-1.15589	-0.242661	-10.7619	0.119589	0.261774	0.27688	1.24277	0.966597	0.139791	0.436541	1.64445	1.28812	1.2109	1.01793	0.899099	0.537482	0.923013	0.970752	0.216649	0.936441
gene-I8G32_RS20105	66895016	#N/A	RPA3900	14.4673	1.3918	0.0304689	0.825015	1.29486	0.439773	0.459477	0.940484	-0.28753	0.718024	-12.0511	0.411402	0.42031	0.421225	1.61245	0.920175	0.13385	0.761753	4.0045	1.09887	0.0721092	1.14896	1.37242	0.601641	1.38254	0.852697	-0.207321	-0.109295
gene-I8G32_RS20100	66895015	#N/A	RPA3899	13.8705	2.34405	0.0191005	0.822541	1.88265	0.562509	0.850296	1.10382	0.171656	0.89271	-11.8024	0.377821	0.473044	0.578364	1.36653	2.14554	0.0661243	0.657268	5.17491	1.94578	0.437692	1.0514	1.58609	0.561359	1.61047	1.16809	-0.128234	0.442815
gene-I8G32_RS20095	66895014	#N/A	RPA3898	12.6618	0.169554	0.0184111	1.64201	0.00215566	0.541124	0.652579	0.233311	0.165887	0.00548096	-11.3014	0.422921	0.660849	-0.645972	0.0121657	0.832764	1.30774	0.00693318	1.35479	0.0759819	1.95274	-0.0217221	0.737774	-0.0123349	0.706247	0.112137	0.764427	1.12041
gene-I8G32_RS20090	66895013	#N/A	RPA3897	14.8561	0.917798	0.0493258	2.6826	0.0306236	1.95316	1.56962	0.622526	0.34167	0.063682	-12.2033	0.730414	0.749219	0.748264	0.0880844	0.542292	0.615982	0.0951488	0.881802	0.356773	2.74858	-0.127088	0.599397	0.120526	0.503044	0.358927	0.472229	1.45549
gene-I8G32_RS20085	66895012	#N/A	RPA3896	1.47792	0.217434	0.124012	0.111797	#VALUE!	0.379004	#VALUE!	-0.380613	-0.681076	-0.47661	-1.14544	-0.496951	-0.180998	0.143455	0.741098	0.496266	0.477941	0.252067	1.98329	0.312811	2.41447	0.934864	0.831487	0.502433	1.20663	0.53079	0.672575	1.52982
gene-I8G32_RS20080	66895011	#N/A	RPA3895	0.365764	0.0393734	0.0181644	0.852166	0.0512152	0.684047	0.115664	0.0782302	-0.160609	0.0896754	-0.342177	0.411838	0.415132	0.166173	0.218396	0.591196	0.444081	0.0502148	0.898054	0.628281	2.12668	0.296022	0.641665	0.0754011	0.525844	0.516562	0.391565	1.1247
gene-I8G32_RS20075	66895010	#N/A	RPA3894	0.424756	0.88268	0.762723	0.0915334	#VALUE!	#VALUE!	#VALUE!	1.1074	1.79061	0.908179	0.679073	-0.0522178	0.231542	0.997163	3.53497	1.56906	1.27129	0.555296	1.23363	2.04999	2.77051	2.20813	1.56635	0.83048	1.0475	1.7472	1.21285	1.67071
gene-I8G32_RS20070	66895009	#N/A	RPA3893	0.893971	0.140637	0.16752	0.125127	0.0905299	0.0432075	2.25792	0.236056	0.786408	0.167175	0.609544	0.0741572	0.152675	1.29461	1.59463	0.291995	0.49722	0.1617	0.902883	0.929125	1.2415	1.19578	0.462351	0.205034	0.548132	0.755699	0.438219	0.85729
gene-I8G32_RS20065	66895008	#N/A	RPA3892	0.129038	0.630171	0.452162	1.37631	#VALUE!	0.828477	#VALUE!	0.67427	1.69497	-0.257796	0.198026	-0.878989	-1.27075	-0.205584	1.90987	1.0737	4.82681	0.0435404	1.74229	0.789745	1.65072	1.5967	1.65783	-0.145046	1.17954	0.950641	1.95166	1.37676
gene-I8G32_RS20060	66895007	#N/A	RPA3891	0.78715	0.23709	0.0229731	0.139293	0.16129	0.193105	0.34391	-0.282397	-0.21443	-0.190634	-0.51338	0.176495	0.110466	0.277601	0.140915	0.156258	0.14684	0.769499	3.99399e-05	0.300455	0.465234	-0.179921	0.182475	-0.450521	2.8517e-05	0.289217	0.173546	0.440563
gene-I8G32_RS20055	66895006	#N/A	RPA3890	10.1548	0.220936	0.0203828	0.372614	0.00836463	0.129618	0.0624018	0.32041	0.208734	0.0214246	-10.2147	0.197592	0.361644	-0.156128	0.705231	0.594255	1.7212	0.263518	0.00341359	0.629087	0.914214	-0.712635	-0.587916	-0.318223	-0.00419444	-0.598255	-0.979276	-0.742316
gene-I8G32_RS20050	66895005	#N/A	RPA3889	4.1374	0.536574	0.0273245	0.49094	0.153431	0.181741	0.530678	-0.462877	-0.227605	-0.209533	-1.20132	0.158947	0.280028	0.410992	0.112071	0.405918	0.0840956	0.108226	0.00611491	0.186329	0.704171	-0.182166	-0.360956	-0.134119	0.00805116	-0.257113	0.108016	-0.553898
gene-I8G32_RS20045	66895004	#N/A	RPA3888	10.6747	1.60579	0.0686261	4.79165	0.275633	2.07813	0.129276	0.965702	0.536572	0.362445	-10.4316	0.92185	1.28367	-0.265125	0.0486354	0.737387	0.201037	0.314485	6.24295	0.961185	0.381566	-0.0946875	1.1782	0.410223	1.78023	0.85039	-0.314899	0.414796
gene-I8G32_RS20040	66895003	#N/A	RPA3887	15.2604	1.15286	0.00237915	2.85175	0.0598383	4.03621	0.633371	0.853241	-0.0774117	0.111762	-12.3906	1.09396	0.83165	0.479766	0.624654	0.815312	0.907854	0.386646	3.64211	0.0582671	0.285491	-0.776837	1.76698	0.415374	1.36282	0.112812	-0.77463	-0.346622
gene-I8G32_RS20035	66895002	#N/A	RPA3886	9.41061	0.0212551	0.0555623	1.044	0.05317	0.243275	0.222843	-0.0481831	-0.63549	-0.144208	-9.86826	0.324713	0.682093	0.421786	0.133152	0.451231	#VALUE!	0.045589	1.30835	0.116114	0.0167438	0.315971	1.26814	0.141361	1.01601	0.243697	-0.13649	-0.0331888
gene-I8G32_RS20030	66895001	#N/A	RPA3885	9.08249	0.0186467	0.0659881	0.837039	#VALUE!	0.503552	#VALUE!	-0.0474536	-0.640071	-1.42517	-9.71773	0.504689	0.611465	-0.210269	0.438498	0.166159	#VALUE!	0.145552	2.25751	0.252611	0.263524	0.72197	0.474	0.366516	1.36238	0.500323	0.0126337	0.403744
gene-I8G32_RS20025	66895000	#N/A	RPA3884	10.4825	0.0272407	0.0152781	0.260765	0.049178	0.330029	0.569618	0.0605961	0.150806	-0.103117	-10.349	0.353489	0.26493	-0.762692	0.0729987	0.129753	0.745163	0.451902	0.816019	0.0357708	0.186413	-0.13261	0.197485	-0.51549	0.591232	0.0649011	-0.702814	-0.24105
gene-I8G32_RS20020	66894999	#N/A	RPA3883	14.9698	0.0389559	0.00226411	0.505633	0.0893878	0.700533	0.752881	0.0834403	-0.0466025	0.140057	-12.2745	0.447025	0.327468	0.553733	0.0924976	1.00879	0.115151	0.377291	1.22647	2.11031	0.153395	0.167617	1.59952	-0.381742	0.671994	1.12064	0.161363	-0.203736
gene-I8G32_RS20015	66894998	TX73_020130	RPA3882	0.128572	0.157502	0.0227785	0.518206	0.0193012	0.441808	0.0395008	-0.197178	-0.222917	-0.0324331	-0.142795	0.298971	0.281034	0.0549348	0.0977123	0.164417	0.0618016	0.16581	0.28846	0.408395	0.232294	0.135702	0.281223	0.165287	0.23198	0.371793	0.0886154	-0.259615
gene-I8G32_RS20010	66894997	#N/A	RPA3881	0.118175	0.360367	0.0227095	2.76086	3.25556	6.32975	1.12122	-0.675981	-0.237416	-1.08935	-0.129483	-1.14725	-0.778244	-0.48553	2.89699	0.536045	0.628296	2.09879	7.22624	0.72275	1.81521	-1.6378	-0.738763	-0.654719	-1.4267	-0.612673	0.473016	-1.01322
gene-I8G32_RS20005	66894996	#N/A	RPA3880	0.46458	0.020262	0.00110736	5.46652	1.34741	5.13371	0.0678967	0.0557896	0.0238034	-0.96845	-0.406318	-1.25265	-1.15401	-0.105814	0.320288	0.0597963	3.0102	1.60182	0.0697517	0.0994677	0.195623	-0.373484	0.140201	-0.788541	-0.0817961	0.134153	1.2019	-0.234067
gene-I8G32_RS20000	66894995	#N/A	RPA3879	0.519187	0.805594	0.00220658	1.92353	1.73202	0.989649	0.271042	-0.735895	-0.0312032	-1.10176	-0.452189	-0.693747	-0.845666	0.362167	0.433263	0.242556	0.033017	0.775139	0.484542	0.24666	0.0158951	-0.479233	-0.509782	-0.642981	0.401963	-0.290991	0.0562906	0.0252426
gene-I8G32_RS19970	66894989	#N/A	RPA3876	0.309391	3.21869	0.414504	5.46652	2.01944	2.29694	1.62988	1.16699	1.08399	0.848995	-0.245412	0.728768	1.00211	0.772051	0.327416	0.267265	0.0479761	0.392903	1.93079	0.406621	0.52167	0.46551	0.332551	0.270089	0.739424	-0.433917	-0.0671149	-0.524432
gene-I8G32_RS19965	66894988	#N/A	RPA3875	0.861849	0.944706	0.00800393	0.0423269	1.10574	0.212829	0.906073	-0.715397	-0.0888766	-0.654283	0.49706	-0.190648	-0.0460687	-0.564359	0.315987	0.346073	2.57308	0.640589	1.18577	1.28584	1.64489	-0.440848	0.37039	-0.459763	0.615908	0.959402	1.07268	-0.998868
gene-I8G32_RS19960	66894987	#N/A	RPA3874	11.3828	3.57619	0.814948	2.5387	12.2398	5.32057	0.377453	-1.84896	-1.52416	-2.50446	-2.15523	-1.32075	-0.801163	-0.373396	0.39953	0.490446	0.128895	0.277708	0.0590606	0.435847	1.27171	-0.437243	-0.738844	-0.26376	0.0824922	-0.404821	0.151675	-0.915301
gene-I8G32_RS19955	66894986	#N/A	RPA3873	2.27038	1.77058	0.0584887	0.653961	2.36887	1.19315	0.258545	-1.21871	-0.515386	-1.43624	-1.11646	-0.752281	-0.546169	0.3724	0.125893	0.0220231	1.07839	0.697657	0.262631	0.690842	0.292005	-0.20174	-0.0585166	-0.670093	0.306553	0.661377	0.762305	0.368186
gene-I8G32_RS19950	66894985	#N/A	RPA3872	0.279185	0.083607	0.0203828	0.210588	#VALUE!	0.0559494	#VALUE!	-0.206054	-0.23097	-0.669299	-0.376397	-0.117342	-0.324368	-0.337751	0.411038	0.305414	0.297149	0.773238	0.956026	0.918811	1.5903	0.492521	0.341269	0.632747	0.660418	0.779461	0.371131	1.05259
gene-I8G32_RS19945	66894984	#N/A	RPA3871	1.47501	3.47344	0.325311	2.82026	1.74689	1.49969	0.0898005	1.1763	0.992801	0.786278	-0.731452	0.639291	0.810518	-0.119064	0.142538	0.136446	0.296359	2.00993	0.328608	1.02757	2.20836	-0.218584	0.240771	0.686532	-0.258732	-0.829253	-0.279406	-1.3623
gene-I8G32_RS19940	66894983	TX73_020055	RPA3870	0.49189	1.30171	0.174895	0.565887	1.20401	0.652673	#VALUE!	1.17049	0.920284	1.11074	0.594592	0.799776	0.673526	0.544255	0.168275	0.183378	0.220412	0.485664	0.0637014	0.0207422	0.0708609	0.273115	-0.258501	0.507497	-0.095199	-0.0422971	-0.325333	0.108056
gene-I8G32_RS19935	66894982	#N/A	RPA3869	0.0606587	1.90478	0.33329	1.34057	1.10081	1.0476	0.019052	-1.35494	-1.17133	-0.918677	-0.100323	-0.797901	-0.86319	-0.0605099	0.337445	0.110524	0.28264	0.0484226	0.493183	0.452725	1.01321	0.435789	0.171809	0.0997729	0.434746	0.520223	0.362042	0.82284
gene-I8G32_RS19930	66894981	#N/A	RPA3868	2.80489	0.715776	0.359302	1.91747	5.16829	3.80078	0.0605226	-0.83237	-1.00119	-1.32099	-0.993928	-0.949243	-0.663815	0.0772266	1.54197	0.0758502	0.182029	1.00025	1.2947	0.728714	0.0904858	-1.10272	-0.135513	-0.529693	-0.657496	-0.591941	0.207237	-0.134825
gene-I8G32_RS19925	66894980	#N/A	RPA3867	0.192958	0.00330427	0.0289609	0.680817	0.324443	0.848414	0.0473405	-0.00994416	-0.267897	-0.330904	-0.192287	-0.499924	-0.395677	-0.079769	0.618482	0.797606	0.491129	0.0548924	0.46562	0.230516	1.14207	0.587247	0.666884	0.0899584	0.358104	0.261519	0.444991	0.795204
gene-I8G32_RS19915	66894978	#N/A	RPA3866	1.18824	0.661585	0.0424748	0.932008	0.165802	0.360641	0.0954681	-0.568996	-0.329586	-0.222842	-0.656376	0.298551	-0.518249	-0.159127	0.229647	0.173022	0.154232	0.0187781	1.16875	0.11519	1.26006	-0.299148	-0.214806	0.0357654	0.662059	0.163049	0.201409	-0.855013
gene-I8G32_RS19910	66894977	#N/A	RPA3865	1.58405	0.501879	0.0349565	0.863993	0.024065	0.157047	0.0795784	-0.616885	0.2992	-0.056066	0.835573	0.208188	0.567924	-0.190745	1.14116	0.110183	0.181392	0.323096	0.816019	0.828763	1.12103	-1.04555	-0.184111	-0.39293	-0.568777	-0.769958	-0.238776	-0.920983
gene-I8G32_RS19905	66894976	#N/A	RPA3864	0.258695	0.27635	0.0273245	1.99358	0.0531893	0.784122	0.0485445	-0.344293	0.244716	-0.094932	0.242328	0.484273	0.708901	-0.088813	0.744224	0.208937	0.193146	0.494594	1.21055	0.48948	2.19401	-0.860098	-0.311641	-0.373096	-0.63308	-0.484175	0.225239	-1.28569
gene-I8G32_RS19900	66894975	TX73_020015	RPA3863	0.139445	0.613973	1.37298	2.4195	1.10985	2.06066	0.0486887	0.582451	1.89052	0.766067	0.179486	0.930739	0.915035	0.111113	0.649679	1.32533	0.154602	0.0143488	3.47138	2.08445	1.47475	-0.616916	0.775129	-0.0224228	-1.24844	-1.17417	-0.202936	0.987962
gene-I8G32_RS19895	66894974	TX73_020010	RPA3862	6.2056	1.57298	0.643388	1.12065	0.525627	0.483041	0.130198	-1.03111	-1.34377	-0.466418	-1.577	-0.374296	-0.57537	-0.193976	0.363005	2.49464	0.0309112	0.0939626	0.203217	0.255387	5.03086	-0.588471	1.41995	-0.214096	-0.293769	0.384036	0.0709992	1.98148
gene-I8G32_RS19890	66894973	#N/A	RPA3861	0.431839	0.083607	0.00013516	0.0915334	0.747771	0.294028	0.0438346	0.134819	-0.000580669	0.565141	0.348604	0.271571	0.0978501	-0.0815629	0.22914	0.731555	0.260559	0.0165864	0.290007	0.548733	0.0342874	-0.30814	-0.695647	0.0284099	-0.283604	-0.600407	-0.29698	-0.0621437
gene-I8G32_RS19885	66894972	TX73_020000	RPA3860	8.74712	2.47398	0.376315	3.64505	4.2614	5.10902	0.58812	-1.44298	2.0269	-1.21977	-1.6189	-1.29935	-0.816253	0.369494	1.14291	0.339009	0.172668	0.0498178	0.143392	1.16011	0.133939	-0.925131	-1.27406	0.0691036	-0.151702	-0.800975	0.197555	-0.169428
gene-I8G32_RS19880	66894971	#N/A	RPA3859	0.0476573	0.135697	0.123421	0.016414	0.193341	0.224658	1.11082	-0.283687	0.862782	-0.317275	-0.0765088	-0.321115	-0.0264924	1.02612	0.00162308	1.27914	0.228898	0.350928	0.00259973	0.116994	5.01448	0.00272345	-1.2838	0.305947	0.00278569	0.163979	0.267575	-1.8532
gene-I8G32_RS19875	66894970	#N/A	RPA3858	0.0374051	0.690315	0.806277	0.6295	0.740239	0.865353	#VALUE!	0.785389	1.96644	0.795883	0.0706647	0.776019	0.628204	0.382145	0.322002	0.217636	0.00776277	0.206791	0.388808	0.00269468	1.77155	-0.392514	-0.662796	0.253834	0.319103	0.00471798	-0.0133773	-1.29262
gene-I8G32_RS19870	66894969	TX73_019985	RPA3857	0.852905	0.116456	0.252495	0.154296	0.21006	0.463261	0.22989	-0.239352	1.32782	-0.326517	0.582694	-0.452373	-0.189981	0.381368	1.74942	0.0310974	0.00287136	0.745779	13.2392	1.36284	0.329513	1.17869	0.076277	0.511803	2.12233	0.92012	-0.00417803	0.352917
gene-I8G32_RS19865	66894968	#N/A	RPA3856	0.951064	0.0252033	0.0494649	0.113858	0.24812	0.561232	0.788837	-0.0438836	0.38941	0.253684	-0.515097	0.342325	-0.100776	0.477323	0.0707311	0.0761455	0.186077	0.902547	0.999313	0.0358523	2.02051	-0.126094	0.182065	-0.549236	0.580394	0.0577454	0.216215	-1.13448
gene-I8G32_RS19860	66894967	#N/A	RPA3855	0.0148279	0.0816537	0.0154209	0.168979	0.118172	0.0559494	0.380573	-0.133014	-0.155517	-0.167676	-0.0177897	0.0732143	-0.161275	0.332997	0.276458	0.00389262	0.424981	0.41732	0.27254	0.0557691	0.307045	-0.315992	0.00613506	-0.335921	0.250431	0.0866369	0.358909	-0.327711
gene-I8G32_RS19825	66894960	#N/A	RPA3851	19.6036	0.00290823	0.0708893	0.127396	0.0609616	0.0961074	0.205389	-0.00539517	0.488336	0.089308	-14.0268	0.0943689	-0.0994516	0.210382	0.776343	0.387537	0.980724	0.148296	0.0242349	1.81987	0.446561	-0.677926	-0.562898	0.149138	-0.027624	-1.0358	-0.588879	-0.430694
gene-I8G32_RS19820	66894959	TX73_019935	RPA3850	21.7681	0.766411	0.0681005	1.92164	0.398742	1.81039	1.7199	-0.796164	-0.508802	-0.372913	-14.8248	-0.660659	-0.60901	-0.679275	1.23906	0.463735	0.00985561	0.11909	0.860835	0.318232	0.766731	-0.937995	-0.672523	-0.13754	-0.529515	-0.341016	0.0161468	-0.635555
gene-I8G32_RS19815	66894958	#N/A	RPA3849	22.8595	2.73162	0.0506273	0.637736	0.0798848	0.162153	0.0473405	-1.23565	-0.403423	-0.112138	-15.1822	-0.15359	-0.345977	-0.0605302	1.08798	0.183378	0.426414	0.113207	0.816019	0.877084	1.3893	-0.973247	-0.435514	-0.115471	-0.497628	-0.752721	0.344013	-1.01838
gene-I8G32_RS19810	66894957	#N/A	RPA3848	22.0833	3.51051	0.0306428	2.34248	1.9244	1.0031	0.50679	-1.1896	-0.310036	-0.843159	-14.9047	-0.550255	-0.611837	-0.315987	1.63164	0.13839	0.500884	0.657268	1.26581	0.298823	0.334909	-1.05457	-0.331561	-0.404615	-0.630547	-0.329628	0.37713	-0.38277
gene-I8G32_RS19805	66894956	#N/A	RPA3847	22.4224	0.0138753	0.00440025	0.249548	0.0491504	0.0589586	0.129855	-0.0257378	-0.0709689	-0.0784285	-15.0323	0.0619626	0.167005	-0.134464	1.41146	0.352565	0.673669	0.0952745	1.2947	1.75405	2.3914	-1.06424	-0.419048	0.0995987	-0.570519	-1.02538	-0.450361	-1.2448
gene-I8G32_RS19800	66894955	#N/A	RPA3846	2.44101	0.256179	0.40263	1.06738	0.0444745	1.29872	0.419163	0.399667	1.59635	0.107765	1.06535	-0.894265	-0.706129	-0.630125	0.636937	0.448001	4.92812	0.521986	1.3206	0.0379219	0.199008	0.635599	0.946802	-0.491338	0.850928	-0.0688801	1.48173	0.247054
gene-I8G32_RS19795	66894954	#N/A	RPA3845	0.137777	0.100195	0.0953825	16.4391	0.483879	30.7878	1.81435	0.242413	0.91711	-0.669713	0.171307	-2.74578	-2.4001	-0.873998	3.00145	0.911064	18.3507	1.54834	1.2257	2.55707	1.20523	1.41489	1.76105	-0.793173	0.830967	1.13365	3.0247	0.991804
gene-I8G32_RS19790	66894953	#N/A	RPA3844	0.44253	10.0655	2.61584	7.56718	1.28118	3.09979	0.677967	-2.1569	-2.28223	-0.776067	0.395882	-0.9655	-1.32014	-0.456875	0.252253	0.129325	0.046931	0.207857	0.13946	0.389685	0.819683	0.304138	-0.165105	0.234562	-0.147884	0.398364	-0.0732266	0.680382
gene-I8G32_RS19785	66894952	TX73_019900	RPA3843	0.162842	0.157806	0.000198703	0.1517	0.0102996	0.00370293	0.0814124	0.234659	-0.00381936	0.0250722	-0.198737	-0.0083605	-0.175104	0.184176	0.123168	0.356476	0.202853	0.16581	0.0875573	0.456468	0.80372	0.217028	0.400312	0.220934	-0.110168	0.478007	0.25965	0.678882
gene-I8G32_RS19780	66894951	#N/A	RPA3842	0.633371	0.0117854	0.192503	0.848304	#VALUE!	0.204771	#VALUE!	-0.0350218	-0.956479	-0.0578946	0.63492	-0.373267	-0.980349	0.488662	0.881504	0.196419	0.3234	0.0472467	0.0835883	1.09858	0.929494	0.958606	0.329715	0.108266	0.124109	1.00312	0.406459	0.802654
gene-I8G32_RS19775	66894950	#N/A	RPA3841	0.92891	0.395982	0.0694473	0.0084589	#VALUE!	#VALUE!	#VALUE!	-0.909984	-0.628624	0.638906	1.02296	0.0105088	-0.0234412	0.805949	0.933672	0.376475	0.162064	0.591732	0.226302	0.775433	1.96305	1.16989	0.677198	0.824729	0.394203	0.993356	0.34528	1.48248
gene-I8G32_RS19770	66894949	#N/A	RPA3840	0.0220821	0.0514773	0.0411419	0.318232	0.56952	0.143234	0.0848184	-0.138511	-0.373334	-0.746011	0.0378338	-0.268261	-0.410927	0.221659	1.9472	0.58077	0.820515	0.124984	0.548147	1.43287	2.24869	1.53342	0.568276	0.204939	0.459159	1.28513	0.665252	1.34762
gene-I8G32_RS19765	66894948	#N/A	RPA3839	11.8173	17.8996	4.42653	4.2407	7.8331	5.13787	0.544205	-3.13561	-3.28889	-2.715	-2.28867	-1.39913	-1.43665	-0.448645	0.582884	1.63879	0.156065	0.122156	0.104054	0.972059	1.74546	0.797409	1.11373	0.245526	-0.165942	0.956911	0.265463	1.18825
gene-I8G32_RS19760	66894947	#N/A	RPA3838	0.258708	0.614158	0.564964	0.190413	#VALUE!	#VALUE!	#VALUE!	-0.947513	-1.63236	-0.908807	0.39185	-0.259	-0.363773	-0.692363	0.617867	0.112037	#VALUE!	0.563161	0.125131	1.08384	0.706648	0.831557	0.226239	0.735846	0.23202	1.21228	0.0463968	0.693794
gene-I8G32_RS19755	66894946	TX73_019870	RPA3837	1.94742	#VALUE!	0.0446988	#VALUE!	#VALUE!	#VALUE!	#VALUE!	0.579258	0.598593	0.425384	-5.97342	0.94142	0.790264	1.45502	3.25684	#VALUE!	#VALUE!	#VALUE!	2.12359	1.61577	1.46296	2.72976	1.14561	0.538829	1.8651	2.38466	0.804603	1.48871
gene-I8G32_RS19750	66894945	TX73_019865	RPA3836	0.0877065	3.29836	0.498928	0.192321	2.20676	0.136581	0.966821	1.54789	1.50591	1.19405	0.12706	0.193939	0.244421	0.832639	3.19049	1.29031	0.0158126	1.03657	5.54719	0.116114	0.00198815	1.65729	1.11365	0.589665	1.47132	0.170819	0.0310828	0.00360972
gene-I8G32_RS19745	66894944	TX73_019860	RPA3835	0.0720799	1.40283	0.321793	0.195485	1.13306	0.276231	0.614437	0.96786	1.05705	0.665061	0.0843355	0.235234	0.169879	0.436081	1.37872	0.183378	0.0162548	0.915681	3.13167	0.0410798	0.186286	0.921825	0.315161	0.494953	1.054	0.0547731	0.0267351	-0.230021
gene-I8G32_RS19740	66894943	#N/A	RPA3834	3.04731	0.666166	0.199765	7.9522	1.31379	1.62359	0.637708	0.527566	0.917543	0.691965	-1.02166	0.63684	1.22639	-0.382947	0.300821	0.174713	1.19519	2.51439	0.956236	1.26859	1.45061	-0.431875	0.385763	0.741816	-0.494866	-1.02297	-0.619095	-1.2185
gene-I8G32_RS19735	66894942	TX73_019850	RPA3833	0.0355525	0.415749	0.01207	0.447543	0.176892	0.275245	0.280022	0.519737	0.151864	0.303293	0.0634337	0.33653	0.426117	0.603523	1.55217	1.13868	0.831962	0.0595354	0.333373	0.358317	1.31275	1.10261	0.734299	0.0994132	0.305892	0.383448	0.613146	0.897134
gene-I8G32_RS19730	66894941	TX73_019845	RPA3832	0.303529	0.981558	0.013725	0.281946	0.21821	0.176407	0.00497004	0.786732	-0.145282	0.320786	-0.340568	0.236183	0.314247	0.0189964	0.383397	0.505508	0.0927473	0.0711694	0.0786233	0.425469	0.645115	0.504879	0.508062	-0.134418	0.108684	0.46692	0.150903	0.588265
gene-I8G32_RS19725	66894940	#N/A	RPA3831	0.0669221	0.460342	0.130116	0.0728557	0.777842	0.0525211	#VALUE!	-0.671086	-0.750952	-0.929049	0.119771	0.10653	-0.130137	-0.109626	1.48701	0.702627	0.851925	0.187996	0.127322	1.40474	1.00129	1.2727	0.63748	0.309057	0.20567	1.09753	0.732065	0.858934
gene-I8G32_RS19720	66894939	TX73_019835	RPA3830	2.8691	0.0252033	0.0628728	0.204421	0.032438	0.0260601	#VALUE!	-0.0636049	0.473499	0.0807657	1.29565	-0.0531812	0.260156	-0.253515	0.251738	1.19615	0.483197	0.0608941	0.609138	0.278692	0.103505	0.393025	0.96868	-0.156926	0.573827	0.403497	0.564146	-0.163502
gene-I8G32_RS19715	66894938	TX73_019830	RPA3829	17.1275	0.20407	0.0668028	1.95079	0.0186769	0.571837	1.8447	0.298123	0.46965	0.0325874	-13.1031	-0.361168	-0.648298	0.85539	1.17372	4.22421	7.72584	0.263518	0.842537	1.15581	0.519458	0.880276	1.44167	0.251891	0.487534	0.82205	1.98444	0.470288
gene-I8G32_RS19710	66894937	TX73_019825	RPA3828	0.666305	0.714526	0.191412	0.0854032	0.998623	0.340402	3.87997	0.646813	0.841943	0.64949	0.434327	0.284615	-0.0821215	1.10662	1.71107	2.517	2.65091	0.210134	4.88233	0.608632	0.178477	1.08255	1.17922	0.214321	1.19291	0.496369	0.981952	0.216036
gene-I8G32_RS19700	66894935	#N/A	RPA3827	0.622553	0.0155477	0.122579	0.661105	0.0918051	0.24342	#VALUE!	-0.0396283	0.793642	-0.193768	-0.592688	-0.336806	-0.614835	-0.173581	0.118549	0.0142293	1.02943	0.266789	0.0414529	0.130033	0.0356016	0.200563	0.0441867	-0.390019	0.0648189	0.193991	0.949775	-0.060163
gene-I8G32_RS19695	66894934	TX73_019810	RPA3826	0.0247927	0.273639	0.575329	0.410346	#VALUE!	#VALUE!	#VALUE!	0.635574	1.95825	-0.44249	0.0603211	-0.0114689	0.648557	0.0207127	0.300493	0.227125	0.113042	3.1393	0.564182	0.41809	1.13154	-0.449325	-0.543818	-1.60975	-0.482188	-0.477177	0.203004	-0.859564
gene-I8G32_RS19690	66894933	#N/A	RPA3825	0.17128	0.12283	0.000198703	0.0830642	0.14821	0.0842591	0.064659	-0.206649	0.00420294	-0.244646	-0.201464	-0.121618	-0.108445	0.157692	0.137078	0.0366155	0.0699525	0.0418666	0.79898	0.198626	0.54749	0.209497	-0.0656872	0.0720236	0.529959	0.248294	-0.113769	0.521848
gene-I8G32_RS19685	66894932	#N/A	RPA3824	0.376298	0.413803	0.00851653	0.237287	0.251386	0.644873	0.110222	-0.438051	0.109536	-0.276785	-0.300342	-0.416144	-0.188455	0.154351	0.0500309	0.00145377	0.0496093	0.335898	0.726573	0.121179	0.229266	-0.0818379	0.00285572	-0.293873	0.467734	-0.150272	0.0742516	-0.254388
gene-I8G32_RS19675	66894930	#N/A	RPA3823	0.139253	0.143389	0.341993	0.472965	#VALUE!	#VALUE!	#VALUE!	-0.3917	-1.43778	-0.667797	0.274442	-0.404594	-0.787314	0.288452	0.708116	0.0113231	0.0848041	0.207177	0.00566174	0.97241	1.33384	0.940883	-0.0370594	0.408228	0.0118335	1.09684	-0.197858	1.11419
gene-I8G32_RS19670	66894929	#N/A	RPA3822	0.550427	0.187381	0.0938366	0.390826	1.10589	0.256988	1.9059	0.218996	0.629666	0.612707	0.442886	0.206707	0.265313	-0.79312	1.52587	0.0554505	0.122708	1.23745	5.67656	2.14243	3.97827	-1.17025	-0.159502	0.514259	-1.36476	-1.26883	-0.14102	-1.76862
gene-I8G32_RS19665	66894928	TX73_019780	RPA3821	0.557276	1.70434	0.0875708	4.26054	0.946736	3.78533	0.35315	-0.832674	-0.529896	-0.552602	-0.417313	-0.937066	-0.845999	0.246593	0.75037	0.523171	0.0370192	0.267701	3.47279	2.14771	2.57238	-0.621661	-0.606117	0.223768	-1.04604	-1.06794	0.0569016	-1.45282
gene-I8G32_RS19660	66894927	#N/A	RPA3820	14.2073	0.110112	0.0122365	0.606236	0.323652	0.605858	0.260647	-0.196009	-0.123713	-0.332568	-11.9427	-0.453134	-0.36778	-0.299897	0.76779	0.564935	0.248559	0.0939179	0.679667	1.75097	2.01375	-0.692461	-0.519151	-0.126254	-0.454624	-1.02461	-0.298091	-1.24435
gene-I8G32_RS19655	66894926	#N/A	RPA3819	1.74537	0.00303067	0.0125499	0.983577	0.00940388	0.369667	1.42715	0.00630359	-0.123025	0.0180614	-0.826126	-0.293709	-0.47635	0.690884	0.675345	0.309469	0.190638	0.584245	1.60067	1.09005	1.49863	-0.710871	-0.320638	0.356164	-0.69978	-0.752955	-0.223209	-0.95386
gene-I8G32_RS19650	66894925	#N/A	RPA3818	15.5046	0.294702	0.0466529	1.41162	0.25651	0.435741	0.199408	-0.356684	-0.331267	-0.297208	-12.4834	-0.372208	-0.597782	-0.245455	1.04229	0.637229	0.338396	0.143535	1.00999	1.33457	1.57285	-0.91938	-0.491125	0.159289	-0.55796	-0.885503	-0.315453	-1.04329
gene-I8G32_RS19645	66894924	#N/A	RPA3817	0.00430379	0.170475	0.0228056	1.55504	0.249355	0.0912059	0.434503	0.239606	0.272829	0.292241	-0.00529028	0.111292	0.624521	-0.37531	1.03813	0.19001	3.07506	0.980782	1.1362	2.11313	1.589	-0.792244	-0.357775	0.487286	-0.592358	-1.14136	-1.07148	-1.08422
gene-I8G32_RS19640	66894923	#N/A	RPA3816	0.277768	0.570052	0.180458	2.70917	0.773235	1.14473	0.333221	0.546836	0.784315	0.627414	0.263304	0.606766	0.86823	0.368474	0.401937	0.299054	1.17143	0.134204	0.938197	0.902236	2.04138	-0.458107	-0.322415	0.163816	-0.531013	-0.703033	-0.669677	-1.12607
gene-I8G32_RS19635	66894922	#N/A	RPA3815	4.61482	0.36686	0.148274	0.562691	0.154426	0.322931	5.37594	0.463396	-0.681033	0.209856	-1.26981	-0.26152	-0.359866	1.27885	0.591085	1.35319	0.324894	0.478522	2.99301	0.613346	0.901694	0.620097	1.00838	0.479524	1.14565	0.566171	-0.377393	0.711176
gene-I8G32_RS19630	66894921	#N/A	RPA3814	0.285037	1.70504	0.459418	1.07947	0.333328	0.357491	0.0624018	-0.986446	-1.25414	-0.40963	0.278096	-0.325232	-0.575134	-0.121498	0.345006	0.238752	0.0279523	0.045589	0.409197	0.469077	0.85682	0.399083	0.317826	0.077104	0.345654	0.454688	0.0537546	0.671478
gene-I8G32_RS19625	66894920	#N/A	RPA3813	7.75922	17.6968	6.2922	19.3788	4.44134	5.52433	0.00497004	-3.31239	-3.25154	-1.34505	-1.70459	-1.34804	-1.78451	0.010101	1.53078	0.676181	0.643371	0.0714133	2.50273	1.14472	1.15016	-1.01478	-0.550218	-0.0936216	-0.887303	-0.74851	-0.477056	-0.772439
gene-I8G32_RS19620	66894919	#N/A	RPA3812	0.886569	2.22197	0.931257	0.168749	0.709208	1.1085	#VALUE!	1.27517	1.57623	0.672065	0.798234	0.770704	0.223815	0.127474	0.915681	0.0065147	0.0210622	0.274345	0.150833	0.347341	0.826703	-0.851336	0.0112425	-0.342412	0.179826	-0.399587	0.0418192	-0.889105
gene-I8G32_RS19615	66894918	#N/A	RPA3811	1.26783	0.116025	0.0203828	0.354219	0.197891	0.512454	2.43104	-0.168138	0.203221	0.214872	-0.5847	0.305678	0.218223	0.784182	0.134391	0.0695689	0.383117	0.311703	1.4108	0.615355	2.78114	-0.227757	-0.114484	0.249014	0.605794	0.63082	0.313454	-1.33723
gene-I8G32_RS19610	66894917	#N/A	RPA3810	0.510524	0.259573	0.0939835	0.355526	0.0893878	0.126527	0.980045	-0.407802	-0.600127	-0.176658	0.482329	-0.185877	-0.370954	-1.06351	0.350186	0.828191	0.421	0.0236922	0.368952	0.000459977	0.366127	-0.450369	-0.634793	-0.0477614	0.327825	0.000787244	-0.46507	-0.410066
gene-I8G32_RS19605	66894916	#N/A	RPA3809	0.339894	0.155304	0.00851653	0.201541	0.0456148	0.49615	0.0691675	0.215254	-0.0972589	0.0828905	-0.31651	0.3844	0.211371	0.131558	0.0841847	0.466747	0.486291	0.0832704	0.638204	0.0385623	0.702551	-0.129555	-0.40164	0.116823	0.433486	0.0607054	-0.425885	-0.573668
gene-I8G32_RS19600	66894915	#N/A	RPA3808	16.9568	0.495304	0.0283298	0.482562	0.225571	0.222328	0.0902761	0.448927	0.240072	0.254	-13.03	0.19088	0.289704	0.113941	0.362007	0.428563	0.745163	0.0418666	0.10117	1.44379	2.17483	-0.396127	-0.461133	-0.0576464	0.0994765	-0.852987	-0.492161	-1.25542
gene-I8G32_RS19595	66894914	#N/A	RPA3807	0.0380612	0.167014	0.046747	0.0736234	0.0099738	0.0970296	0.267978	0.23075	0.338474	-0.0211583	0.0512398	0.120612	0.0873696	-0.371664	0.223828	0.128518	0.0132739	0.0420226	0.245856	0.474389	1.08396	-0.287769	-0.210849	0.068097	0.242129	-0.466375	0.0286281	-0.81404
gene-I8G32_RS19590	66894913	TX73_019705	RPA3806	0.166832	2.88098	0.739684	5.80215	0.319586	2.91745	8.4379	1.86656	1.71698	-0.503408	0.185811	-0.794038	-1.16606	-1.53203	1.41108	1.08588	14.1643	3.12853	0.363601	0.598982	1.5032	-0.935455	1.47366	-0.810427	-0.322838	0.503623	2.42924	0.897197
gene-I8G32_RS19585	66894912	#N/A	RPA3805	0.182808	0.320732	0.00237915	0.0892087	0.00384314	0.0459829	0.668385	0.339081	-0.0484551	-0.00917562	-0.181686	-0.0600809	-0.0896624	0.661528	0.0849564	0.315916	0.863274	0.788481	0.699102	0.0247536	0.974709	0.133177	0.383158	-0.60285	0.489705	-0.0402526	0.62056	-0.748943
gene-I8G32_RS19580	66894911	#N/A	RPA3804	0.108504	0.251951	0.0152853	0.00431023	0.134149	0.327475	0.0961109	0.29755	-0.158613	0.183686	0.126974	0.295905	0.0042468	0.146131	0.475308	0.530904	0.290305	0.141925	0.200235	0.137302	0.257722	-0.494405	0.664626	-0.181015	-0.207289	-0.176933	0.301091	0.290841
gene-I8G32_RS19575	66894910	#N/A	RPA3803	2.55905	1.88863	0.484659	3.02603	1.0402	1.0178	0.234389	-0.868058	-1.14709	-0.656143	-0.915437	-0.465403	-0.73295	0.226336	1.52816	0.223778	0.0370192	0.859689	0.469917	0.559364	1.86565	-1.00608	-0.278022	-0.468527	-0.382733	-0.513557	0.0599982	-1.07425
gene-I8G32_RS19570	66894909	#N/A	RPA3802	0.654839	0.570052	0.19677	0.130673	0.0114721	0.189312	1.11008	-0.458785	-0.756061	0.0214739	-0.408978	0.173844	-0.113064	0.521375	0.244587	0.208937	0.202066	0.171521	0.174285	0.0693111	0.29403	-0.321554	0.317197	-0.170368	-0.180317	-0.109217	0.226878	-0.299401
gene-I8G32_RS19565	66894908	#N/A	RPA3801	0.0511697	0.0117854	0.0227095	0.161186	0.462104	1.20804	1.5721	-0.0215289	-0.218767	0.382416	-0.0728	0.539702	0.132379	0.716208	1.00916	0.0928161	2.56154	2.97491	0.378345	0.738862	0.769929	-0.952097	-0.204756	-0.956432	-0.33604	-0.633893	-1.01768	-0.60051
gene-I8G32_RS19560	66894907	#N/A	RPA3800	0.129666	0.00930664	0.0502871	0.581373	0.0507246	0.166349	0.372642	-0.0186732	-0.373275	0.0943157	0.151951	-0.196363	-0.419418	-0.492717	0.147971	0.150131	0.129225	0.11027	0.106069	0.104886	0.945201	0.219141	0.198524	-0.162339	0.121831	0.155839	-0.174289	0.735635
gene-I8G32_RS19555	66894906	#N/A	RPA3799	1.26669	0.0710521	0.178496	1.85083	0.44962	2.22218	0.0300807	0.177067	-0.836418	-0.4177	-0.785611	-0.92529	-0.726255	0.0646386	1.07943	0.180979	0.0603445	1.40096	1.21492	0.919966	0.562697	-0.952312	-0.294111	-0.928044	-0.774435	-0.825987	-0.114222	-0.56826
gene-I8G32_RS19550	66894905	#N/A	RPA3798	0.891996	0.0862819	0.151152	0.755074	0.017716	0.263977	0.0463942	0.205091	-0.673137	0.0343277	-0.559101	-0.239589	-0.440558	-0.0750943	0.0603934	0.168392	0.0384964	0.245081	0.539325	0.164909	0.34777	-0.102179	0.217699	-0.273684	-0.410623	-0.208718	-0.0614577	-0.354798
gene-I8G32_RS19545	66894904	#N/A	RPA3797	0.200356	0.364381	0.138867	1.27271	0.0623387	0.575701	0.80524	-0.403655	-0.659394	-0.115056	0.205607	-0.403533	-0.609138	-0.646962	0.760033	0.398179	0.0916332	0.331993	0.799262	0.41446	0.782887	0.66611	0.406084	0.336282	0.551828	0.411557	0.143774	0.660813
gene-I8G32_RS19540	66894903	#N/A	RPA3796	0.0775372	0.230515	0.26035	0.363683	#VALUE!	#VALUE!	#VALUE!	-0.50689	-1.15794	-0.560373	-0.165448	-0.271381	-0.599872	0.0941711	0.608351	0.215442	0.0901541	0.0206952	0.246354	0.907517	1.33	0.768792	0.37523	-0.06184	0.375714	0.978047	0.199226	1.20911
gene-I8G32_RS19535	66894902	#N/A	RPA3795	0.0265185	0.108622	1.13936	3.80348	#VALUE!	0.778125	#VALUE!	-0.316541	-2.20192	-0.55762	-0.0525295	-0.936006	-2.38561	0.236763	0.952864	0.199426	0.010485	0.137554	0.00432158	1.08059	1.25056	1.10588	0.331039	0.276174	0.00876081	1.05819	0.0285671	1.13306
gene-I8G32_RS19530	66894901	TX73_019645	RPA3794	0.070713	0.241709	0.00226411	#VALUE!	#VALUE!	#VALUE!	#VALUE!	0.579938	0.035557	0.336443	0.211364	0.634239	-0.0350861	0.929925	0.378465	0.351647	#VALUE!	0.0715374	0.0594682	0.823667	1.12062	0.621486	0.547981	-0.229203	0.113961	0.967137	0.0118679	0.952283
gene-I8G32_RS19525	66894900	#N/A	RPA3793	0.747913	1.08887	0.314495	0.222938	0.280654	0.294605	#VALUE!	0.961405	1.10506	0.443951	0.663547	-0.45159	-0.358596	-0.631467	0.11639	2.27876	0.425421	0.197743	0.00341359	0.714628	0.831405	0.24899	1.401	-0.452747	-0.00620693	0.799273	0.55784	0.911911
gene-I8G32_RS19515	66894898	#N/A	RPA3792	3.7705	11.8894	2.37511	6.1622	1.48483	4.3098	0.531287	-2.47477	-2.48593	-0.821291	-1.19847	-1.24815	-1.37485	-0.424433	0.400182	0.0162178	0.0934965	0.0200387	0.418731	0.266849	0.704171	0.507374	0.0406642	0.0431343	0.408482	0.358879	-0.161553	0.653206
gene-I8G32_RS19510	66894897	#N/A	RPA3791	0.182054	0.189775	0.113008	0.303759	#VALUE!	0.0323824	1.27691	-0.366276	-0.685119	-0.863201	0.266261	-0.0763939	-0.444723	1.22447	0.941243	0.0523314	0.569282	0.283066	0.224228	0.705293	0.991758	0.93	0.117849	0.418047	0.289188	0.726345	0.609496	0.890701
gene-I8G32_RS19505	66894896	#N/A	RPA3790	0.0478243	0.0321191	0.727675	0.216803	#VALUE!	0.0290857	0.981609	0.100547	-1.62958	-1.07484	-0.0910258	0.061195	-0.348823	1.02816	0.0669669	0.814135	0.447851	0.00665061	0.00417917	0.213262	0.191319	-0.141181	-1.36422	0.0150856	-0.00725693	0.308227	0.502599	-0.263798
gene-I8G32_RS19500	66894895	#N/A	RPA3789	0.0919098	0.35104	0.527188	0.722563	#VALUE!	0.208427	#VALUE!	-0.704481	-1.65262	-0.477473	-0.186702	-0.40178	-0.932371	-0.246684	0.898325	0.0290817	0.0545618	0.982766	0.444423	0.316786	0.829319	0.923702	0.0614696	0.777466	0.452718	0.433358	0.11435	0.785053
gene-I8G32_RS19495	66894894	#N/A	RPA3788	3.30177	13.2848	6.57771	15.0788	1.44685	3.03272	0.17681	-2.744	-4.03529	-0.835285	-1.16574	-1.07954	-1.97336	-0.228277	0.325933	0.0578907	0.00926139	0.0192397	0.0870113	0.139514	0.275967	0.413743	-0.0955065	0.042805	-0.129866	0.22478	0.0201448	0.330593
gene-I8G32_RS19490	66894893	#N/A	RPA3787	19.2208	19.7235	0.656176	18.0749	1.88102	9.18509	3.5525	-3.79839	-2.23561	-1.13594	-13.9818	-1.85554	-2.63316	-1.35352	1.00985	0.440738	0.235674	0.824167	3.27967	0.117374	1.06404	0.81652	1.03553	-0.640069	1.21994	0.168007	-0.286686	0.759061
gene-I8G32_RS19485	66894892	#N/A	RPA3786	11.2435	35.5317	18.0637	23.277	0.77918	5.45842	0.316871	-4.50725	-5.79688	-0.671591	-1.96526	-1.34368	-2.19877	0.259234	2.58328	2.45029	0.172668	2.51656	22.1668	1.10355	4.06456	-1.43124	-1.4722	-0.746274	-2.74816	-0.722373	-0.22894	-1.56755
gene-I8G32_RS19480	66894891	#N/A	RPA3785	0.00965273	0.24611	0.00485406	0.0459512	0.402921	0.0338945	0.0119336	0.316302	0.0786346	0.440159	-0.0134014	0.0556024	-0.0643041	-0.0306066	0.792998	0.372631	0.995328	0.42046	0.744323	1.35235	0.769035	0.889295	0.370167	0.41759	0.525464	1.02027	0.710622	0.62372
gene-I8G32_RS19475	66894890	#N/A	RPA3784	1.19443	0.781583	0.410749	2.25481	0.551133	1.20922	0.4587	0.69566	1.20309	0.544986	0.85331	0.686554	0.872455	-0.588196	0.718555	0.231861	0.523036	0.0418666	1.55715	0.964702	0.835284	-0.648543	-0.265328	0.0600458	-0.759335	-0.706839	-0.482249	-0.655499
gene-I8G32_RS19470	66894889	#N/A	RPA3783	0.0661539	0.103511	0.0276355	0.707793	0.0445347	0.485547	0.210952	0.178658	0.331748	-0.0964439	-0.0945845	0.425888	0.508327	-0.393566	0.0104411	0.0397232	0.229239	0.182727	0.0174161	0.105317	0.166198	-0.0187322	-0.0732096	0.228901	-0.0241869	0.168332	-0.306261	0.206152
gene-I8G32_RS19465	66894888	#N/A	RPA3782	0.139464	0.0805871	0.00859572	0.669987	0.291803	0.197776	0.370435	-0.129149	0.120785	0.319816	0.143856	0.204063	0.385987	-0.367982	0.0486354	0.183456	0.00400345	0.228144	0.154033	0.343563	0.366263	0.075613	0.344683	0.235935	-0.163181	-0.361576	0.00564243	-0.361655
gene-I8G32_RS19460	66894887	#N/A	RPA3781	0.306224	0.0566343	0.00237915	1.73259	0.124827	1.94454	0.0215626	-0.098578	-0.055612	-0.169191	-0.267025	-0.70777	-0.582769	-0.0327838	0.474353	0.281246	2.25193	0.57381	0.504093	0.00663576	0.0239626	0.464453	0.435502	-0.393872	0.351875	-0.00945656	0.886471	-0.0354789
gene-I8G32_RS19455	66894886	#N/A	RPA3780	0.214425	0.152422	0.0278582	0.0469191	0.235828	0.0338483	0.0383861	0.257918	0.255944	-0.351057	0.250762	-0.0612696	0.0750294	0.107321	1.0223	1.09927	0.76534	0.14723	1.36491	1.03939	2.24118	0.926573	0.957838	-0.253628	0.799738	0.858939	0.668218	1.36602
gene-I8G32_RS19450	66894885	#N/A	RPA3779	3.3866	0.520531	0.0499979	0.133933	0.0964592	0.0865152	0.164023	0.503679	0.352159	-0.141969	-1.11592	0.101735	0.119721	-0.211054	0.143107	0.265202	0.864364	0.0551305	0.61002	0.195522	0.40443	0.198709	0.314407	0.0765901	0.394417	0.235831	0.56376	0.381151
gene-I8G32_RS19445	66894884	#N/A	RPA3778	0.0530038	2.59156	0.480271	0.609478	0.592479	0.680799	0.000768878	1.1447	1.26681	0.539384	-0.0742302	0.48085	0.410531	0.00172889	0.170346	0.665909	0.320938	0.436571	0.096496	0.810968	1.08198	0.22767	0.651202	0.360758	0.107862	0.626015	0.329684	0.753504
gene-I8G32_RS19440	66894883	#N/A	RPA3777	3.33954	0.360712	0.0672289	0.20588	0.0082122	0.516593	0.333325	0.420865	0.443134	0.0184344	1.14065	-0.433342	-0.215329	-0.448292	0.640905	0.58077	0.420787	0.10491	0.369552	1.14966	0.217628	-0.62565	-0.656637	-0.14845	-0.331502	-0.840338	-0.424484	-0.296903
gene-I8G32_RS19435	66894882	#N/A	RPA3776	0.194692	0.0196825	0.0198795	0.176806	0.100557	0.984549	0.0705892	0.0339876	-0.191823	0.141329	0.17969	-0.482715	-0.136705	0.0922412	0.80029	0.188153	1.3996	1.57609	1.158	2.25641	0.0451662	-0.724331	-0.244919	0.624659	-0.56709	-1.1117	-0.695877	-0.0708852
gene-I8G32_RS19430	66894881	#N/A	RPA3775	0.852905	0.0133887	0.0923965	0.381456	0.00817671	0.859278	0.482075	-0.0303855	-0.620184	0.0158832	-0.459718	-0.45421	-0.220085	-0.306981	1.82806	0.574774	2.73622	0.00366483	4.57515	3.52062	0.729815	-1.23853	-0.846049	0.00490209	-1.26727	-1.47302	-1.02609	-0.745855
gene-I8G32_RS19425	66894880	#N/A	RPA3774	0.604506	1.29096	0.15149	0.309329	3.04059	0.133134	0.418218	-0.927834	-0.72638	-1.26147	-0.424158	-0.148422	-0.251477	0.39872	0.254279	0.71608	0.078719	1.12067	1.00498	0.162621	0.209916	-0.320406	-0.626853	-0.67654	-0.601239	-0.197732	-0.114404	-0.27024
gene-I8G32_RS19420	66894879	#N/A	RPA3773	0.843746	0.218604	0.0540404	0.406628	0.153935	0.0973379	5.26484	0.27497	0.428336	0.190896	-0.505179	0.124518	0.254708	1.21624	0.0352207	0.0627797	0.346606	0.266282	0.56473	0.136541	2.03105	0.0599491	-0.137392	-0.232361	0.377166	0.159703	0.305145	-1.15443
gene-I8G32_RS19415	66894878	#N/A	RPA3772	3.35603	0.283032	0.0406424	1.23757	0.0472716	0.660698	0.00103892	0.364108	0.323663	0.0860961	1.159	-0.435836	-0.588576	0.00236611	0.195482	0.254733	0.924179	0.35007	0.531312	0.137629	0.24641	0.266597	0.357955	-0.331809	0.386706	0.180146	0.769953	-0.277338
gene-I8G32_RS19410	66894877	#N/A	RPA3771	1.13017	0.997219	0.086634	0.0164007	0.157496	0.0960131	0.112795	0.774588	0.52429	0.237634	0.67052	-0.138598	0.0224801	-0.231934	0.012186	0.215442	0.0201079	0.0120297	0.115844	0.249252	0.849428	0.0216579	0.274465	-0.0196849	-0.132049	-0.304628	0.0360835	-0.677137
gene-I8G32_RS19405	66894876	#N/A	RPA3770	0.449629	18.2807	0.225941	1.38969	1.3166	3.83001	0.182532	2.77536	0.882964	0.687279	-0.41698	-1.07423	0.679189	0.681613	17.4437	5.64156	16.4318	12.6819	46.0233	2.24518	0.6268	3.45781	2.44189	1.58052	3.48448	1.16961	2.54577	2.61382
gene-I8G32_RS19400	66894875	#N/A	RPA3769	1.14758	1.72247	0.397371	0.130006	#VALUE!	#VALUE!	#VALUE!	1.7172	1.46152	1.19638	1.1775	0.668757	0.322239	0.946903	1.41108	1.22965	0.835187	0.395622	1.05976	0.814708	2.02719	1.34702	1.09913	0.605545	0.900056	0.923207	0.866304	1.33939
gene-I8G32_RS19395	66894874	#N/A	RPA3768	13.9934	0.379619	0.180895	0.655926	0.208815	0.313333	0.130198	0.420573	0.999312	-0.291227	-11.8671	-0.323096	-0.404244	0.186177	0.741582	1.12298	4.16877	0.574363	2.33483	1.77933	4.63834	0.644421	1.31675	-0.442007	0.884056	0.98809	1.32347	1.95312
gene-I8G32_RS19390	66894873	#N/A	RPA3767	8.11472	1.6006	0.363406	0.0355996	0.176918	1.28191	#VALUE!	1.09005	1.28859	0.373306	-9.28185	0.889985	-0.0698936	0.918787	1.10874	1.33068	1.71684	0.00520648	2.3339	1.36222	3.60739	1.04445	1.12724	0.0144111	1.15943	1.0961	1.05061	1.79409
gene-I8G32_RS19385	66894872	#N/A	RPA3766	10.1826	1.6733	0.593618	0.188475	0.130963	1.21707	0.380573	1.17366	1.43451	0.267052	-10.2806	0.828818	0.239556	0.593647	1.55804	8.14613	1.03947	0.0122763	2.34149	2.42064	7.51444	1.15317	2.03918	-0.027743	1.04504	1.37623	0.822682	2.28198
gene-I8G32_RS19380	66894871	#N/A	RPA3765	7.28338	0.536511	0.0466529	0.0910431	#VALUE!	0.192695	#VALUE!	0.691667	0.375284	-0.446891	-8.90706	0.3335	0.176033	0.156934	0.85859	0.479217	0.425419	0.0389245	0.751491	0.727443	2.49188	0.992293	0.741018	0.114247	0.730797	0.866508	0.589777	1.5837
gene-I8G32_RS19375	66894870	#N/A	RPA3764	9.21617	1.08388	0.196507	0.664309	0.786237	3.64085	0.544205	0.833938	0.805165	0.721218	-9.77877	1.70451	0.541297	0.70871	0.671354	0.929967	0.363373	0.139897	0.606286	0.867761	3.1818	0.65884	0.681533	0.236019	0.472668	0.737554	0.387382	1.5042
gene-I8G32_RS19370	66894869	#N/A	RPA3763	0.118348	0.0616979	0.0681005	1.0679	0.994653	1.92298	10.9876	0.104175	0.520256	0.642116	0.133374	3.28391	0.495559	1.85323	0.81779	3.29641	0.403849	0.799047	0.170525	0.103308	3.72006	-0.684155	-1.39345	0.473098	0.168833	-0.146089	-0.378874	-1.55203
gene-I8G32_RS19365	66894868	#N/A	RPA3762	0.393145	0.0699763	0.040482	0.016414	0.481786	1.16415	6.91911	-0.11132	0.425662	-0.456104	-0.325237	2.51467	0.0176062	1.58811	0.890613	1.65016	0.0551382	0.283066	1.00372	0.0311865	9.04275	-0.754346	-1.79778	0.25068	0.597987	-0.0482737	-0.0779654	-2.43643
gene-I8G32_RS19360	66894867	#N/A	RPA3761	12.2722	0.198118	0.0564196	0.303214	0.000138511	2.18778	3.83072	-0.272539	-0.402768	-0.000211633	-11.1245	3.59016	0.284472	1.3044	0.00158275	0.0523314	0.0351086	0.0233475	0.121556	0.104761	0.406375	0.00251463	0.127791	0.0529756	-0.147803	0.151611	-0.0582308	0.395147
gene-I8G32_RS19355	66894866	#N/A	RPA3760	11.2053	0.304562	0.033773	0.180305	0.591842	1.36476	1.29095	-0.375428	-0.288028	-0.634522	-10.6642	2.69	-0.218999	0.883231	0.257752	0.052244	0.0867148	0.144787	0.0726942	0.133814	0.69809	-0.331571	-0.0853085	-0.216581	-0.0940623	0.176849	-0.131391	0.596422
gene-I8G32_RS19350	66894865	#N/A	RPA3759	0.0237083	0.842219	0.296065	0.260725	0.789758	0.638696	0.524359	-0.853781	-1.05957	-0.899138	-0.0364479	2.01962	-0.319048	0.681364	0.296532	0.54944	0.126572	0.154432	0.234036	0.0646836	0.180268	-0.409186	-0.646031	-0.264132	-0.276592	-0.11076	-0.207663	-0.241804
gene-I8G32_RS19345	66894864	#N/A	RPA3758	6.84625	0.562227	0.0516871	0.251153	#VALUE!	0.971124	3.91981	0.734886	-0.467391	0.248831	-8.68812	2.58294	0.387661	2.09983	1.61245	0.00502931	0.176183	0.170939	0.190801	1.6668	1.01173	1.42861	0.0138406	0.293001	-0.259128	1.45455	0.28439	0.941781
gene-I8G32_RS19340	66894863	#N/A	RPA3757	3.6269	0.17172	0.0154209	#VALUE!	#VALUE!	3.61274	#VALUE!	0.618802	0.228561	-0.407441	-7.13633	2.7606	0.894193	1.56577	1.61287	0.353328	#VALUE!	0.0120297	0.111089	0.460483	1.27905	1.45785	0.503007	0.0366661	0.194307	0.655969	0.00873467	1.08393
gene-I8G32_RS19335	66894862	#N/A	RPA3756	0.0877065	2.23381	0.0154209	1.99596	0.00808789	7.95468	2.67464	-1.05063	-0.168767	0.0168182	0.097135	2.07098	0.756248	0.927603	0.0500309	0.443022	1.35493	0.0953825	0.604658	0.0557691	0.0115349	-0.0825385	0.681346	0.121185	-0.417206	-0.081722	-0.764843	-0.0190622
gene-I8G32_RS19330	66894861	#N/A	RPA3755	0.564819	2.88098	0.0279555	0.406628	0.3709	5.38616	1.28688	-1.63493	-0.323062	-0.446632	0.498324	1.97398	0.344837	0.882126	0.554372	1.34088	0.194465	0.176602	0.639675	0.182219	0.113614	0.591079	1.05752	0.255275	-0.541859	0.248039	-0.284396	0.153554
gene-I8G32_RS19325	66894860	TX73_019440	RPA3754	1.02971	0.558292	0.00013516	0.0683006	0.0964592	0.711578	1.05825	-0.487924	0.000747837	-0.137901	0.566043	0.496395	-0.0751176	0.575789	0.635625	1.38999	0.295654	0.327057	0.431752	0.104886	1.60071	-0.54934	-1.00727	-0.311469	0.316133	-0.125417	-0.276363	-0.940195
gene-I8G32_RS19320	66894859	#N/A	RPA3753	0.0397294	0.161259	0.0818236	0.372424	0.0205457	0.097702	0.104108	-0.266728	-0.610618	-0.044876	0.0574754	0.135926	-0.337097	0.223409	0.839312	0.0861883	0.013952	0.440729	0.293256	0.509338	0.592474	0.703368	0.132733	0.347814	0.254141	0.451503	0.025167	0.539556
gene-I8G32_RS19315	66894858	#N/A	RPA3752	0.569075	0.0805721	0.00851653	0.245665	0.0157547	1.03931	#VALUE!	0.181299	-0.103222	-0.0400887	0.552213	0.742668	-0.321893	0.195694	0.177578	0.0180643	0.083224	0.353502	0.203931	0.0745023	0.0866378	0.24955	-0.0359658	0.363603	0.218399	-0.117785	-0.141514	0.127621
gene-I8G32_RS19310	66894857	#N/A	RPA3751	0.0257	0.205882	0.605514	0.0886852	0.0082122	0.625774	0.064659	0.302603	2.04814	0.0200839	0.0411139	-0.56543	-0.137209	0.151976	3.38275	2.33601	0.369077	1.02851	3.43	0.0379314	6.17508	1.71769	2.35491	0.762703	1.22837	0.0678314	-0.450908	2.05783
gene-I8G32_RS19305	66894856	#N/A	RPA3750	0.371966	0.0720952	0.22613	0.187506	0.024065	0.0262032	#VALUE!	0.148551	1.31454	-0.0744903	0.382342	0.0504233	-0.258743	0.344409	2.07179	0.929967	0.182029	0.743847	1.47998	1.09671	4.36728	1.45642	1.19763	0.635037	0.808663	1.05049	-0.267906	1.78061
gene-I8G32_RS19300	66894855	#N/A	RPA3749	0.0266782	0.44182	0.0323742	0.186834	0.557198	0.233501	0.0325401	-0.451249	-0.300418	-0.517476	-0.0347523	0.26079	0.186358	0.0616824	0.297043	0.797606	0.0993101	1.20077	0.338948	0.293157	1.05535	-0.348186	-0.688397	-0.601567	-0.298317	-0.302144	-0.130471	-0.742319
gene-I8G32_RS19295	66894854	#N/A	RPA3748	2.02793	0.290846	0.0286647	16.9801	0.373407	6.92812	0.207851	0.429771	0.349933	0.584326	0.905505	-1.36359	-1.88565	-0.187265	3.34482	0.71612	6.54363	0.294062	1.70831	1.86154	0.692799	1.57185	0.910121	-0.282055	0.853369	1.03264	1.89711	-0.603022
gene-I8G32_RS19290	66894853	#N/A	RPA3747	16.4981	0.614753	0.384686	3.01449	0.972934	1.993	0.0457838	0.824415	1.59268	0.977253	-12.873	-0.795931	-0.950233	-0.0669412	2.36141	0.212041	4.72354	1.36656	2.35653	0.0958141	1.83095	1.38634	0.520831	-0.789375	1.08534	0.144554	1.50665	-1.10757
gene-I8G32_RS19285	66894852	#N/A	RPA3746	11.0018	0.313919	0.0930709	0.644421	0.150981	1.02915	0.41956	0.40282	0.588241	0.244025	1.87695	-0.5073	-0.341978	-0.336579	0.39953	0.11188	0.220412	2.83549	0.111089	2.20557	1.22491	0.411841	-0.235728	-0.853384	0.134052	-1.09399	0.232311	-0.950013
gene-I8G32_RS19280	66894851	#N/A	RPA3745	0.0687589	0.105326	0.0283298	4.17248	1.62462	5.23062	2.55864	0.333569	-0.291927	-0.943049	0.119786	-1.32915	-1.08984	-1.12691	0.955257	0.764297	0.104727	1.16549	1.4948	1.77268	4.01339	-0.884517	-0.894601	-0.586897	-0.726855	-1.02777	0.134736	-1.66719
gene-I8G32_RS19275	66894850	#N/A	RPA3744	0.333138	0.385862	0.0286647	0.225559	0.178068	0.337292	2.26315	0.456924	0.303535	0.23731	0.342001	-0.304764	0.204864	-1.13848	1.71317	0.014119	1.75222	0.078285	3.26288	4.36387	0.909691	-1.17952	-0.0514604	-0.100735	-1.04333	-1.63254	-0.841372	-0.897681
gene-I8G32_RS19270	66894849	#N/A	RPA3743	10.312	3.67104	0.319444	1.05062	1.62772	0.502209	0.093845	1.43249	1.17943	0.946717	-10.2786	0.478864	0.636188	-0.223083	0.86032	0.0112335	1.26009	0.429255	2.37359	1.10254	0.680397	-0.759923	0.0349125	0.357092	-0.992962	-0.837325	-0.794909	-0.612507
gene-I8G32_RS19265	66894848	#N/A	RPA3742	10.3211	1.0771	0.01207	0.487398	0.157496	0.11948	0.343054	0.815214	0.184105	0.267918	-10.2861	0.171014	0.45551	-0.60032	0.375069	0.263126	2.83869	0.0601579	0.853064	1.10838	0.335678	-0.446282	-0.46823	0.0963104	-0.568054	-0.977953	-1.33223	-0.359967
gene-I8G32_RS19260	66894847	#N/A	RPA3741	15.5513	0.0434241	0.000198703	0.672516	0.0121746	0.11144	0.636343	0.0726019	0.00410851	0.022214	-12.4801	0.12372	0.355922	-0.472876	0.901354	0.300474	0.828837	0.23243	1.28302	1.22712	0.224949	-0.715229	-0.430857	0.20953	-0.610843	-0.773725	-0.545348	-0.261328
gene-I8G32_RS19255	66894846	#N/A	RPA3740	19.5647	0.202041	0.0203828	0.821915	0.287258	0.112324	0.176528	-0.253996	-0.241191	-0.27567	-14.0146	0.127486	0.35882	-0.171425	2.72109	0.211084	2.19773	0.6198	3.99832	3.39563	0.971639	-1.46945	-0.454899	-0.380728	-1.17173	-1.35344	-0.971482	-0.812441
gene-I8G32_RS19250	66894845	#N/A	RPA3739	0.20233	3.038e-05	0.0274934	0.150829	0.0266233	0.994755	0.191964	-2.77e-05	0.232517	0.0489557	-0.19968	0.498772	0.125334	-0.191708	1.53843	0.0160937	0.983656	0.915396	0.216418	1.2397	1.31275	-1.07025	0.0360025	-0.502663	0.200328	-0.831675	-0.61994	-0.868507
gene-I8G32_RS19245	66894844	#N/A	RPA3738	1.26669	0.136362	0.0282584	0.0203815	#VALUE!	0.149206	#VALUE!	0.337983	0.351626	0.758475	1.11531	0.318184	-0.0522937	0.36973	0.0730843	0.0758502	0.231275	0.128607	0.0216362	0.0312869	0.143352	0.152653	0.123914	-0.234491	-0.0343052	0.0754251	-0.336183	-0.195635
gene-I8G32_RS19240	66894843	#N/A	RPA3737	4.55467	0.0844631	0.0152781	0.0231972	#VALUE!	#VALUE!	#VALUE!	0.363335	-0.241534	0.234929	-7.799	0.718268	-0.0937184	0.82611	1.71514	0.375902	0.441402	1.98998	0.90762	2.24518	3.09294	1.79066	0.583371	1.32172	0.830896	1.84863	0.680986	1.82172
gene-I8G32_RS19235	66894842	#N/A	RPA3736	5.80627	0.72794	0.0368457	0.400337	#VALUE!	0.84831	#VALUE!	0.916003	0.401978	0.858766	-8.19233	0.950136	0.646954	0.576507	1.07966	1.39274	0.484641	0.123733	0.204166	1.36868	2.23876	1.28458	1.05757	0.306253	0.320414	1.26911	0.624068	1.35057
gene-I8G32_RS19230	66894841	#N/A	RPA3735	26.6571	0.011032	0.00644614	0.0730481	0.325975	0.0299314	0.0898005	0.0176954	-0.107104	0.286233	-16.4375	0.0347131	0.0607972	-0.100993	0.832728	0.208937	2.23156	1.91346	1.29649	2.74302	0.322537	-0.793552	0.540715	0.628794	-0.570341	-1.42132	-0.859263	-0.508208
gene-I8G32_RS19225	66894840	#N/A	RPA3734	20.3897	0.061727	0.00473847	0.0124535	0.0890915	0.308621	1.76419	-0.0988367	0.0804114	0.122255	-14.329	-0.234695	0.0108713	-0.717744	1.44583	0.189494	0.364206	0.0358143	0.842449	3.26689	0.24772	-0.980928	0.330611	0.0488717	-0.477707	-1.3754	-0.381128	-0.400062
gene-I8G32_RS19220	66894839	TX73_019335	RPA3733	0.963039	0.00760427	0.00237915	0.0344211	0.135243	0.509368	1.96593	0.0137344	0.051512	-0.168657	-0.540874	-0.322767	0.0363049	-0.738487	0.325699	0.16115	0.0543333	0.0108017	0.477299	0.890208	0.273025	-0.347816	0.324798	0.0137927	-0.324548	-0.620663	0.0756542	-0.337283
gene-I8G32_RS19215	66894838	#N/A	RPA3732	22.2276	0.0881863	0.0193984	1.32648	0.0701117	0.892195	1.1616	0.126086	0.185297	0.108687	-14.9557	0.42656	0.447892	0.624534	2.23069	0.335305	2.15004	0.0344563	4.52858	1.98584	1.77941	-1.40814	-0.607109	-0.0423561	-1.14062	-1.2173	-0.872142	-1.24039
gene-I8G32_RS19210	66894837	#N/A	RPA3731	0.0728639	0.0159672	0.015646	0.644904	0.0346312	0.579022	0.0583458	-0.0393093	0.219759	-0.0828558	0.11309	0.542901	0.548674	0.164347	0.281962	0.227466	0.219285	0.0151633	0.025651	0.248291	0.545043	0.371715	0.433847	-0.0314103	-0.0387835	0.314934	-0.306765	0.522643
gene-I8G32_RS19205	66894836	#N/A	RPA3730	1.84909	0.479129	0.0491724	2.17743	0.143374	1.83562	1.39838	0.502899	0.406029	0.207656	-0.856551	0.7296	0.743306	0.791031	0.218948	0.305414	0.0548443	0.0491337	0.134175	0.600764	0.331998	0.271368	0.449393	-0.0732356	0.139421	0.49661	-0.0851265	0.345009
gene-I8G32_RS19200	66894835	#N/A	RPA3729	0.805642	1.49204	0.045589	0.0101181	0.47117	0.00828399	0.222923	-0.863846	-0.320796	-0.409332	-0.496462	0.0125405	0.0102458	0.225294	0.501873	0.00445896	0.486905	0.333696	0.432609	0.317898	0.0256031	-0.491749	-0.00627312	-0.276716	0.321939	0.351216	0.382436	-0.0384453
gene-I8G32_RS19195	66894834	#N/A	RPA3728	0.706611	0.175539	0.0177687	0.0548978	0.18148	0.0588353	0.096731	-0.253749	-0.166507	-0.268795	-0.514342	0.0831866	-0.0696363	0.18532	0.0469251	0.384815	0.522007	0.00814131	0.581143	0.120134	0.081476	0.0730405	-0.35956	-0.0124746	-0.403508	0.151872	-0.444374	0.121858
gene-I8G32_RS19190	66894833	TX73_019305	RPA3727	0.251985	0.0893835	0.0624241	0.422672	#VALUE!	0.0621682	#VALUE!	-0.234416	0.493602	-0.0858361	0.360919	-0.140571	-0.625588	0.5115	0.711224	0.214088	0.440264	0.112376	0.306915	0.936072	0.877604	0.759319	0.265656	0.18079	0.329496	0.780722	0.448746	0.752688
gene-I8G32_RS19185	66894832	#N/A	RPA3726	0.0833254	1.9764	0.246133	10.8577	1.05704	30.7773	1.18958	1.98248	1.42258	-0.951569	-0.11746	-2.62961	-1.8709	-0.647477	10.0966	2.99641	38.0511	0.0773402	7.21725	4.72032	4.63911	2.70706	3.34975	0.140899	2.0762	1.68202	4.52122	2.19469
gene-I8G32_RS19180	66894831	#N/A	RPA3725	0.348272	0.0725286	0.000198703	1.62171	0.353007	0.122443	0.626332	-0.153579	-0.00332341	0.510656	-0.333926	-0.178698	-0.817746	1.33045	4.65287	0.153112	2.5916	11.5129	0.147261	7.30742	9.83934	-1.9624	0.293186	-2.05579	-0.207274	2.25803	1.04765	3.38774
gene-I8G32_RS19175	66894830	#N/A	RPA3724	0.337264	0.947486	0.359302	2.50142	1.28353	2.36729	3.16319	0.697807	1.27647	0.740802	-0.259373	0.949616	0.699611	0.983339	0.162272	4.26737	7.88606	0.972039	3.4293	11.9814	4.36588	0.238491	3.31163	-0.485685	1.10261	2.80054	1.57799	2.1227
gene-I8G32_RS19170	66894829	#N/A	RPA3723	0.291342	0.796392	0.000198703	0.0254969	0.305695	0.0557453	#VALUE!	-0.905906	-0.00688977	-0.468862	0.342758	0.109722	0.0490994	0.23613	0.451045	0.141651	0.131974	0.196453	0.142899	0.00122473	0.631788	0.525277	-0.265261	-0.256143	-0.165785	-0.0021843	-0.183702	0.598783
gene-I8G32_RS19165	66894828	#N/A	RPA3722	1.2606	2.47398	0.0806329	0.0628727	0.266078	0.282007	0.409925	-1.10279	-0.653455	-0.308155	0.612584	0.241279	0.0683505	-0.394284	0.343425	1.34239	0.0894544	0.266312	0.375348	2.14102	1.48318	0.411088	1.08423	-0.342078	0.347348	1.19666	0.149468	0.993895
gene-I8G32_RS19160	66894827	#N/A	RPA3721	0.679582	0.442843	0.0128018	0.114646	0.152326	1.47036	0.0717288	-0.468377	-0.179158	0.238574	-0.484408	0.725879	0.123966	-0.151906	0.000124011	0.532763	0.290921	0.599953	0.147474	1.29527	0.718477	-0.000151748	1.11507	-0.588566	-0.185674	0.981318	-0.364928	0.645202
gene-I8G32_RS19155	66894826	#N/A	RPA3720	0.0118825	0.190489	0.080555	3.72066	0.546924	3.31211	0.399831	0.320333	0.679886	0.531494	-0.0173944	1.25168	1.1424	0.514777	0.277154	1.14234	0.0427167	0.246946	0.233804	2.87876	1.53421	0.433152	1.54418	-0.400866	0.297503	1.69029	0.0890916	1.13316
gene-I8G32_RS19150	66894825	#N/A	RPA3719	0.406673	0.00189293	0.0497592	1.51922	0.286784	2.3574	0.0207578	0.00380638	0.495703	0.352623	0.339909	0.942598	0.649343	-0.0434361	0.041525	0.673211	0.0727506	1.61318	0.237023	1.79009	1.36558	0.0747864	1.218	-0.887293	-0.239882	1.11571	-0.120533	0.930807
gene-I8G32_RS19145	66894824	#N/A	RPA3718	0.172143	0.440819	0.516818	3.61269	0.625309	2.43292	0.0970244	0.596696	1.33481	0.601777	0.215949	1.14391	1.14394	0.188633	0.13428	1.37927	1.62398	2.86972	0.0933225	6.20084	1.58139	0.216309	1.05704	-1.0251	0.101567	2.02345	0.781213	1.40999
gene-I8G32_RS19140	66894823	#N/A	RPA3717	0.0476143	0.979464	0.5874	7.32215	0.786237	7.60206	0.396995	0.7159	1.43253	0.663531	0.063005	1.56218	1.3682	0.452894	0.610335	0.4189	0.550317	0.0390226	0.385372	3.57448	0.968944	0.600023	0.637596	-0.0568287	0.296672	1.77395	0.43956	0.988869
gene-I8G32_RS19135	66894822	#N/A	RPA3716	14.3392	0.12283	0.00237915	0.927102	0.475026	1.44322	0.146384	-0.213026	0.0516817	-0.481139	-12.015	0.658497	0.470224	0.20568	0.596297	0.227795	0.202904	0.983004	0.206867	1.36333	0.0370161	0.554639	0.404567	-0.601688	0.211197	0.940243	-0.243598	-0.0571998
gene-I8G32_RS19130	66894821	#N/A	RPA3715	0.0991663	0.973147	0.0128018	0.419425	0.14821	0.548855	0.591845	-0.738165	-0.16268	-0.189634	0.109812	0.362244	0.283176	0.45399	1.20444	0.750987	0.21573	0.081151	0.684496	2.14553	0.222051	1.0647	1.12718	-0.126658	0.4645	1.35065	0.2845	0.268638
gene-I8G32_RS19125	66894820	#N/A	RPA3714	18.8078	1.04394	0.0154209	0.0837938	0.166765	0.00292979	0.586331	-0.724546	-0.148248	-0.195011	-13.7328	0.00449354	0.0741789	0.363363	1.7848	1.37927	1.58458	0.225502	2.08585	1.98408	0.212623	1.35552	1.29285	0.241619	0.915288	1.24546	0.853142	0.24956
gene-I8G32_RS19120	66894819	#N/A	RPA3713	15.895	0.526678	0.000198703	0.307923	0.0579595	0.099193	0.132089	-0.509165	0.0148723	-0.090832	-12.6242	0.109352	0.217224	0.166019	2.6608	1.29951	1.84996	0.0953825	1.72773	2.65362	0.128742	1.51977	1.34705	0.140188	0.816932	1.37043	0.984111	0.165379
gene-I8G32_RS19110	66894817	#N/A	RPA3711	2.11403	0.0615297	0.0153215	0.195255	#VALUE!	0.162814	#VALUE!	0.188204	-0.211161	0.192564	1.20988	0.285042	0.299941	0.819083	1.33595	0.183378	0.369077	0.863626	0.368778	1.10747	2.43969	1.30877	0.301381	0.761228	0.429874	1.10701	0.465303	1.52425
gene-I8G32_RS19105	66894816	#N/A	RPA3710	0.744834	0.106374	0.00965021	0.384804	#VALUE!	0.188203	#VALUE!	0.263529	-0.138355	0.376501	0.773192	0.34524	0.513878	1.41884	1.66545	0.270784	0.297096	0.2088	0.470209	1.16352	1.36808	1.36708	0.405297	0.312096	0.497783	1.02202	0.401739	1.21367
gene-I8G32_RS19100	66894815	TX73_019215	RPA3709	0.0845061	0.0137763	0.0736499	0.0664751	#VALUE!	#VALUE!	#VALUE!	0.0529011	-0.836227	-0.0757127	0.199041	-0.131698	-0.189609	0.840237	0.958808	0.0701058	0.898911	0.0120297	0.168314	1.32692	0.694017	1.0934	0.159082	0.0374876	0.282268	1.14951	0.920574	0.750041
gene-I8G32_RS19095	66894814	#N/A	RPA3708	0.314104	0.114723	0.0034022	#VALUE!	#VALUE!	#VALUE!	#VALUE!	0.359204	-0.102046	0.593017	0.615163	0.139735	0.320865	0.239	0.179356	0.0683322	#VALUE!	#VALUE!	0.0725076	0.203123	0.853143	0.399827	0.220093	0.317137	0.183564	0.47366	-0.314316	0.932399
gene-I8G32_RS19090	66894813	#N/A	RPA3707	0.0866229	0.0522486	0.0372245	0.727409	0.071353	0.077434	0.0541062	-0.10988	-0.359074	0.135761	-0.118477	0.11234	0.485166	0.121231	0.773329	0.327522	0.233126	0.317373	0.1859	0.589593	1.02421	0.753102	0.433809	0.37599	0.226011	0.589452	0.331068	0.87891
gene-I8G32_RS19085	66894812	#N/A	RPA3706	0.202496	0.490013	0.0276355	0.656116	0.362249	0.0716995	#VALUE!	0.599857	0.273124	0.487243	-0.299273	0.125122	0.551884	-0.156072	0.0654089	1.09846	0.348639	0.314627	0.0595258	0.325639	0.446512	-0.14663	0.946437	0.450127	0.0972956	0.435547	0.478573	-0.487978
gene-I8G32_RS19080	66894811	TX73_019195	RPA3705	1.74878	4.78516	3.53011	3.76333	#VALUE!	#VALUE!	#VALUE!	-3.61039	-4.02187	-1.11817	-1.35704	-1.6336	-2.5956	-1.00703	#VALUE!	#VALUE!	#VALUE!	#VALUE!	0.21895	#VALUE!	0.205929	0.513551	1.28221	-0.398396	0.74207	1.07671	1.12565	0.523837
gene-I8G32_RS19075	66894810	#N/A	RPA3704	16.3221	3.83139	0.479434	1.0566	0.450666	0.345033	0.0145509	-1.30503	-1.20323	-0.392672	-12.7827	-0.275935	-0.555091	-0.0252336	0.0787833	0.00390485	0.0487708	0.0903847	0.995322	0.548733	0.109178	0.12071	-0.00626971	-0.123884	0.580689	0.488203	-0.0769073	0.151519
gene-I8G32_RS19070	66894809	#N/A	RPA3703	0.253464	0.100203	0.00440025	0.127485	0.404816	0.134138	0.573496	-0.226381	0.090803	0.51266	0.311956	-0.216686	-0.189701	0.711969	0.0951039	0.0670433	0.13083	0.0972485	0.503826	0.45271	0.0203443	0.169803	-0.141085	0.180504	0.485118	0.509016	0.22255	0.0348453
gene-I8G32_RS19065	66894808	#N/A	RPA3702	25.2444	2.6454	0.0193984	0.814492	0.136587	0.106985	0.0317852	-1.21372	0.23001	-0.177586	-15.9904	-0.109033	-0.400102	-0.0382093	0.120825	0.133459	0.755113	9.02273	2.84474	1.23152	1.66265	0.189165	-0.41892	1.34505	0.928091	-0.921169	-0.492126	-1.72491
gene-I8G32_RS19060	66894807	#N/A	RPA3701	24.2926	3.16338	0.00226411	2.87986	2.54444	1.68168	0.328333	-1.19013	-0.056729	-1.36891	-15.6773	-0.761228	-0.692765	-0.245885	0.110547	0.224831	0.140966	0.354905	0.585206	2.09508	2.42059	0.158407	-0.743533	0.305834	0.425984	-1.09967	-0.216274	-2.31541
gene-I8G32_RS19055	66894806	#N/A	RPA3700	0.24942	0.276299	0.755553	1.27821	1.71445	2.06066	0.00194724	-0.34716	-1.99284	-0.812651	0.209998	-0.727465	-0.488952	0.00399777	0.490647	0.0528292	0.979125	0.331823	1.8575	0.918811	0.831823	-0.58482	0.15982	-0.346214	-0.898172	-0.751902	-0.688205	-0.650547
gene-I8G32_RS19050	66894805	#N/A	RPA3699	2.76838	0.96139	0.00644614	0.00777165	0.348665	0.10852	#VALUE!	0.8592	0.121025	0.492485	1.32976	0.198129	-0.0134753	0.741295	0.811814	0.188153	0.174588	0.546713	0.00177553	0.173702	0.599319	0.928772	0.253893	0.557833	0.0026707	0.30527	0.272424	0.581719
gene-I8G32_RS19045	66894804	#N/A	RPA3698	2.30301	0.0514165	0.0760186	0.123461	#VALUE!	#VALUE!	#VALUE!	0.165593	-0.666696	0.281986	1.51123	0.265588	-0.320549	0.568389	2.70564	1.33653	1.09326	1.64384	0.783753	1.89976	3.68594	2.01953	1.11664	1.37449	0.779469	1.73423	1.04153	2.03032
gene-I8G32_RS19040	66894803	TX73_019155	RPA3697	0.856084	0.423922	0.0227095	0.0324353	#VALUE!	0.0733704	#VALUE!	0.682367	0.285164	0.10312	0.863262	0.193659	0.0881158	0.761385	0.637335	0.640164	0.078912	0.225802	0.739083	1.13664	1.54811	0.751935	0.591426	0.369803	0.644281	1.07481	0.153785	1.16009
gene-I8G32_RS19035	66894802	#N/A	RPA3696	0.0399438	1.18413	0.0936477	0.195255	#VALUE!	#VALUE!	#VALUE!	1.18932	0.662274	0.406983	-0.103031	0.549707	0.395242	1.07854	1.76414	0.527394	0.0880305	0.400247	0.499402	0.234732	1.77353	1.36222	0.573395	0.557376	0.50885	0.37007	0.181148	1.19764
gene-I8G32_RS19030	66894801	#N/A	RPA3695	0.216549	0.86273	0.134098	5.03342	1.03716	3.69153	0.1489	0.656607	0.780143	0.705764	-0.22814	1.16449	1.20202	0.239988	0.610077	0.531447	2.37278	1.81876	2.1836	1.25968	1.96944	-0.58566	-0.601543	0.757883	-0.912697	-0.870971	-1.05684	-1.22138
gene-I8G32_RS19025	66894800	#N/A	RPA3694	0.279185	0.049198	0.00801866	0.261224	0.0732374	0.0166134	0.630021	-0.094562	0.0933507	-0.132512	-0.274307	-0.0274781	0.233489	-0.71451	1.0504	1.37503	2.54491	0.0448691	1.21038	1.78103	1.88456	-0.830088	-0.796309	0.0616081	-0.609647	-0.989945	-0.998324	-1.06123
gene-I8G32_RS19020	66894799	#N/A	RPA3693	1.93265	0.0731907	0.0152698	1.92248	0.453491	0.96322	0.0955214	0.109824	0.214131	0.381754	-0.84128	0.457483	0.565033	-0.110958	0.137146	2.85848	4.81531	0.0813302	0.217179	0.410837	10.544	0.207248	3.08431	-0.147383	-0.247651	0.468868	1.55189	2.75964
gene-I8G32_RS19015	66894798	TX73_019130	RPA3692	1.69086	0.0636947	0.0193984	0.276065	0.0493941	0.777381	1.22585	0.09988	0.17201	-0.0743783	-0.682739	0.408014	0.191488	0.534042	1.18563	0.352565	0.000732224	0.601297	0.427356	0.278692	1.76826	-0.945504	-0.402931	-0.347956	-0.301755	-0.32199	0.00105822	-1.04614
gene-I8G32_RS19010	66894797	#N/A	RPA3691	0.369548	0.0659496	0.0866456	0.319705	0.286495	0.908112	0.336416	0.100584	0.50137	0.291862	0.310885	0.442517	0.203625	0.28079	1.5809	0.315284	0.427914	1.12158	0.83224	0.917999	2.53305	-1.11734	-0.444894	-0.516021	-0.461389	-0.676665	-0.345578	-1.4415
gene-I8G32_RS19005	66894796	#N/A	RPA3690	1.85991	0.572679	0.0309174	0.015601	0.0761159	0.155647	0.205309	-0.516586	-0.262531	0.122945	0.814489	-0.161343	-0.0167712	-0.252715	0.179321	0.153112	0.00370371	0.0824522	0.743524	0.136121	0.826075	-0.235416	-0.261522	-0.12334	-0.484109	-0.170099	0.0052464	-0.739371
gene-I8G32_RS19000	66894795	#N/A	RPA3689	0.607687	0.2148	0.00154542	0.0147454	0.558905	0.432326	0.310107	-0.266606	-0.0235365	0.482192	0.45373	0.330849	-0.0143098	-0.290074	0.958808	0.175142	0.172536	0.664251	1.51674	1.15466	2.43387	-0.734964	-0.33709	-0.40305	-0.691069	-0.78841	-0.20267	-1.52766
gene-I8G32_RS18995	66894794	#N/A	RPA3688	1.09153	0.0965941	0.0045246	0.031161	0.0935182	0.243275	0.154279	-0.141511	-0.0798964	0.147697	0.642276	0.216848	0.0343736	-0.192227	0.863964	0.307148	0.491952	0.730207	0.35088	1.40589	3.16676	-0.7193	-0.419424	-0.476383	-0.272455	-0.849851	-0.394592	-1.55169
gene-I8G32_RS18990	66894793	#N/A	RPA3687	1.48363	0.360367	0.00237915	0.176198	0.0174482	0.0810277	#VALUE!	-0.503734	-0.0558968	0.0468499	0.875967	-0.135783	-0.233281	-0.67467	0.0618713	0.168392	0.236223	0.0143397	0.0108607	0.00612503	0.108183	-0.112063	0.299857	-0.0290084	-0.0164334	0.0108384	-0.325333	-0.151842
gene-I8G32_RS18985	66894792	#N/A	RPA3686	0.0165403	0.493906	0.0762682	0.105889	0.111495	0.0293303	0.180457	-0.571203	-0.515941	-0.185332	-0.0266335	0.0471606	-0.129017	0.286026	0.0841847	0.0437627	0.0534007	0.0143397	0.090286	0.113562	0.0326523	0.136988	0.108812	-0.0259631	0.112387	0.161745	-0.0936697	-0.0506388
gene-I8G32_RS18980	66894791	#N/A	RPA3685	0.400821	0.0333495	0.00440025	0.549437	0.0878397	0.756497	0.841461	-0.0590268	-0.0740982	0.126207	-0.321484	0.423636	0.319157	0.527218	0.0192037	0.0928161	0.227767	0.0436765	0.696778	0.339454	0.591263	-0.0313886	-0.124538	-0.0590537	0.43239	0.334258	0.246065	-0.523507
gene-I8G32_RS18975	66894790	TX73_019090	RPA3684	1.53069	0.359444	0.0419596	1.29796	0.334387	1.77096	0.0819923	0.459289	0.385645	0.510573	-0.998839	0.90187	0.710981	-0.203198	0.248765	0.564935	0.0714097	0.0358094	0.344609	0.705563	0.363864	0.391331	0.715145	0.095514	0.40376	0.761755	-0.150338	0.473428
gene-I8G32_RS18970	66894789	#N/A	RPA3683	0.240581	0.0830368	0.0254439	0.118325	0.594106	0.52589	0.354377	0.127496	-0.21979	0.459992	0.226831	0.360287	0.109494	0.343494	0.682889	1.00684	1.01735	0.310791	2.69409	1.48665	0.0132376	0.668309	0.80369	0.353844	1.08236	0.995283	0.719179	0.0223042
gene-I8G32_RS18965	66894788	#N/A	RPA3682	1.25977	0.0510058	0.0273245	0.152335	0.502076	0.30506	0.0658786	0.098736	-0.234639	0.468187	0.77087	0.28526	-0.161187	-0.125861	2.6852	1.79517	1.98167	0.870142	5.32499	3.22858	0.842828	1.75577	1.63422	0.815068	1.72507	1.77009	1.19829	0.738959
gene-I8G32_RS18960	66894787	#N/A	RPA3681	0.108504	0.106725	0.0365315	0.207956	1.2531	1.29881	0.457552	0.164614	-0.318541	0.638368	-0.129661	0.554301	0.145777	0.313653	0.483923	1.08588	0.242002	0.19702	2.58435	1.91643	0.0430059	0.481319	1.28086	0.217197	0.97463	1.08544	0.273233	-0.0663757
gene-I8G32_RS18955	66894786	#N/A	RPA3680	0.733004	0.0412743	0.0644544	0.212344	0.331199	0.666792	0.143473	-0.0886447	-0.456331	0.314963	-0.488858	0.38438	0.155439	0.153546	0.0821573	0.529019	0.0548443	0.277708	0.804357	0.65355	0.0696967	-0.127195	1.00619	0.28764	0.552563	0.561904	-0.0914934	-0.102314
gene-I8G32_RS18950	66894785	#N/A	RPA3679	6.86803	0.0315639	0.0766498	0.380462	0.118856	0.40261	0.611375	-0.0665101	-0.514359	0.171262	-1.854	0.281697	0.235762	0.441999	0.297722	0.707978	0.13003	0.470231	1.38212	0.936331	0.20008	-0.367145	1.04644	0.401533	0.710697	0.728058	-0.176673	0.243311
gene-I8G32_RS18945	66894784	#N/A	RPA3678	9.10804	0.244933	0.0502871	1.72546	0.0327034	1.35115	0.0500895	0.332755	-0.420363	0.0736609	-2.01523	0.589558	0.570594	0.0663368	0.143335	0.670079	0.411274	0.362265	3.35367	0.0725935	0.0152123	-0.191299	1.04375	0.29773	1.03466	0.100889	-0.377804	-0.0227466
gene-I8G32_RS18935	66894782	#N/A	RPA3676	0.555958	0.205357	0.0826321	0.071464	0.422537	0.129959	0.615907	0.273432	0.534133	0.421013	0.421722	-0.172572	-0.0899118	-0.685318	1.80472	0.613533	0.278461	0.681017	1.53154	0.311842	0.523785	1.19574	0.716046	0.55087	0.79264	0.37885	0.346017	0.631733
gene-I8G32_RS18930	66894781	#N/A	RPA3675	0.788439	2.45052	0.363414	1.74931	1.74317	0.0262032	0.21475	0.95268	1.03605	0.791557	0.517735	-0.0312172	0.583842	-0.176605	2.27095	1.72726	2.18083	8.02228	4.70601	0.824464	0.0784258	1.38398	1.15482	1.36468	1.2014	0.778468	0.906661	0.159014
gene-I8G32_RS18925	66894780	#N/A	RPA3674	1.98442	2.54148	0.28641	0.439228	1.75452	0.56298	0.901956	1.20498	0.96601	0.968789	0.92276	0.471307	0.386396	0.797052	1.56258	0.726459	1.0411	1.25406	0.820903	0.214669	0.385115	1.13595	1.0079	0.744101	0.562732	0.276421	0.762	0.618009
gene-I8G32_RS18920	66894779	#N/A	RPA3673	0.70842	0.691569	0.0930709	0.0129957	0.759548	0.0396797	0.123268	0.578442	0.55961	0.57167	0.474942	0.058392	0.0159523	0.208547	0.363005	0.779864	0.0633148	0.372832	0.604658	0.0912372	0.23821	0.412841	0.592841	0.377555	0.436389	-0.141996	0.102965	0.428117
gene-I8G32_RS18915	66894778	#N/A	RPA3672	0.658503	0.504859	0.159816	0.218949	2.06242	0.148532	0.115684	0.461942	0.685583	0.81892	0.421752	-0.129728	0.166331	-0.11505	0.311477	0.0121993	0.0494079	3.91424	0.337205	0.184241	0.153856	-0.362619	0.0301481	0.881229	0.24485	-0.232685	0.0672849	-0.194721
gene-I8G32_RS18910	66894777	#N/A	RPA3671	19.4068	0.512332	0.00225582	0.424858	0.0609616	3.65134	0.753979	-0.464734	0.0242471	0.091627	-13.956	-1.03595	-0.280388	0.415334	0.59486	0.4189	0.778267	4.06753	5.19313	3.34549	0.533859	-0.597958	-0.540965	1.13092	-1.41037	-1.55132	-0.573367	-0.761661
gene-I8G32_RS18905	66894776	TX73_019020	RPA3670	3.96544	1.44305	0.719081	0.886083	2.15781	0.0960131	1.21341	0.89944	1.33264	0.853564	1.43433	-0.0938459	0.455368	0.497972	1.67883	0.675865	2.1973	1.84185	6.69616	7.78144	1.26838	-1.01997	-0.820034	0.632133	-1.4052	-2.02289	-0.89196	-1.24939
gene-I8G32_RS18900	66894775	#N/A	RPA3669	13.4556	7.57187	0.0364733	1.44103	5.0133	1.49395	9.38838	1.75614	0.287895	1.38992	-11.6288	0.668376	0.587065	2.14984	1.82254	1.49543	0.508175	0.143518	0.934955	0.749172	1.91352	1.20327	1.44456	0.198128	0.580512	0.649331	0.455156	1.08457
gene-I8G32_RS18895	66894774	#N/A	RPA3668	6.59151	0.553065	0.0659881	0.538455	#VALUE!	0.479187	#VALUE!	0.73358	-0.514278	0.119941	-8.56715	0.627443	0.651609	0.827689	1.4206	0.364893	0.013952	0.206045	0.33599	1.426	2.00957	1.30245	0.377429	0.31134	0.386206	1.23888	0.0318058	1.28924
gene-I8G32_RS18890	66894773	TX73_019005	RPA3667	2.66991	1.48826	0.222364	#VALUE!	#VALUE!	#VALUE!	#VALUE!	1.91149	1.22589	1.59605	-6.47743	1.51136	0.519949	1.25639	1.86955	0.0502372	#VALUE!	0.229923	0.299349	1.09005	1.44193	1.71156	0.12777	0.439989	0.448067	1.2667	-0.140632	1.18247
gene-I8G32_RS18885	66894772	#N/A	RPA3666	5.60136	0.16169	0.0988015	0.383954	#VALUE!	#VALUE!	#VALUE!	-0.422988	-0.743695	0.0751874	-8.09937	-0.729437	-0.730867	0.429006	1.18871	0.159697	#VALUE!	#VALUE!	0.12136	0.743348	0.966483	1.43874	0.300615	-0.07271	0.235582	0.987668	0.442995	0.973436
gene-I8G32_RS18880	66894771	#N/A	RPA3665	5.66511	0.0476785	0.00237915	0.104892	#VALUE!	#VALUE!	#VALUE!	0.167909	0.0655748	0.0741855	-8.19413	0.436601	0.25323	0.876911	1.9728	0.367797	0.182029	0.144713	0.626386	1.36494	1.52153	1.98113	0.661165	0.374433	0.737541	1.4194	0.377552	1.28167
gene-I8G32_RS18875	66894770	TX73_018990	RPA3664	0.129666	0.311693	0.401487	0.809127	0.177393	0.158942	#VALUE!	-0.537802	-1.33894	-0.325936	0.189978	-0.268968	-0.751618	-0.220498	1.50792	0.11692	0.0397	0.124221	0.556874	0.829964	1.78255	1.30036	0.213314	0.245442	0.503721	0.926334	0.0783075	1.19931
gene-I8G32_RS18870	66894769	#N/A	RPA3663	6.76489	0.624701	0.0455219	0.281946	0.435969	0.0306996	3.94993	-0.617058	-0.381244	-0.501964	-1.79151	-0.0467562	-0.244296	1.16845	0.312547	0.0686253	0.31212	1.31922	0.137418	0.0165257	1.33986	-0.386851	-0.171958	-0.810745	-0.208248	0.027097	0.424714	-0.988708
gene-I8G32_RS18865	66894768	#N/A	RPA3662	4.23052	2.25924	0.25433	0.430553	0.449391	0.140328	3.17679	-1.12531	-0.870757	-0.49195	-1.27789	-0.153189	-0.337039	1.05846	0.0688101	0.00252657	0.795409	0.00418362	0.285372	0.33119	0.577247	-0.12681	-0.00380188	0.00737021	0.282921	0.385632	0.600722	-0.50324
gene-I8G32_RS18860	66894767	#N/A	RPA3661	0.139464	0.538466	0.147816	0.294841	0.327758	0.0435213	#VALUE!	-0.806448	-0.734211	-0.510007	0.195006	0.0819854	-0.363428	-0.197498	0.220984	0.0521446	0.0720703	0.10895	0.588834	0.154814	0.0732013	0.341528	0.122983	-0.227992	0.5589	0.251969	0.150637	0.124967
gene-I8G32_RS18855	66894766	#N/A	RPA3660	18.3591	1.4829	0.19146	1.07163	0.000207673	0.029095	1.69741	-0.769353	-0.738635	0.000455422	-13.5621	-0.0342675	-0.434083	0.657861	0.0248229	0.0305843	0.0378857	0.171521	0.484601	0.362447	0.441489	0.0385433	0.0533983	-0.189936	0.356577	0.360752	-0.0541705	-0.415685
gene-I8G32_RS18850	66894765	#N/A	RPA3659	0.106804	2.22197	0.171521	7.92442	2.88343	3.03856	0.565698	1.01723	0.959515	1.03153	0.114686	0.879287	1.24057	0.430319	0.496576	0.517077	0.172797	0.206045	0.448191	0.37997	1.04944	-0.536862	1.18399	0.216854	-0.352407	-0.387292	-0.216191	-0.97494
gene-I8G32_RS18840	66894763	#N/A	RPA3658	0.411766	0.28299	0.00743366	0.333312	#VALUE!	0.317988	#VALUE!	0.474196	-0.10291	0.338297	0.504696	0.46051	0.444537	0.591348	0.453582	0.118863	0.201582	0.00281779	0.144118	0.385681	0.894082	0.531179	0.228752	0.0059393	0.182329	0.448661	-0.29506	0.705429
gene-I8G32_RS18835	66894762	#N/A	RPA3657	2.79912	0.517922	0.0438913	0.387097	0.222542	0.312752	0.227945	0.635489	0.358814	0.338503	1.19696	0.364427	0.372859	0.443099	0.816656	0.454761	0.196815	0.216168	0.549644	1.40589	1.55396	0.750363	0.526068	-0.290471	0.419296	0.939724	0.250359	1.00216
gene-I8G32_RS18830	66894761	TX73_018945	RPA3656	0.0215892	0.231645	0.0781907	0.237357	0.227518	0.0773363	0.0463532	-0.321731	-0.489912	-0.309785	0.0292508	-0.110555	-0.249865	0.106443	0.429413	0.311377	0.129457	0.0192397	0.923401	0.465131	1.12288	0.501584	0.335491	0.0402804	0.629515	0.552703	0.200736	0.846104
gene-I8G32_RS18825	66894760	#N/A	RPA3655	0.0218846	0.528901	0.0694473	0.780356	0.142983	0.562085	2.40205	0.48447	0.540945	0.199154	0.0290583	0.526085	0.465755	1.03089	0.563879	2.11773	0.668568	0.0602815	1.28722	2.64196	4.99376	0.568146	1.82026	-0.107954	0.778666	1.31322	0.543835	2.14238
gene-I8G32_RS18820	66894759	#N/A	RPA3654	9.23765	0.0555802	0.0227785	0.327056	0.00133851	0.130284	#VALUE!	0.117898	-0.225906	-0.00416677	-9.78853	-0.207958	-0.379909	0.0164614	0.835518	1.00587	0.943913	0.514451	1.41023	0.999369	1.19707	0.827229	0.849133	0.570921	0.84074	0.870461	0.839379	1.00203
gene-I8G32_RS18815	66894758	#N/A	RPA3653	0.257906	0.0777328	0.0770046	0.202869	#VALUE!	#VALUE!	#VALUE!	0.250115	0.681574	0.086221	0.499659	-0.0274465	0.453153	0.111704	0.56737	0.903242	1.89165	0.459489	0.27561	0.0981123	0.22609	0.812021	0.985609	0.855744	0.455416	0.227481	1.36071	0.335022
gene-I8G32_RS18810	66894757	#N/A	RPA3652	2.04368	4.33536	0.249139	3.49462	0.0230923	12.0448	0.731947	2.48982	1.42515	-0.0713804	1.05519	-2.02748	-1.31122	0.691061	10.0966	2.85893	24.3915	0.773238	5.43085	5.2802	1.65395	2.631	2.65035	-0.511283	1.81187	1.78252	3.76234	1.23245
gene-I8G32_RS18805	66894756	#N/A	RPA3651	0.720036	0.794376	0.0818236	13.5938	0.098998	14.4179	0.154958	1.01883	0.82259	0.212881	0.700929	-1.94781	-1.73672	-0.176071	4.98864	0.697328	12.3363	0.129199	2.91036	2.54734	0.30804	1.92245	1.28573	-0.191118	1.22048	1.22609	2.58223	0.359344
gene-I8G32_RS18800	66894755	#N/A	RPA3650	19.3242	1.15619	0.309785	10.0183	0.129428	14.1733	0.173844	1.35688	1.72453	-0.259964	-13.925	-1.97188	-1.7417	-0.200506	8.06035	1.09927	22.4949	0.799047	5.62937	2.46476	0.958751	2.26219	2.13167	-0.549375	1.75493	1.13898	3.35505	0.797993
gene-I8G32_RS18795	66894754	#N/A	RPA3649	2.42378	0.759705	0.399225	12.671	0.232728	22.2262	0.813932	1.1527	2.1166	-0.977429	1.18006	-3.18181	-2.45379	-0.861036	2.21671	0.275972	15.0841	0.525	5.46174	0.257147	0.270187	1.27202	1.70941	-0.385295	1.61107	0.30837	2.50973	0.319805
gene-I8G32_RS18790	66894753	#N/A	RPA3648	0.0907264	0.446002	0.180458	8.17256	0.711856	8.82102	0.152648	0.72138	1.15282	-0.893972	-0.131991	-1.67349	-1.41933	-0.197058	2.78862	1.26902	13.9172	0.523902	1.41718	0.963819	1.14527	1.41497	1.82012	-0.452699	0.820609	0.705215	2.39443	0.946327
gene-I8G32_RS18785	66894752	#N/A	RPA3647	19.9658	0.242749	0.19659	8.21197	0.151479	10.5918	1.26815	0.479197	1.25229	-0.31357	-14.1714	-1.67624	-1.46446	-0.649826	2.2359	0.436773	9.78516	0.617413	2.71119	0.29784	0.546605	1.32362	1.1292	-0.458526	1.17268	0.323056	2.28417	-0.534164
gene-I8G32_RS18780	66894751	#N/A	RPA3646	17.7454	0.490013	0.153518	4.06023	0.00133566	2.25067	1.38809	0.538818	0.846404	0.0046295	-13.3329	-0.754974	-1.05341	-0.810771	0.589968	0.719367	3.94995	1.07221	0.361803	1.2512	1.42674	0.558923	0.904861	-0.607306	0.368776	-0.829518	1.45042	-0.993585
gene-I8G32_RS18775	66894750	#N/A	RPA3645	22.4469	0.450387	0.0166996	11.6509	0.392379	9.58336	1.3402	0.557587	0.180891	-0.535594	-15.0405	-1.462	-1.44659	-0.698587	0.0486354	0.450577	3.79416	2.86673	0.292825	0.427099	1.88509	0.0719766	0.631702	-0.929297	-0.248274	-0.389331	1.44161	-1.04324
gene-I8G32_RS18770	66894749	#N/A	RPA3644	24.9767	0.384262	0.0154209	8.12981	1.55487	3.94214	0.037459	-0.427207	0.184262	-0.784843	-15.9114	-1.08005	-1.17233	0.141439	2.89535	0.430193	0.0283066	7.01144	6.68015	6.98186	2.71832	-1.47935	-0.803665	-1.4436	-1.47999	-2.16199	-0.0435065	-1.67237
gene-I8G32_RS18765	66894748	#N/A	RPA3643	23.9464	0.496106	0.22613	6.46589	0.0539259	4.00789	0.212281	0.740795	1.31903	-0.114607	-15.5614	-1.07743	-1.07689	0.247384	0.840344	0.209681	5.75449	4.29843	0.550003	1.29831	1.99662	0.75568	0.703026	-1.48839	0.508894	-0.969323	1.70886	-1.29791
gene-I8G32_RS18760	66894747	TX73_018875	RPA3642	2.67002	0.540626	0.0936477	12.4121	0.114674	12.2197	0.15549	0.760172	0.895789	0.254991	0.913778	-1.66983	-1.68197	0.184794	7.00676	0.698984	12.684	0.442126	1.8859	2.41857	0.117045	2.0592	1.50246	-0.408993	0.956041	1.17967	2.58949	-0.155764
gene-I8G32_RS18755	66894746	#N/A	RPA3641	21.4182	0.220936	0.0844393	8.85411	0.0876312	9.34008	0.529441	0.399418	0.786036	0.214108	-14.6888	-1.47957	-1.38327	-0.356376	1.80411	0.327522	6.32514	1.31358	1.26085	0.445983	0.845045	1.10171	0.844989	-0.625541	0.774827	0.426237	1.95687	-0.645181
gene-I8G32_RS18750	66894745	#N/A	RPA3640	3.24556	0.402402	0.20449	2.50203	0.00819064	1.77394	0.0995749	0.507285	1.16647	0.0204827	1.01126	-0.789133	-0.789089	-0.131271	0.222174	0.0908297	2.37445	2.86085	0.470765	2.67839	2.16625	0.288574	0.322482	-1.06111	0.454751	-1.40208	1.10385	-1.51054
gene-I8G32_RS18745	66894744	#N/A	RPA3639	0.119851	1.39417	0.0681005	1.76078	0.52693	0.713286	1.40214	-0.896664	-0.435381	-0.52512	0.139115	-0.473107	-0.716025	-0.92289	1.15768	0.421663	0.520336	2.11456	2.0207	2.84669	2.83635	-0.908867	-0.450443	-0.904313	-0.890441	-1.38667	-0.457649	-1.53409
gene-I8G32_RS18740	66894743	TX73_018855	RPA3638	0.759313	1.79156	0.248311	1.68686	0.329624	0.457527	#VALUE!	-1.17938	-0.930472	-0.430596	0.55025	-0.455407	-0.949105	-0.860655	0.0639391	0.268084	0.248017	0.90236	0.381864	0.107217	0.432182	-0.121469	-0.337286	-0.76027	-0.378375	-0.176196	-0.332572	-0.466255
gene-I8G32_RS18735	66894742	#N/A	RPA3637	10.5483	0.810056	0.0273245	1.99156	0.578537	1.00754	#VALUE!	-0.786637	-0.250388	-0.648644	-10.3904	-0.739536	-1.02469	-1.13079	0.299219	0.413239	1.03881	2.71522	0.340975	0.925006	0.912788	-0.404015	-0.551409	-1.34838	-0.350648	-0.853574	-0.830388	-0.755149
gene-I8G32_RS18730	66894741	#N/A	RPA3636	0.112185	0.0501767	0.0124144	4.505	0.200882	1.53605	0.222482	-0.109997	0.127666	-0.26416	0.121309	-0.618131	-0.867362	-0.2374	0.0503365	0.0066309	0.425421	3.46862	0.236453	3.00836	1.50981	-0.0816155	0.0149089	-1.04468	-0.24602	-1.45802	0.379674	-1.31053
gene-I8G32_RS18725	66894740	#N/A	RPA3635	20.3916	0.197901	0.0470991	2.9092	0.0677229	1.81948	0.692043	-0.323549	0.393318	-0.121017	-14.3356	-0.665621	-0.748357	-0.456882	0.519331	0.17294	2.64579	1.83412	0.972971	0.998312	1.29159	0.534683	0.353629	-0.723626	0.602086	-0.828351	1.06739	-1.04991
gene-I8G32_RS18720	66894739	TX73_018835	RPA3634	8.89541	0.0111376	0.0738946	3.95795	0.182384	2.22842	0.311492	0.0225526	0.596864	0.285967	1.59925	-0.670228	-0.78137	-0.240981	0.655358	0.225276	2.46986	1.02851	0.506263	0.022676	0.662426	0.58753	0.484285	-0.466545	0.359044	-0.0322426	1.01404	-0.52631
gene-I8G32_RS18715	66894738	#N/A	RPA3633	0.00324117	0.0948784	0.0193984	0.240928	0.0719667	0.307043	0.0564149	0.19403	0.18564	-0.149665	-0.00445035	0.368031	0.268369	-0.133642	0.81842	0.16265	1.02674	1.91356	0.554812	0.267697	0.231231	-0.762805	-0.191437	-0.915211	-0.420173	0.324392	0.674645	-0.268633
gene-I8G32_RS18710	66894737	#N/A	RPA3632	0.00393486	0.152306	0.0204798	0.428674	#VALUE!	0.170412	#VALUE!	-0.333291	0.238603	-0.81167	-0.00686287	-0.281454	-0.521419	0.264339	0.634497	0.54944	0.00916589	2.23064	2.51559	0.270895	0.745475	-0.724201	-0.635398	-1.27672	-1.21399	-0.352256	0.0193437	-0.703991
gene-I8G32_RS18705	66894736	#N/A	RPA3631	0.036868	0.607142	0.40263	0.228681	#VALUE!	0.26589	#VALUE!	-0.91465	-1.6226	-0.373954	-0.071131	-0.440919	-0.3596	0.328664	1.3473	0.361964	0.657827	0.166321	0.328608	0.851684	0.939163	1.13731	0.501625	0.293063	0.398129	0.929998	0.670619	0.911474
gene-I8G32_RS18700	66894735	#N/A	RPA3630	13.0489	2.75238	0.179394	0.515697	1.64876	0.0965602	0.219846	-1.31573	-0.792358	-0.988149	-11.4568	0.114897	0.376284	-0.302882	0.890613	1.22966	1.56955	1.45167	2.96277	1.33505	0.867248	-0.767671	-0.869655	-0.762778	-1.089	-0.894724	-0.864968	-0.767509
gene-I8G32_RS18695	66894734	#N/A	RPA3629	0.856084	2.39911	0.130364	5.7043	4.80893	10.7033	0.226695	-1.50724	-0.826552	-1.60318	-0.641723	-1.5572	-1.1708	-0.191197	3.10094	0.709976	0.0464676	2.5546	14.619	2.9532	5.08384	-1.59691	-1.27264	-0.919223	-2.50089	-1.36045	0.0736129	-2.19007
gene-I8G32_RS18690	66894733	#N/A	RPA3628	0.247179	2.26057	0.130418	0.197067	1.59402	1.38169	0.0683328	-1.08098	-0.642389	-0.79374	-0.212712	-0.618263	-0.179586	-0.0949581	1.21006	0.861553	0.0221834	1.51393	4.74053	0.836173	1.46349	-0.865335	-0.732799	-0.667841	-1.25934	-0.610417	0.0358133	-0.971244
gene-I8G32_RS18685	66894732	#N/A	RPA3627	0.252714	0.0470753	0.0682642	0.129152	0.098895	0.372053	1.52098	-0.089107	-0.453622	-0.154043	-0.261572	0.320565	0.142325	0.830432	0.80366	0.892689	0.244077	0.558009	2.07982	0.918811	4.61311	-0.723204	-0.701291	-0.473854	-0.927544	-0.770835	-0.330996	-1.93616
gene-I8G32_RS18680	66894731	#N/A	RPA3626	1.04712	5.98716	0.964057	2.46926	0.456234	1.80085	0.761177	-1.8816	-1.6058	-0.516933	-0.594813	-0.756597	-0.824514	-0.587219	0.830269	1.27762	0.443313	0.136642	1.19983	1.36804	4.61278	-0.815341	-0.806378	-0.189203	-0.699894	-0.982276	-0.431532	-1.85777
gene-I8G32_RS18665	66894728	#N/A	RPA3624	0.233539	0.187564	0.00281743	0.983577	0.392155	0.849041	0.158475	0.281623	0.077638	0.434683	0.249887	0.563498	0.558805	-0.277592	0.00140676	0.470579	0.485002	0.230328	0.0492622	0.972059	0.131132	-0.00215394	0.726261	-0.308249	0.0640746	0.744352	-0.482922	0.17661
gene-I8G32_RS18660	66894727	#N/A	RPA3623	0.168085	2.44321	0.429962	0.0187475	0.545307	0.0321355	0.0541062	-1.22071	-1.22861	-0.610359	-0.189949	-0.0497541	0.0264228	0.11797	0.111448	0.200735	0.0946659	0.374267	3.1659	0.152723	0.735808	-0.185439	-0.355435	-0.443719	-1.33441	-0.212147	-0.150324	-0.640509
gene-I8G32_RS18655	66894726	#N/A	RPA3622	0.65019	11.2815	6.60581	3.00618	0.0193673	0.425912	0.651121	-3.28838	-4.40611	-0.0335641	-0.420474	-0.294808	-0.84434	-0.441446	1.42631	0.993021	0.187073	1.77338	0.425292	0.373377	2.51097	-1.26776	-1.14454	-1.20107	-0.439233	0.415953	-0.287688	1.32389
gene-I8G32_RS18650	66894725	TX73_018765	RPA3621	3.91452	2.5604	3.03012	0.29862	11.9574	8.07212	0.182271	-1.52248	-2.602	2.12892	1.20888	1.85521	-0.264587	0.240969	0.444101	0.0150654	0.485002	4.33913	7.04069	9.38305	20.1195	0.591972	-0.0365496	1.4196	2.10625	2.68309	0.516331	3.78269
gene-I8G32_RS18645	66894724	#N/A	RPA3620	36.7305	0.273333	0.0681005	4.15346	34.9663	36.0146	#VALUE!	0.554608	-0.611716	4.80244	5.01828	4.91931	2.04353	2.14605	0.896197	0.13027	0.164621	2.86181	14.1612	7.5043	21.403	1.06724	0.270736	1.49038	2.98544	2.64671	0.312044	4.29843
gene-I8G32_RS18640	66894723	#N/A	RPA3619	44.1769	0.696969	0.0818236	13.4682	56.6919	52.27	10.8609	0.786734	0.606495	5.34878	4.61653	4.88705	2.91199	2.66667	1.16878	1.45704	16.8794	58.065	59.2319	37.7913	44.8563	1.25129	0.971935	4.12658	5.01234	4.9321	2.84157	5.76089
gene-I8G32_RS18635	66894722	#N/A	RPA3618	1.71234	0.179926	0.0155834	2.1025	1.80983	3.60904	2.67304	0.241314	0.179302	0.908863	-0.742605	0.994067	0.70709	0.883458	0.00928991	0.612887	0.0260583	1.09427	0.0976231	0.00572201	0.778018	-0.0204365	1.18132	0.496028	-0.103074	-0.0108701	0.0395879	-0.727453
gene-I8G32_RS18630	66894721	#N/A	RPA3617	0.458743	0.279751	0.0578021	0.389622	0.560211	0.166349	0.751232	-0.323145	-0.380375	-0.502086	-0.359353	0.163796	0.271593	-0.571349	0.967592	0.386009	0.482094	2.4182	0.240454	0.726686	3.19217	-0.845256	-0.366212	-1.05536	0.246783	-0.60901	-0.500569	-1.50527
gene-I8G32_RS18625	66894720	TX73_018740	RPA3616	0.234785	0.0258409	0.0193984	1.64847	0.3322	0.234919	0.0394	0.0534463	0.176283	0.359401	0.235788	0.242123	0.685085	0.0796152	0.169152	0.110183	0.941476	0.329768	0.725653	0.180416	0.19692	0.228727	-0.175996	0.318898	-0.539508	-0.238512	-0.669584	0.239229
gene-I8G32_RS18620	66894719	#N/A	RPA3615	0.776829	0.287483	0.000198703	3.01772	1.16276	2.5074	1.15287	0.295009	0.00170277	0.609596	-0.528458	0.796272	0.713219	0.627878	0.364722	0.014721	0.316485	0.697657	0.0374039	0.302372	0.977314	-0.432979	0.0308094	-0.398632	-0.0480815	-0.328595	-0.284764	-0.709423
gene-I8G32_RS18615	66894718	#N/A	RPA3614	0.66433	0.196568	0.0227785	0.019601	0.0107621	0.0852893	0.379303	-0.309034	-0.244355	0.0218895	0.460127	0.103764	-0.0233546	0.396685	0.00366368	0.591981	0.170769	0.324538	0.0992342	0.0758205	0.21381	0.00627468	0.744271	-0.375909	0.123979	-0.114882	-0.255417	0.253997
gene-I8G32_RS18610	66894717	#N/A	RPA3613	12.1445	0.100757	0.00494351	0.195255	0.325742	0.476056	0.296996	-0.218022	0.0805034	0.349255	-11.0711	0.396335	0.186792	0.382551	0.014895	0.0263131	0.0481248	0.0132439	0.012219	0.0374185	0.100275	0.0258536	0.0552717	0.0221009	-0.0170547	0.058873	-0.0821598	0.136991
gene-I8G32_RS18605	66894716	TX73_018720	RPA3612	2.15045	1.89659	0.101147	0.475294	1.68799	0.739857	1.36655	-1.00687	-0.629036	-0.912417	-0.873333	-0.452488	-0.302675	-0.718265	1.02085	0.799545	0.00286025	1.42047	0.329151	0.510102	2.14561	-0.796791	-0.79538	-0.668286	0.266645	-0.550122	0.00356764	-1.13761
gene-I8G32_RS18600	66894715	#N/A	RPA3611	0.700089	1.2331	0.436519	0.811558	0.13675	0.0526374	3.28948	0.973957	1.11125	0.182137	-0.550783	0.0621643	0.456052	-1.02426	2.02359	0.488375	0.242226	0.101525	1.4567	1.38014	1.32204	-1.49124	-0.473422	-0.110991	-0.65136	-1.05395	-0.236443	-1.14987
gene-I8G32_RS18595	66894714	#N/A	RPA3610	0.817399	0.0701933	0.180895	0.112695	0.68377	0.130284	0.070117	0.140714	0.904913	0.608046	0.583353	-0.180699	-0.143563	-0.165832	0.361864	0.845397	3.96371	0.478522	0.130985	0.900999	0.624419	0.433814	0.966814	-0.486219	0.154834	0.771984	1.31055	-0.561979
gene-I8G32_RS18590	66894713	#N/A	RPA3609	19.678	1.11574	0.117391	0.834837	0.392291	0.0901009	0.288111	0.81083	0.603933	0.339537	-14.0631	-0.0909567	0.394038	-0.245431	1.80282	0.316412	1.25029	0.588036	4.38961	3.44339	2.49121	-1.15413	-0.456497	0.350283	-1.17035	-1.48607	-0.639706	-1.44784
gene-I8G32_RS18585	66894712	#N/A	RPA3608	0.0426447	0.360367	0.193172	0.785454	0.346029	0.11672	0.0799733	0.405667	0.779149	0.371123	-0.0654477	0.151949	0.472125	0.158638	1.17544	0.479217	0.269171	0.408871	0.55892	0.82834	0.601483	-0.930767	-0.596013	-0.371339	-0.445509	-0.701783	-0.341697	-0.57435
gene-I8G32_RS18580	66894711	#N/A	RPA3607	0.344816	0.23622	0.0930709	0.243691	0.0509567	0.545624	0.161699	0.367145	0.643092	-0.115552	-0.384181	-0.567039	-0.297584	-0.355659	0.293053	0.0219782	0.0373366	0.0358143	0.114212	0.249011	0.191319	-0.38763	0.0403208	-0.068979	0.142767	-0.329482	-0.0709835	-0.242838
gene-I8G32_RS18575	66894710	TX73_018690	RPA3606	0.52864	0.453559	0.254305	0.104664	0.10921	0.246586	#VALUE!	0.55668	0.928301	0.220372	0.523639	0.344165	0.173654	0.265558	0.423158	0.216514	0.0496093	0.00891903	0.103273	0.230739	0.365832	-0.548672	0.359993	0.0201597	-0.149327	-0.328929	0.108962	0.450707
gene-I8G32_RS18570	66894709	#N/A	RPA3605	15.1903	1.30863	0.179394	0.828631	1.75033	1.06831	1.45448	-0.988798	-0.729582	-0.909091	-12.3408	-0.546469	-0.43835	-0.799702	2.03812	1.49255	0.333354	2.47389	2.39349	0.885208	1.62535	-1.25176	-0.962443	-0.936436	-0.95175	-0.700521	-0.325402	-0.984217
gene-I8G32_RS18565	66894708	#N/A	RPA3604	0.25626	0.20952	0.0681005	1.32407	1.70569	2.21804	1.02443	-0.435595	-0.431664	-0.891277	-0.264724	-0.842321	-0.550431	-0.62004	2.11862	0.737387	2.16763	2.39719	5.35311	0.550576	2.82487	-1.40479	-0.625736	-0.87193	-1.43253	-0.539943	1.04778	-1.35603
gene-I8G32_RS18560	66894707	TX73_018675	RPA3603	0.342102	0.196312	0.0506273	0.888479	0.952248	1.14042	1.11241	-0.324629	-0.354463	-0.715799	0.284559	-0.61121	-0.47025	-0.821004	1.05744	0.722385	0.0798767	2.26269	0.499402	0.729027	0.819951	-0.831784	-0.569296	-0.920023	-0.360915	-0.603921	0.11238	-0.638017
gene-I8G32_RS18555	66894706	#N/A	RPA3602	0.98672	0.101923	0.0659881	0.0728376	1.07049	0.276231	1.51467	0.206223	0.49515	-0.835691	-0.653293	-0.292676	0.0911552	-1.01887	0.424443	0.257712	0.995328	0.310791	0.0221584	0.0913727	0.730097	-0.515249	0.319686	-0.307161	-0.028971	-0.142847	0.707225	-0.593334
gene-I8G32_RS18550	66894705	#N/A	RPA3601	2.4166	1.61934	0.045589	0.927781	3.46433	0.455709	1.05409	1.32953	0.350588	-1.30251	-0.899922	0.33525	-0.457688	-0.704296	2.67474	0.060719	1.35291	6.08407	1.48046	0.152353	2.03563	-1.50281	-0.116378	-1.28386	-0.652745	0.22955	0.725903	-1.09034
gene-I8G32_RS18540	66894703	#N/A	RPA3600	22.4796	0.020262	0.183816	0.0704047	1.22362	0.25004	0.0194122	-0.0363356	0.89853	0.622433	-15.0485	-0.192874	-0.0592398	0.0303238	0.900341	1.24277	8.15677	0.624992	1.96304	0.39319	3.77066	0.798144	1.6114	-0.469703	0.857526	-0.427601	1.97316	1.66567
gene-I8G32_RS18535	66894702	#N/A	RPA3599	0.177543	0.689403	1.43043	0.0178561	0.836292	0.292575	1.13381	0.725194	3.13061	0.709654	0.227535	0.337914	0.0296226	0.968917	4.46174	0.853489	0.863834	1.19102	6.1435	0.120831	3.05814	2.2084	1.99478	-1.11608	2.02306	-0.207483	0.802322	1.818
gene-I8G32_RS18530	66894701	#N/A	RPA3598	0.16805	1.06125	0.132317	0.330733	0.0654199	0.113179	0.544205	-0.702412	-0.647847	0.111696	-0.167288	-0.126173	0.238358	-0.485057	0.576129	0.371212	1.53776	0.0312353	0.0807692	0.146601	0.955719	-0.524623	-0.546672	-0.0457075	0.0851657	0.173003	0.785763	-0.705703
gene-I8G32_RS18525	66894700	TX73_018640	RPA3597	3.03036	5.90309	0.252495	0.0339471	2.4498	5.75696	1.67761	2.52849	1.23063	-1.25889	-1.15726	1.573	0.0435291	-1.25072	0.20447	0.185057	1.29096	1.86209	1.11093	0.427632	0.592258	-0.286662	0.460863	-0.864748	-0.717307	0.444839	0.740964	-0.520027
gene-I8G32_RS18520	66894699	#N/A	RPA3596	8.22394	3.14379	0.108478	0.338052	4.83907	3.11977	3.60081	1.77021	0.707779	-1.75907	-1.92909	1.0556	-0.270773	-1.47794	1.24236	0.144168	0.684489	4.77989	0.920529	0.0163441	1.12704	-0.901992	0.331386	-1.25699	-0.542513	-0.0244424	0.484283	-0.767711
gene-I8G32_RS18515	66894698	#N/A	RPA3595	0.542142	0.202559	0.171297	0.343323	0.351559	0.0557565	#VALUE!	0.440381	0.973371	-0.533399	-0.644497	0.106207	-0.469652	-0.0548995	0.759541	0.0386591	1.35803	0.618758	0.388808	0.0436667	0.0229191	-0.734742	-0.106594	-0.526813	-0.351761	-0.0702687	0.797209	0.0394462
gene-I8G32_RS18510	66894697	#N/A	RPA3594	1.68231	0.271744	0.161407	0.414614	1.29208	0.35249	#VALUE!	-0.468986	-0.81016	-1.17369	-1.15075	-0.459709	-0.489857	-1.30234	0.108356	0.029789	0.0214198	0.739597	0.0676369	0.217981	0.527633	0.214129	-0.0747358	-0.961031	0.114526	0.345619	-0.0526846	0.555509
gene-I8G32_RS18505	66894696	#N/A	RPA3593	0.0728233	0.540626	0.0248232	0.2118	0.0386805	0.235716	0.298434	-0.513643	-0.222644	-0.080564	0.093479	0.228448	0.190828	-0.364582	0.166952	0.202517	0.147423	0.0988635	0.189547	0.186835	0.585663	-0.217672	-0.245357	-0.127677	0.193856	-0.245397	-0.181901	-0.505022
gene-I8G32_RS18500	66894695	#N/A	RPA3592	3.19712	0.535283	0.0278582	0.0803124	1.46689	0.142309	0.0350565	-0.442266	0.312006	-0.775916	-1.07772	-0.154166	-0.0733145	-0.0532646	0.915681	0.677232	0.793301	1.00044	0.0229948	1.35144	2.14941	-0.786473	-1.09991	-0.474478	-0.0262647	-0.823922	-0.503661	-1.13808
gene-I8G32_RS18495	66894694	#N/A	RPA3591	0.250953	0.236815	0.000198703	0.0512103	#VALUE!	0.0659915	#VALUE!	-0.483526	-0.00640443	-1.17168	-0.39524	0.14673	-0.116516	-0.15208	1.42587	0.0436971	0.168579	0.288066	1.59003	0.488533	1.39925	1.272	-0.126102	0.477151	1.03829	0.693326	0.31847	1.12112
gene-I8G32_RS18490	66894693	TX73_018605	RPA3590	1.63632	0.567303	0.00237915	0.389622	0.510568	0.325822	0.0198562	-0.527557	0.0582753	-0.479873	-0.817307	-0.303673	-0.318972	-0.0425203	0.322631	0.00984199	0.151384	0.2088	1.719	0.00262312	0.124577	0.395389	-0.0248098	-0.244529	0.813573	-0.00372471	0.192395	-0.16282
gene-I8G32_RS18485	66894692	#N/A	RPA3589	0.153083	0.0948027	0.185154	0.885202	#VALUE!	0.520657	#VALUE!	-0.222331	1.20451	-0.210445	0.23761	-0.668938	-0.896076	-0.439702	0.907873	0.633949	0.218944	0.0528083	3.71562	0.145702	2.60864	0.844142	0.909335	0.109996	1.37133	0.21915	0.300375	1.37099
gene-I8G32_RS18480	66894691	#N/A	RPA3588	0.216045	0.664424	0.329229	0.240928	0.239635	0.0338483	0.0465976	0.69459	1.00004	0.277585	0.213322	0.0485035	0.199383	-0.0789707	0.901608	4.13075	1.69772	0.0290231	0.580883	0.642456	1.61916	0.807438	1.73206	-0.0611998	0.48392	0.594634	1.01652	1.06466
gene-I8G32_RS18470	66894689	#N/A	RPA3587	3.74282	7.51004	0.659273	9.73948	2.42926	4.21183	0.0546891	-2.35929	-2.39872	-1.19577	-1.43504	-1.95623	-2.45905	-0.108094	0.151461	0.269715	#VALUE!	#VALUE!	0.309168	0.0875198	0.499805	0.352614	-0.735317	-0.691531	-0.506221	0.221482	0.225549	0.643265
gene-I8G32_RS18465	66894688	#N/A	RPA3586	0.0397294	0.200217	0.283665	0.250843	#VALUE!	#VALUE!	#VALUE!	-0.609434	-1.2361	-0.574844	0.0938855	-1.13891	-0.558285	-0.132298	2.18456	0.955239	1.03218	0.506264	0.678488	2.04101	1.53265	1.77071	0.999458	0.759373	0.762793	1.58136	1.0314	1.32646
gene-I8G32_RS18460	66894687	#N/A	RPA3585	4.23725	2.65068	0.960442	2.61465	0.744067	3.58992	0.0739584	-1.74395	-1.74938	-0.828915	-1.69074	-1.6629	-1.21557	0.185329	0.580171	0.0457864	0.147423	0.0340212	0.101289	0.317321	0.579827	0.609147	-0.0796452	-0.0712243	0.132864	0.378358	0.219699	0.525566
gene-I8G32_RS18455	66894686	#N/A	RPA3584	0.00722212	0.183704	0.101131	0.062649	#VALUE!	0.119877	#VALUE!	0.321807	0.825569	-0.687315	0.0138024	-0.228229	-0.119967	0.0659646	0.702764	0.238617	0.13083	0.0545534	1.12935	0.773421	0.230619	0.72536	0.467691	-0.112155	0.715136	0.686074	0.193574	0.272095
gene-I8G32_RS18450	66894685	#N/A	RPA3583	1.20257	0.191722	0.334794	0.229338	#VALUE!	#VALUE!	#VALUE!	0.484281	1.55614	0.0898908	1.19927	0.797614	0.512695	0.484877	0.142187	0.530651	0.898911	0.791248	0.27501	0.422475	0.345867	-0.273115	-0.928984	-0.927765	-0.383293	-0.601872	-0.983319	-0.458623
gene-I8G32_RS18445	66894684	#N/A	RPA3582	1.69843	1.30738	0.249196	0.667801	#VALUE!	0.972359	#VALUE!	1.45055	1.16268	1.20564	1.40726	1.13148	0.894315	1.00592	0.174664	0.0484609	0.0316364	0.148828	0.320102	0.246705	0.363359	0.268615	-0.0868491	0.257033	-0.361014	0.330925	-0.0648756	0.388327
gene-I8G32_RS18430	66894681	#N/A	RPA3578	6.34457	1.11967	0.602056	1.62171	3.01217	2.18778	3.8841	0.972747	1.27373	1.1068	1.43938	0.788556	0.582772	1.06709	0.875515	1.35839	0.652221	0.674182	2.47563	0.213981	0.121305	0.679108	1.10401	0.412591	0.95633	0.221745	0.60085	0.187305
gene-I8G32_RS18425	66894680	#N/A	RPA3577	26.2857	0.0701933	0.124618	0.417394	0.368579	0.791899	0.322042	-0.106587	0.822423	0.369704	-16.326	0.39937	0.237565	0.237003	0.0104916	0.639033	0.904209	1.27335	0.480728	0.252611	0.212306	-0.0194762	1.47458	0.552369	0.394687	0.308735	0.565638	-0.27118
gene-I8G32_RS18420	66894679	#N/A	RPA3576	0.141097	1.31599	0.0656237	0.259311	0.607304	0.541124	1.60578	-0.742195	0.619734	-0.484985	0.138255	-0.326642	-0.178327	-0.672361	0.717716	0.576716	0.228651	0.108363	0.123449	0.883263	0.939426	-0.639953	1.4065	0.12179	0.132188	-0.748717	0.23494	-0.762752
gene-I8G32_RS18415	66894678	#N/A	RPA3575	0.0990352	0.226907	0.098065	0.275788	0.0056858	0.435812	1.41213	-0.310713	0.64432	-0.0123679	0.119304	0.345861	0.23103	-0.820508	0.554372	0.112138	0.00286025	0.552745	1.05628	0.587336	0.626521	-0.553637	-0.206692	-0.419049	0.634115	-0.542875	0.00364685	-0.556194
gene-I8G32_RS18410	66894677	#N/A	RPA3574	12.2324	0.131405	0.320329	0.275113	0.115576	0.346218	0.677372	-0.204015	1.03355	-0.180509	-11.1169	0.31465	0.246761	0.626835	0.0104916	0.470508	1.591	0.0141071	0.693037	0.792823	0.131371	-0.021217	0.637487	-0.0243064	0.532309	0.824726	0.882037	0.1767
gene-I8G32_RS18405	66894676	TX73_018520	RPA3573	0.172821	0.862778	0.098065	0.192453	0.68243	0.188203	1.20865	-0.658992	0.554289	-0.554753	-0.172452	-0.180675	-0.1686	-0.6748	1.0662	0.494605	0.182663	0.264527	0.093604	0.408963	0.307099	-0.886858	-0.458262	-0.230443	0.104774	-0.405639	0.209737	-0.321044
gene-I8G32_RS18400	66894675	#N/A	RPA3572	0.130174	0.00290823	0.0782065	0.13556	0.212023	0.126361	0.172333	0.00723961	-0.511515	-0.380039	-0.180866	-0.190588	-0.177369	0.339404	1.98221	0.479217	1.317	0.395622	0.643654	1.26304	1.90462	1.30406	0.468447	0.394265	0.473037	0.874155	0.777048	1.25267
gene-I8G32_RS18395	66894674	#N/A	RPA3571	0.122882	0.333519	0.134098	0.343323	0.326523	0.146246	0.156596	-0.421473	-0.697855	-0.44341	-0.156597	-0.19829	-0.335065	0.291271	0.91958	0.0384519	0.228898	0.101536	0.404148	0.64791	1.12387	0.906941	0.0972431	0.196948	0.444661	0.674156	0.338394	1.00461
gene-I8G32_RS18390	66894673	#N/A	RPA3570	0.234183	0.110846	0.00818227	0.115977	0.0936603	0.315461	0.306123	-0.213376	-0.103793	-0.18685	-0.289879	-0.393163	-0.167731	0.488933	0.75037	0.0694692	0.297149	0.392903	0.393444	0.469077	1.07764	0.743321	0.144876	0.445884	0.371819	0.524262	0.363968	0.833187
gene-I8G32_RS18385	66894672	#N/A	RPA3569	0.0771632	0.353255	0.00102982	#VALUE!	#VALUE!	#VALUE!	#VALUE!	0.672923	0.0237109	0.261562	0.188067	-0.142296	-0.30307	-0.449678	0.634633	0.1227	#VALUE!	0.0727057	0.0060655	1.56069	0.347417	0.898161	0.294881	0.221773	-0.0147367	1.37462	0.613095	0.474298
gene-I8G32_RS18380	66894671	#N/A	RPA3568	0.18625	2.30089	0.160294	13.0843	0.16226	16.9586	0.0701324	1.86062	1.09594	-0.316958	0.218093	-2.18221	-1.97768	0.133806	0.482915	0.240827	9.69897	3.92336	0.13662	0.0223085	0.404258	0.486004	0.767017	-1.17926	0.192366	-0.0354271	2.18524	-0.478235
gene-I8G32_RS18375	66894670	#N/A	RPA3567	0.811202	0.313919	0.0683848	1.34269	0.56646	0.325478	0.019052	0.322634	0.427711	0.432511	-0.459526	0.24147	0.48428	0.0262131	0.969986	0.612887	0.691222	0.044851	0.601647	1.34782	1.60071	-0.840686	-0.581283	0.0582209	-0.364493	-0.944698	-0.46376	-1.04298
gene-I8G32_RS18370	66894669	#N/A	RPA3566	1.4941	0.149335	0.00226411	0.131476	#VALUE!	#VALUE!	#VALUE!	0.373809	-0.0440278	0.652066	1.22727	0.479597	0.295981	1.03663	1.31708	0.361964	1.05262	0.110936	0.934955	1.5442	2.20618	1.18916	0.482055	0.263245	0.761766	1.31055	0.87568	1.42437
gene-I8G32_RS18365	66894668	#N/A	RPA3565	0.179183	0.0400921	0.0313892	3.28287	0.00332992	1.13069	0.00497004	0.0787743	-0.398934	-0.00728135	-0.219138	-0.694674	-1.14035	-0.0148437	2.07901	0.323583	1.15351	0.00665061	0.36749	1.07844	2.51809	1.39457	0.462809	0.0136907	0.401914	0.87603	0.906235	1.6377
gene-I8G32_RS18360	66894667	#N/A	RPA3564	5.5516	36.3307	9.87713	24.675	0.151113	3.4976	0.415505	-3.75927	-5.4839	0.226447	-1.27565	-0.876026	-2.11935	-0.296445	0.132165	2.37189	0.0501622	0.881046	4.26982	0.103532	1.47549	-0.174652	-1.69279	-0.503351	-1.16808	-0.128544	-0.088436	-0.949232
gene-I8G32_RS18355	66894666	#N/A	RPA3563	1.35074	0.383524	0.249196	0.389622	#VALUE!	0.0048146	#VALUE!	0.561463	1.28898	0.620366	1.02494	0.0144187	-0.570075	-0.137283	0.593527	0.183378	2.6586	0.74548	0.151929	0.530901	0.34243	0.691162	0.422667	-0.959711	0.228763	0.627059	1.49171	0.3945
gene-I8G32_RS18345	66894664	#N/A	RPA3562	1.72871	0.074858	0.385611	3.11856	0.660776	1.74563	0.415782	-0.150559	1.7928	-0.673362	0.774142	-0.800276	-1.02744	-0.456896	0.482915	0.609071	13.4535	0.850281	2.16338	1.21958	0.0822203	0.503043	1.24748	-0.641612	0.871456	0.811815	2.33874	0.130817
gene-I8G32_RS18340	66894663	#N/A	RPA3561	0.00201913	0.33639	0.0254439	0.199833	#VALUE!	0.022142	#VALUE!	0.558317	0.285878	-0.36257	0.00363059	-0.062687	0.351697	-0.248383	0.247435	0.0124986	2.07239	0.0340212	0.120299	0.22055	0.00742766	0.410977	0.0342705	-0.0928991	-0.195833	0.349033	1.17533	-0.0139367
gene-I8G32_RS18335	66894662	#N/A	RPA3560	0.0868653	0.304909	0.101228	0.222015	#VALUE!	#VALUE!	#VALUE!	0.550357	0.792328	-0.534423	0.178902	-0.282558	-0.421846	0.256171	0.966681	0.134833	0.676273	0.244971	0.886795	1.04257	1.10609	1.07101	0.298998	0.449476	0.815313	1.05041	0.753266	0.949582
gene-I8G32_RS18330	66894661	#N/A	RPA3559	0.18698	#VALUE!	0.0154209	#VALUE!	#VALUE!	#VALUE!	#VALUE!	0.0833987	-0.241225	-1.60787	0.515666	0.28132	0.572399	0.605043	#VALUE!	#VALUE!	#VALUE!	#VALUE!	0.686099	0.863933	1.01743	0.580351	-0.261895	0.489921	0.812904	1.08182	0.411395	0.951835
gene-I8G32_RS18325	66894660	#N/A	RPA3558	0.0504256	0.081233	0.0279555	0.619599	#VALUE!	0.269682	#VALUE!	-0.212833	-0.299779	-0.401621	0.102327	-0.450793	-0.758616	0.412959	1.17242	0.585262	0.249134	0.238122	0.660394	0.739851	1.71326	1.12579	0.693771	0.425894	0.600884	0.766787	0.374646	1.25874
gene-I8G32_RS18320	66894659	#N/A	RPA3557	0.406794	0.782456	0.0829159	#VALUE!	#VALUE!	#VALUE!	#VALUE!	1.46852	0.770032	0.99356	0.901632	0.591736	1.33079	1.44693	0.776115	#VALUE!	#VALUE!	#VALUE!	0.138946	#VALUE!	0.180911	1.15551	-0.0777782	0.980799	0.305333	0.897379	0.72254	0.326486
gene-I8G32_RS18315	66894658	#N/A	RPA3556	1.27969	0.418965	0.557533	0.487665	#VALUE!	#VALUE!	#VALUE!	0.847941	1.60763	0.487943	1.33944	0.385172	0.883262	0.156347	0.37063	0.00789831	1.4948	0.0231704	0.13662	0.294784	0.254611	0.594114	-0.0295232	-0.071222	0.222676	0.462065	1.07736	0.372271
gene-I8G32_RS18310	66894657	#N/A	RPA3555	0.206928	0.0536214	0.0875708	0.118325	0.0537157	0.193234	#VALUE!	0.128412	0.558446	0.135011	-0.298699	-0.319503	-0.206805	-0.200206	0.0695733	0.115102	2.87093	0.00214601	0.0465746	0.628281	0.778737	-0.127507	-0.197404	-0.00477041	-0.0724459	0.612208	1.24828	0.650056
gene-I8G32_RS18305	66894656	#N/A	RPA3554	4.09672	#VALUE!	0.0171844	#VALUE!	#VALUE!	#VALUE!	#VALUE!	-0.688138	-0.229183	-0.304131	-7.31108	0.389732	0.236279	0.762072	0.154411	0.236183	0.192083	0.365477	0.1859	0.441152	1.65657	0.349621	-0.488639	0.621403	0.311868	0.67803	0.374488	1.38351
gene-I8G32_RS18300	66894655	TX73_018415	RPA3553	8.03376	0.0212551	0.0044011	0.152118	#VALUE!	0.210606	#VALUE!	0.0635409	0.0869015	-0.366999	-9.27866	-0.363549	-0.257903	-0.677481	1.04938	1.09804	1.09818	0.0714133	0.0925128	0.635417	1.6049	0.984569	0.836544	0.149154	0.138003	0.675372	0.850369	1.03194
gene-I8G32_RS18295	66894654	#N/A	RPA3552	0.118267	0.36585	0.084138	0.0264094	#VALUE!	0.10852	#VALUE!	-0.592985	0.599311	-0.45108	0.189948	-0.207641	-0.0534128	0.49091	1.61668	0.490446	0.832322	0.117715	2.36167	0.72798	1.73785	1.21856	0.664518	0.211339	1.05472	0.692238	0.744658	1.13158
gene-I8G32_RS18290	66894653	#N/A	RPA3551	0.0622346	0.280749	0.130888	0.155306	#VALUE!	#VALUE!	#VALUE!	0.546073	0.904567	0.216701	-0.143357	-0.0780055	0.306445	0.372226	1.26933	0.661852	0.465455	0.305743	2.35766	0.971325	2.88375	1.11926	0.731146	0.453451	1.11538	0.884071	0.530499	1.5087
gene-I8G32_RS18285	66894652	TX73_018400	RPA3550	1.35448	0.119313	0.473451	0.141203	0.513064	0.418229	0.0898005	-0.200162	2.16591	-0.460442	-0.729725	-0.404989	-0.137046	-0.157458	3.92608	0.503743	0.338396	0.641343	16.5326	0.0589949	4.6568	1.67923	1.28063	0.43209	2.2392	0.0823705	-0.334312	1.69176
gene-I8G32_RS18280	66894651	#N/A	RPA3549	0.0731709	2.8338	0.594098	1.74389	1.40541	0.831752	0.0145509	1.18956	1.38037	0.886733	-0.0998297	0.551658	0.728673	-0.0395451	0.0546456	0.344369	0.35112	0.336337	0.789182	0.0765236	0.118406	0.0878617	0.484102	0.310073	-0.499525	-0.104867	-0.356652	-0.156555
gene-I8G32_RS18275	66894650	#N/A	RPA3548	1.4903	0.195108	0.080114	0.128245	0.326523	0.523365	0.484251	-0.225952	-0.758181	-0.298071	-0.835216	0.3422	0.107395	0.353904	0.287908	1.63919	2.13234	0.315492	0.281908	0.241502	1.01793	0.333076	2.57739	-0.277674	-0.258711	0.268819	0.870279	0.71179
gene-I8G32_RS18270	66894649	#N/A	RPA3547	29.8987	2.54938	0.571724	23.2311	7.51795	9.92812	2.32678	-1.80453	-1.67684	-1.65934	-3.26865	-2.57165	-2.29831	-0.865023	0.85051	0.294707	0.759308	0.187456	0.0707113	0.875415	0.0800513	0.845286	-0.736158	-0.317182	-0.118854	-0.879791	-0.661939	0.153745
gene-I8G32_RS18265	66894648	#N/A	RPA3546	0.171314	1.228	0.00226411	0.240066	0.822367	0.0933706	0.000321763	0.720156	0.0267936	0.571449	-0.161541	0.0976586	0.183016	0.000236668	1.36264	1.00684	0.561526	2.13592	1.50461	0.0311338	1.30539	0.947051	0.684189	0.76414	0.669667	0.0440356	-0.470273	0.846005
gene-I8G32_RS18255	66894646	#N/A	RPA3544	0.368434	0.706135	0.00851653	0.19443	1.38633	0.0924992	#VALUE!	0.786358	0.110064	1.0295	0.458508	-0.180567	0.28208	0.931179	0.282716	0.110524	0.216701	0.103741	0.270945	0.334759	0.245085	0.38675	-0.213262	0.189915	0.302208	0.415406	0.321106	0.29588
gene-I8G32_RS18250	66894645	#N/A	RPA3543	0.078221	0.493366	0.0372245	0.258947	3.10372	0.0403508	11.0249	0.499005	0.299728	1.05304	-0.0932931	0.0491615	-0.193008	1.71425	0.11211	0.411213	0.0295995	2.60017	0.0319658	0.253957	0.179564	0.159372	-0.431252	0.818308	-0.0379841	-0.303605	-0.0468372	0.242767
gene-I8G32_RS18245	66894644	#N/A	RPA3542	0.414224	0.0706104	0.0386179	0.798309	0.86441	0.225447	0.95535	-0.128336	-0.305994	0.644083	0.349356	-0.257764	-0.573405	0.739344	0.111448	0.825834	2.05553	0.0856208	0.0401014	0.379508	0.255275	0.16335	-0.759298	0.128118	-0.0534908	-0.469436	-1.06467	0.340793
gene-I8G32_RS25070	66896009	#N/A	RPA3541	0.214836	1.29603	0.696373	0.648255	#VALUE!	0.470024	#VALUE!	1.27125	1.7703	0.13303	0.330117	0.606629	0.65878	0.900655	0.185994	0.0784823	0.835487	0.366199	0.663721	0.325683	0.00272559	-0.282855	-0.220721	-0.415459	0.541498	-0.387085	-0.703862	-0.0048273
gene-I8G32_RS18235	66894643	#N/A	RPA3540	1.30748	0.510108	0.27359	0.0431741	#VALUE!	0.124226	#VALUE!	0.612159	1.0759	-0.20261	0.957646	-0.228079	-0.0854362	0.37194	0.104699	0.020437	0.0347159	0.114905	0.138154	0.0548544	0.881021	0.200059	0.0709605	-0.225065	0.208177	-0.10353	-0.0870424	0.800238
gene-I8G32_RS18220	66894640	#N/A	RPA3538	11.016	0.128657	0.00226411	0.22265	0.0640729	0.809947	0.0119336	0.201166	-0.0490356	0.121532	-10.5828	0.567945	0.226033	0.0352555	0.311346	0.173359	0.338917	0.0145395	0.0636292	0.389129	0.454038	0.373091	0.283309	0.0255223	0.0802431	0.404355	0.388507	0.466466
gene-I8G32_RS18215	66894639	TX73_018330	RPA3537	0.23158	0.0236252	0.09702	0.265061	0.0672362	0.240495	#VALUE!	-0.0643636	-0.685353	0.149881	-0.340529	0.326613	-0.353435	-0.921565	0.192559	0.0554505	0.000966905	0.0939179	0.0230913	0.28402	0.17195	0.332804	-0.149595	-0.237118	-0.0458151	0.42058	-0.002933	0.253322
gene-I8G32_RS18210	66894638	#N/A	RPA3536	0.202751	0.170222	0.0295126	0.696556	0.470017	0.821142	0.0182137	0.242658	-0.326262	0.414138	-0.202185	0.474187	0.353815	-0.0283431	0.163296	0.237714	0.0966302	0.336992	0.0747319	0.26495	0.549799	-0.2187	0.506111	-0.325164	0.0839492	0.281167	0.137705	-0.483111
gene-I8G32_RS18205	66894637	#N/A	RPA3535	0.224925	0.00352846	0.0193984	0.791279	0.00606128	0.397146	0.0194122	0.00694352	0.184238	-0.0116491	-0.213762	0.304441	0.412067	-0.035578	0.30694	0.310499	0.485842	0.0489781	0.160487	0.445983	0.134199	-0.349084	-0.3191	-0.0700438	-0.158462	-0.410303	-0.409785	-0.168053
gene-I8G32_RS18200	66894636	#N/A	RPA3534	0.330155	0.0260513	0.0209647	1.08683	0.0180979	0.151203	0.100427	-0.0511994	-0.247262	-0.0343954	-0.323198	0.172722	0.502699	-0.167177	0.117501	0.151101	0.483395	0.045594	0.33772	0.450459	0.0972583	-0.165379	-0.242312	-0.0651814	-0.279073	-0.415704	-0.407109	-0.128088
gene-I8G32_RS18195	66894635	#N/A	RPA3533	12.2906	0.189638	0.0193984	0.414583	0.0140256	0.18059	0.00682468	-0.261535	-0.209734	-0.0323693	-11.141	0.209431	0.315197	-0.0208109	0.473945	0.280041	0.800307	0.149429	1.48942	0.642188	0.569703	-0.52432	-0.379385	-0.211769	-0.805502	-0.619918	-0.691031	-0.513152
gene-I8G32_RS18190	66894634	#N/A	RPA3532	1.16995	0.433961	0.0881127	0.236425	0.21479	0.0451875	0.318459	-0.425223	-0.731075	-0.272176	0.658435	-0.0578192	0.188295	-0.34565	0.0924976	0.237885	0.404196	0.174027	0.230751	0.360435	0.0315807	-0.134044	-0.370279	0.195011	-0.218162	-0.369513	-0.388078	-0.0503946
gene-I8G32_RS18185	66894633	#N/A	RPA3531	13.1165	0.425447	0.0368457	0.621607	0.295907	0.715788	0.0247704	0.454161	0.315767	0.397964	-11.5099	0.485229	0.400197	-0.0530009	0.0433593	0.612887	1.05771	0.136642	0.198591	0.55368	0.338244	0.0748664	0.702137	-0.186869	0.201003	0.503315	0.687647	-0.367488
gene-I8G32_RS18180	66894632	#N/A	RPA3530	12.1945	1.65118	0.186392	0.73992	0.374749	0.0338483	0.279844	-1.0891	-1.09039	-0.444487	-11.1048	0.0528626	-0.49145	-0.481182	0.937852	0.383052	0.372194	0.299456	0.660394	0.838754	0.972538	0.815477	0.411897	0.337871	0.496636	0.697382	0.39268	0.809954
gene-I8G32_RS18175	66894631	#N/A	RPA3529	0.805066	0.000228038	0.00302534	0.441358	0.179483	0.191981	0.484424	0.000891856	0.0683073	0.226873	-0.496473	0.185764	0.298458	-0.40855	1.75189	1.10966	1.072	0.17072	2.2616	2.16495	2.83748	-1.122	-0.810343	0.163659	-0.803948	-1.1537	-0.609533	-1.38028
gene-I8G32_RS18170	66894630	#N/A	RPA3528	10.6454	0.121559	0.0273245	2.78892	1.50154	2.02967	0.109295	0.214053	0.297891	0.890655	-10.4205	0.932035	0.973915	0.227922	0.819855	0.540167	1.87861	0.16216	1.09436	0.533221	1.06246	-0.72582	-0.73495	0.203164	-0.624043	-0.488373	-0.991358	-0.762737
gene-I8G32_RS18165	66894629	TX73_018280	RPA3527	0.334044	0.360367	0.0326209	0.308668	0.708642	0.127531	0.348173	-0.36997	-0.285537	-0.590195	-0.289766	-0.138223	-0.249321	-0.362587	0.847694	0.454661	0.216164	0.113921	0.0288017	0.320415	2.272	-0.716083	-0.466457	-0.145059	0.0358631	-0.328635	-0.262844	-1.21854
gene-I8G32_RS18160	66894628	#N/A	RPA3526	0.216951	0.235917	0.14256	0.0438728	0.231445	0.455709	0.11399	0.359274	0.68565	-0.332097	0.243546	0.419745	0.0641908	0.232454	0.0170202	0.11862	0.0834007	0.563161	0.127428	0.0122132	0.0618136	-0.0287782	0.149863	-0.455639	-0.139711	-0.0197714	-0.131673	0.0862434
gene-I8G32_RS18155	66894627	#N/A	RPA3525	0.221204	0.0178085	0.010982	0.828631	0.054649	0.763006	0.112961	-0.0363852	-0.116502	0.10045	-0.225998	0.499796	0.463524	-0.192756	0.393493	1.37677	0.435757	0.424343	0.080315	0.905661	0.62948	-0.412877	-0.804959	-0.339739	-0.0875434	-0.666873	-0.393866	-0.52538
gene-I8G32_RS18150	66894626	#N/A	RPA3524	1.35938	1.07748	0.0925182	1.12445	0.192273	1.30877	0.253592	0.745938	0.556481	0.255079	-0.745075	0.685744	0.552499	-0.356281	0.488407	0.113648	0.443873	0.648051	0.909992	0.231277	0.643407	-0.505326	0.170017	-0.481444	0.528905	0.265345	0.397222	-0.597866
gene-I8G32_RS18145	66894625	#N/A	RPA3523	19.2115	0.112797	0.0152781	0.769563	0.0108481	0.578289	0.132529	0.177722	0.139121	-0.022811	-13.9072	0.360043	0.384934	0.162842	0.626083	0.0269187	0.123204	1.08222	1.27942	0.137302	1.6698	-0.546861	0.0512851	-0.538258	0.594934	0.172263	0.14063	-0.966134
gene-I8G32_RS18140	66894624	#N/A	RPA3522	25.16	0.0327548	0.0142277	0.339121	0.444076	0.626877	0.0668495	-0.0559345	-0.133439	0.353842	-15.9633	0.33617	0.197271	0.0729568	0.397766	0.224795	0.662566	0.330249	0.404872	0.339525	3.66624	-0.45272	0.409834	0.250892	0.285029	0.377933	0.489942	-1.5103
gene-I8G32_RS18135	66894623	TX73_018250	RPA3521	22.6603	2.93057	0.00226411	1.16475	2.77738	2.77253	1.93076	-1.4265	-0.0496483	-1.09694	-2.58928	-0.796777	-0.448619	-0.727103	1.12329	0.271309	1.89014	0.0828766	2.07982	0.349903	8.1115	-0.937624	-0.607277	0.0953255	-0.806669	-0.405789	-0.819731	-2.25206
gene-I8G32_RS18130	66894622	#N/A	RPA3520	0.237149	6.5376	1.0631	3.04195	3.03477	3.48255	0.35315	1.76917	1.63922	1.01841	-0.202685	0.916379	0.878561	-0.292055	1.53578	0.0120459	0.244492	0.155038	3.35588	2.29817	0.785284	-1.1212	0.0306429	0.14556	-1.01329	-1.25057	-0.238773	-0.877602
gene-I8G32_RS18125	66894621	#N/A	RPA3519	15.599	0.0549304	0.00435181	0.241621	0.233787	0.00292979	0.0208348	-0.0988779	-0.0830784	-0.255771	-12.5003	-0.00452977	0.180192	-0.038679	0.141692	0.0880238	0.0484484	0.081014	0.0151437	0.0643476	0.0642547	-0.186778	-0.151491	-0.107149	0.0178776	-0.0982711	0.0759101	0.090167
gene-I8G32_RS18120	66894620	#N/A	RPA3518	0.215892	1.96736	0.694442	0.0645806	#VALUE!	0.353522	#VALUE!	1.33292	1.49916	0.616747	0.341632	0.532079	0.140656	-0.17623	0.0911315	1.08609	0.778267	0.182727	0.46721	0.715665	0.0229191	0.166648	0.796028	0.3277	0.452571	0.705308	0.703581	-0.0383875
gene-I8G32_RS18115	66894619	#N/A	RPA3517	14.8561	0.0402025	0.0309174	0.076478	0.12121	0.00388631	0.00174115	-0.0770038	0.286865	-0.17595	-12.2245	-0.00726058	-0.0815605	0.00433001	0.0460091	0.191251	0.800613	0.59223	0.606548	0.147196	0.0540505	0.0701344	0.24657	-0.414015	0.399283	0.173232	0.547772	0.0788473
gene-I8G32_RS18110	66894618	#N/A	RPA3516	0.136369	0.139608	0.0368457	0.44688	#VALUE!	0.126361	#VALUE!	-0.294004	0.340904	-0.377469	0.207952	0.21615	0.48179	0.610147	0.619607	0.0275743	0.147134	0.736584	0.0409665	0.460667	0.555232	0.629446	0.0625018	-0.629794	-0.0582883	0.515221	0.208528	0.550902
gene-I8G32_RS18105	66894617	#N/A	RPA3515	2.13155	0.262698	0.0542272	0.0664751	0.129411	0.107767	0.0300807	0.482203	-0.360361	-0.162354	-0.813192	-0.111192	-0.0608358	0.0469055	0.00289241	0.00374205	0.107261	0.652292	0.113029	0.034109	0.345482	0.00449296	0.0053346	-0.395081	-0.112375	0.0484406	0.142569	-0.345094
gene-I8G32_RS18100	66894616	#N/A	RPA3514	4.1019	1.73653	0.0044011	1.102	5.53628	2.71694	1.55387	-0.875023	-0.087803	-1.42785	-1.44655	-0.841753	-0.446379	0.775597	0.276136	0.0803298	1.76608	0.0310204	0.465909	0.470187	0.385655	-0.359085	0.203423	-0.0482181	-0.410029	0.432955	0.987848	-0.407007
gene-I8G32_RS18075	66894611	#N/A	RPA3511	0.270294	0.061525	0.846881	7.00573	2.00155	8.14146	1.48872	-0.151415	-1.40024	-0.981528	-0.274133	-1.34711	-1.11793	0.724062	2.07415	0.47137	0.00847934	3.15348	8.72947	0.897517	1.12542	-1.24996	-0.533743	-0.942927	-1.66636	-0.681226	0.0131565	-0.761836
gene-I8G32_RS18070	66894610	#N/A	RPA3510	12.4168	0.182466	0.134098	14.6218	0.379907	4.8962	0.0207578	0.32632	0.998297	0.577232	2.68728	-1.43466	-1.55259	-0.0330753	4.5257	0.269715	5.83863	0.429792	2.49109	1.3622	0.697106	1.83822	0.701827	-0.343887	1.1417	0.914192	1.82862	-0.673634
gene-I8G32_RS18065	66894609	#N/A	RPA3509	9.96866	0.326988	0.0818236	3.03625	0.311244	1.83754	0.180742	0.417187	0.63396	0.462125	1.74071	-0.819771	-0.83359	0.206385	0.211752	0.0644916	0.337027	1.51928	0.509171	0.890495	5.26093	0.249227	-0.157531	-0.680436	-0.384181	-0.646216	0.324831	-1.86875
gene-I8G32_RS18060	66894608	#N/A	RPA3508	0.245	0.0299662	0.086634	1.9398	0.26968	4.67366	0.00588023	0.110203	-0.571368	-0.3244	-0.334036	-1.03259	-0.637608	0.0116126	1.33595	1.39274	0.73099	0.304632	10.6142	2.78391	8.15015	-1.04613	-1.18519	-0.243801	-1.79596	-1.33173	0.484554	-2.53028
gene-I8G32_RS18055	66894607	#N/A	RPA3507	0.296967	0.0851421	0.0203828	0.392809	0.32343	0.250257	0.345075	0.137606	0.206963	0.340151	-0.25539	0.221106	0.26284	0.337839	1.59837	0.402235	1.47534	0.00203283	3.3728	3.24487	1.69543	-1.03932	-0.537193	0.00258227	-1.09665	-1.34827	-0.776151	-1.0743
gene-I8G32_RS18050	66894606	#N/A	RPA3506	0.315151	0.0706104	0.00226411	0.222015	0.156312	0.0863486	0.0541062	-0.114973	-0.0284104	-0.192726	0.248135	-0.0895173	0.160456	0.0700839	1.54859	1.33138	1.54302	0.300873	3.34462	3.2634	1.48527	-0.985701	-0.784511	-0.233784	-0.973611	-1.28194	-0.732412	-0.90201
gene-I8G32_RS18045	66894605	#N/A	RPA3505	0.748325	1.80655	0.742616	1.33247	2.31506	3.40527	2.19126	0.960271	1.3596	0.906388	0.548985	0.917158	0.490164	0.791133	0.464341	4.14458	4.05306	0.0855315	0.782241	0.908529	0.903922	0.546307	2.08824	0.105668	0.458204	0.755256	1.41379	0.666249
gene-I8G32_RS18040	66894604	TX73_018155	RPA3504	1.25627	0.30665	0.357622	0.0184279	0.0204816	0.0988681	0.1664	0.368224	1.22125	0.0354294	0.672526	0.10819	0.0188788	0.192296	0.598697	3.94125	5.75945	0.550111	2.4491	1.65226	0.468312	0.551781	1.50672	-0.41394	0.935851	0.972573	1.4767	0.444437
gene-I8G32_RS18035	66894603	TX73_018150	RPA3503	0.0201353	0.0252033	0.0424748	0.686942	0.012511	0.193859	0.460614	-0.0517248	-0.339354	-0.0247046	0.0236474	0.184234	0.392965	0.406562	0.901354	0.106889	0.648199	0.100092	1.66469	1.11844	1.89018	-0.756114	-0.222554	0.115743	-0.700912	-0.756621	-0.491061	-1.05583
gene-I8G32_RS18030	66894602	#N/A	RPA3502	1.11536	3.52351	0.098065	6.95846	0.383706	2.50027	0.064659	-1.19232	-0.574661	-0.322422	-0.579929	-0.744567	-1.07148	-0.0735121	0.325523	0.0811817	0.0664074	0.634401	1.61665	0.111263	0.0407137	-0.339727	-0.116948	-0.365617	-0.656551	0.129538	0.0984721	0.0570169
gene-I8G32_RS18025	66894601	#N/A	RPA3501	1.17726	26.0424	0.44755	13.9985	1.26627	8.3098	0.544205	-4.13029	-2.08392	-0.78127	0.584215	-1.48059	-1.72345	-0.377842	0.885579	0.0758502	0.301329	0.354379	2.03907	0.219993	0.0904858	-0.828812	-0.618581	-0.290388	-0.876653	0.265762	0.365337	0.131316
gene-I8G32_RS18020	66894600	#N/A	RPA3500	0.626867	32.5287	0.756853	9.64106	0.655544	4.13608	0.00944119	-3.5837	-2.44509	-0.488811	0.388152	-1.00158	-1.40412	-0.014111	1.96352	0.58077	0.083224	2.62919	9.77421	0.867815	1.45061	-1.30172	-1.17868	-1.03301	-1.86121	-0.714364	-0.110962	-0.997746
gene-I8G32_RS18010	66894598	#N/A	RPA3499	1.6028	1.97299	0.0927525	1.82785	3.25539	3.07447	0.0779168	-0.920216	-0.624902	-1.10355	-0.664208	-0.837674	-0.592563	-0.0931094	1.83604	0.736914	0.396851	1.25406	0.801195	1.35196	1.47246	-1.15349	-1.03532	-0.616058	-0.519341	-0.855081	-0.408819	-1.06906
gene-I8G32_RS18000	66894596	#N/A	RPA3498	0.0362262	0.344509	0.124719	0.458029	#VALUE!	0.18155	#VALUE!	0.537208	0.835387	0.22934	-0.0699187	0.302684	0.527047	0.787324	0.213314	0.0731182	0.269785	0.0974201	0.476252	0.458639	1.17051	0.301958	-0.120875	-0.167003	0.411864	0.51727	0.322111	0.882941
gene-I8G32_RS17995	66894595	#N/A	RPA3497	0.46274	0.314705	0.0694265	0.0146547	#VALUE!	0.0136378	#VALUE!	-0.713885	-0.522763	-1.03864	-0.584579	-0.0372054	0.0287254	0.236269	0.125417	0.177054	0.189048	0.227668	0.514448	0.0149132	0.4252	-0.216285	-0.36136	-0.360464	-0.506844	0.0320479	-0.305881	0.536089
gene-I8G32_RS17990	66894594	#N/A	RPA3496	0.194806	0.0549304	0.074636	0.441428	#VALUE!	0.123499	#VALUE!	-0.140188	0.505252	-0.0427536	-0.296972	0.224189	0.498045	0.841062	0.184693	0.129937	0.691222	0.169722	0.120852	0.440669	0.858656	0.273758	0.225062	0.268869	-0.164019	0.486711	0.609209	0.752905
gene-I8G32_RS17985	66894593	#N/A	RPA3495	0.254559	0.088977	0.000198703	0.000443128	0.631476	0.00265951	0.0902278	-0.162813	-0.00906911	-0.634821	0.274245	-0.00545348	-0.00060625	0.221026	1.29006	0.752164	0.352512	0.136252	0.599232	0.771983	1.2705	1.07155	0.678612	0.223161	0.461296	0.692761	0.372831	0.932329
gene-I8G32_RS17980	66894592	#N/A	RPA3494	0.338201	0.536511	0.496504	0.894569	0.164679	0.327475	0.0267023	0.557641	1.44959	0.271304	0.351995	0.365224	0.595747	0.0761024	0.0296719	0.00368666	0.0430161	0.117083	0.18993	0.0243189	0.258858	0.0477446	0.00720693	0.146705	0.182566	-0.0375952	0.0664231	-0.280768
gene-I8G32_RS17975	66894591	#N/A	RPA3493	0.185704	0.0987598	0.0125499	0.0212194	0.0879242	0.372053	1.47012	-0.146478	0.130683	0.130726	0.178612	0.312677	0.0244073	-0.853133	1.6864	0.213523	0.825184	0.324538	2.20048	3.15671	1.82665	-1.09592	-0.329367	-0.29271	-0.860393	-1.38448	-0.627999	-1.19531
gene-I8G32_RS17970	66894590	TX73_018085	RPA3492	0.278772	0.157315	0.00226411	0.0243627	0.287841	0.040068	0.355273	-0.237083	-0.0391753	0.320475	0.269624	0.0573272	0.0315857	-0.441619	0.365342	0.0240216	0.810503	0.0803237	0.564369	0.822024	0.87733	-0.428094	-0.0651503	-0.120474	-0.449959	-0.675636	-0.628763	-0.755273
gene-I8G32_RS17965	66894589	#N/A	RPA3491	28.0715	0.214302	0.0367744	0.475294	0.102199	1.29137	0.238373	-0.270964	-0.311033	-0.136421	-16.8826	-0.50545	-0.247231	-0.20131	2.05979	0.0747482	0.523838	0.0206952	9.1927	0.987615	2.14109	-1.50172	-0.212846	0.028712	-1.59989	-0.864191	0.413531	-1.43014
gene-I8G32_RS17960	66894588	#N/A	RPA3490	22.8595	0.502901	0.0912541	0.200627	0.44975	1.20242	3.11942	-0.520047	-0.577318	-0.381035	-15.1961	-0.529821	-0.145829	-0.872269	2.9593	0.496266	0.194559	1.10108	6.61626	1.43221	2.53614	-1.78662	-0.729321	-0.564789	-1.47592	-1.02313	0.225407	-1.46029
gene-I8G32_RS17955	66894587	#N/A	RPA3489	1.83564	0.260071	0.10336	0.546328	#VALUE!	0.216876	#VALUE!	0.533415	0.723492	0.709352	1.27545	0.44581	0.694475	-1.04091	0.255238	0.112138	0.0425965	0.0601579	0.683958	0.456907	0.39805	-0.44942	0.231791	-0.157065	-0.717234	-0.669029	-0.0961158	-0.519578
gene-I8G32_RS17950	66894586	#N/A	RPA3488	0.308525	0.435178	0.0619065	0.821592	0.603623	0.964042	0.455266	-0.462888	-0.405478	-0.481073	-0.258012	-0.500037	-0.408395	-0.357125	1.00367	0.211146	0.192083	0.0908032	0.0886868	0.737977	0.591672	-0.856922	-0.263301	-0.103132	0.090096	-0.645078	-0.213575	-0.505339
gene-I8G32_RS17945	66894585	#N/A	RPA3487	0.179706	0.0397798	0.0767089	0.229796	#VALUE!	0.0920432	#VALUE!	-0.132196	-0.632243	0.0173623	0.297468	-0.210418	-0.41592	0.0445625	0.842521	0.0305843	0.195292	0.196345	0.127322	0.620707	1.50377	0.90599	0.0756977	0.331733	-0.194169	0.69449	0.327753	1.06723
gene-I8G32_RS17940	66894584	#N/A	RPA3486	0.641207	0.252529	0.186449	3.08055	0.263536	1.58697	0.0400079	-0.458466	0.798068	-0.351434	-0.492803	0.800396	1.00277	0.0878676	0.474353	3.51167	0.0373366	0.351861	0.424621	1.14966	3.74436	0.543744	1.78713	-0.411792	0.390833	0.847434	0.0656738	1.76046
gene-I8G32_RS17935	66894583	#N/A	RPA3485	0.327619	0.200217	0.0708893	2.53634	0.116901	1.14342	0.102301	-0.370383	0.696287	0.211219	0.34581	0.761188	1.02403	0.295005	1.43999	1.66178	0.260676	0.392896	0.707825	1.77995	4.1837	1.23266	1.58206	0.462686	0.569018	1.28838	0.348068	1.85661
gene-I8G32_RS17915	66894579	#N/A	RPA3483	0.502463	0.347638	0.000198703	0.101444	0.0253145	0.0573818	0.137398	-0.33639	0.00568214	0.0440978	-0.374004	0.061738	0.0827906	0.14709	1.69844	0.425637	1.22005	3.06549	1.18434	1.12915	0.742237	-1.0885	-0.527793	-0.830316	-0.571264	-0.783359	-0.64172	-0.697609
gene-I8G32_RS17910	66894578	#N/A	RPA3482	0.339913	0.0108097	0.0672716	0.0548978	0.160673	0.0792013	0.239864	0.0190869	0.408715	-0.199371	-0.284657	0.0848044	0.0532319	0.238738	1.32853	0.65516	0.0487708	1.66284	1.3525	0.555445	0.505936	-0.930605	-0.512867	-0.623083	-0.615491	-0.492745	0.0698946	-0.496582
gene-I8G32_RS17905	66894577	#N/A	RPA3481	2.94539	1.96748	0.124618	0.437487	0.559527	0.572394	0.107816	-1.02366	-1.09944	-0.513244	-1.04188	-0.402276	-0.297058	-0.158235	0.708116	0.680113	0.43122	2.43004	0.110154	0.774713	1.50209	0.955963	2.89624	1.43686	-0.211031	1.03368	0.697936	1.10491
gene-I8G32_RS17900	66894576	TX73_018010	RPA3480	2.43802	8.2652	0.436519	0.863993	0.667848	1.35526	0.112229	-2.01952	-2.30266	-0.530715	-1.00734	-0.52378	-0.386585	-0.110727	0.243644	0.741511	1.10661	1.1738	1.97115	0.201612	1.09689	0.296002	3.70028	0.611298	-0.891951	0.233292	0.729551	0.754309
gene-I8G32_RS17895	66894575	#N/A	RPA3479	0.68707	8.44491	0.425975	2.97155	1.63849	2.11452	0.658693	-1.90179	-1.54618	-0.77177	-0.538732	-0.723205	-0.770255	-0.41958	0.120825	1.08005	0.189025	0.0446819	0.156763	0.187519	0.43777	-0.178754	1.78607	0.0750101	-0.181595	0.235817	0.232719	0.413837
gene-I8G32_RS17890	66894574	#N/A	RPA3478	23.3498	2.93057	0.319444	2.09947	0.122238	2.73611	0.22548	-1.21167	-1.39321	-0.150768	-15.3526	-0.771256	-0.580472	-0.186984	0.570526	0.475243	0.00484092	0.0799793	1.13419	0.445983	0.159745	-0.591342	1.0434	0.0995556	-0.582815	-0.402845	0.00707871	-0.234102
gene-I8G32_RS17885	66894573	#N/A	RPA3477	19.6737	9.2668	0.330582	6.18724	0.733717	5.53313	3.51488	-1.92332	-1.50695	-0.537347	-14.0548	-1.16289	-1.06416	-0.973232	1.15726	0.530651	0.374112	0.498293	0.743524	0.72735	0.280974	-0.947021	1.15361	-0.45311	-0.513901	-0.62118	-0.395399	-0.404755
gene-I8G32_RS17880	66894572	#N/A	RPA3476	0.35987	4.81248	0.191777	3.02768	0.113283	4.40121	0.634566	-1.33456	-1.10468	-0.152515	-0.287827	-1.01183	-0.71037	-0.348897	0.454223	0.658028	0.0500186	0.0207777	0.407936	0.244984	0.0641856	-0.459121	1.40428	0.0290978	-0.29863	-0.263179	0.0720942	0.107227
gene-I8G32_RS17875	66894571	#N/A	RPA3475	1.38256	#VALUE!	0.0516871	#VALUE!	#VALUE!	#VALUE!	#VALUE!	-0.401129	-0.513373	0.847548	1.35521	-0.497913	-0.082412	-0.229463	#VALUE!	#VALUE!	#VALUE!	#VALUE!	0.483626	#VALUE!	0.709284	1.09792	0.763501	0.664566	0.817418	0.532087	-0.215753	0.867243
gene-I8G32_RS17870	66894570	#N/A	RPA3474	0.0909799	0.223313	0.0388959	0.0244236	0.382679	0.133574	1.65625	-0.306373	-0.383365	0.369055	0.108253	0.165824	0.0304962	0.852075	0.0198837	0.591288	0.0845503	0.1724	0.49232	1.13625	1.68731	0.034607	0.972157	0.227093	0.389092	0.812677	0.133735	1.03815
gene-I8G32_RS17865	66894569	#N/A	RPA3473	1.83636	0.0945641	0.00541527	0.0583418	0.23426	0.267395	0.298028	-0.191708	0.0996013	0.318143	0.908583	0.290348	0.0804457	0.506385	0.301514	0.405553	0.110638	0.019122	0.412259	0.184926	1.60071	0.428943	0.649276	-0.036912	0.359807	0.250326	-0.172108	0.980164
gene-I8G32_RS17860	66894568	#N/A	RPA3472	0.00882301	0.0644492	0.00851653	0.433799	0.685215	1.27423	0.718265	-0.109786	0.111702	0.471806	-0.0101695	0.580824	0.277439	0.452169	0.745829	0.482203	0.355718	1.61641	0.0374039	0.084943	0.932002	-0.648579	0.885161	-0.65995	-0.0445541	0.11755	-0.336122	0.685068
gene-I8G32_RS17855	66894567	#N/A	RPA3471	12.8204	1.08363	0.913017	0.296769	0.0623387	0.329327	1.40051	0.817968	1.53587	0.106323	-11.3648	0.33434	0.251073	0.861109	0.356086	3.14981	0.032816	1.0477	0.625035	0.916172	12.3655	-0.414429	1.4207	-0.633392	0.464477	0.667145	-0.0571986	3.10035
gene-I8G32_RS17850	66894566	#N/A	RPA3470	0.693506	5.6968	1.16354	3.8249	9.26816	3.76017	0.966185	1.82492	2.35291	2.02074	-0.496041	1.48202	1.09003	1.97329	1.54654	6.7311	0.153235	0.0126254	1.43096	12.5208	48.6629	1.08038	4.18635	0.0224838	0.866641	2.80803	0.206994	5.71837
gene-I8G32_RS17845	66894565	#N/A	RPA3469	0.0536438	3.88669	0.40471	0.862519	4.30041	2.14751	2.02569	1.64466	1.49511	1.66385	0.0914532	1.241	0.666747	1.57657	2.27079	3.89876	0.178907	0.715728	0.794303	4.38689	25.3299	1.84873	3.08475	0.75199	0.690621	2.00807	0.324512	4.22073
gene-I8G32_RS17840	66894564	#N/A	RPA3468	0.0655543	0.233521	0.0875708	0.110991	1.47317	0.393221	0.456698	0.414239	0.686485	1.09463	0.112422	0.523149	0.170522	0.75058	1.76644	9.0338	0.0484484	0.352381	1.48754	2.15903	23.1324	1.59853	3.1216	0.53984	0.986626	1.51944	0.124609	4.0138
gene-I8G32_RS17835	66894563	TX73_017945	RPA3467	0.262635	0.472445	0.0292523	0.78411	1.34556	0.843131	0.0247704	0.450651	0.356605	0.76371	0.247593	0.51818	0.456406	-0.0606389	1.13449	0.743903	0.010485	0.341055	0.186782	0.243773	0.889692	0.867553	0.93921	0.336333	0.190757	0.27745	0.019174	0.665583
gene-I8G32_RS17830	66894562	#N/A	RPA3466	0.031762	0.173107	0.0798181	1.92248	0.779791	2.07427	0.57931	0.221016	0.685039	0.530559	-0.0384886	0.727525	0.628102	0.436279	0.53887	1.66178	0.345994	0.815412	0.770237	1.21917	1.86086	0.557925	2.162	0.556337	0.5006	0.849471	0.366004	1.104
gene-I8G32_RS17825	66894561	#N/A	RPA3465	0.40984	0.150322	0.00801866	0.176806	0.231794	0.910844	0.198705	0.265132	0.135576	0.348492	0.410089	0.67745	0.221625	0.380869	1.1718	0.433885	0.186711	0.136642	0.192133	0.861578	1.02492	1.18691	0.816379	0.235167	0.241807	0.833481	0.279873	0.9157
gene-I8G32_RS17820	66894560	#N/A	RPA3464	0.188668	0.87642	0.439841	1.44994	0.343603	0.89549	#VALUE!	-0.862855	-1.46323	-0.556094	-0.256534	-0.805675	-1.02115	-0.0910756	1.4708	0.490275	0.0754898	0.597456	0.18344	0.776693	1.28405	1.21749	0.532163	0.607623	0.24849	0.814076	-0.147891	1.01338
gene-I8G32_RS17815	66894559	TX73_017925	RPA3463	0.101463	0.327018	0.363414	2.62431	0.769909	2.58962	1.04876	0.452005	1.10029	0.640254	-0.14157	1.06652	0.975527	0.872639	0.395915	1.87672	0.306159	0.419481	0.0342135	0.841899	1.43657	0.439087	1.1186	0.37702	0.0460355	0.658478	0.323824	0.910839
gene-I8G32_RS17810	66894558	TX73_017920	RPA3462	0.739557	0.365602	0.022493	0.974531	#VALUE!	0.722654	#VALUE!	0.645563	0.323747	0.351136	0.774008	0.816687	0.905317	0.797755	2.18527	0.893162	0.330015	1.5388	0.777249	1.52157	2.26812	1.63358	0.803334	1.03061	0.662809	1.24769	0.446213	1.52517
gene-I8G32_RS17805	66894557	#N/A	RPA3461	0.331112	0.188145	0.245422	0.0243835	#VALUE!	0.525321	#VALUE!	0.352305	1.0243	0.0308645	-0.503733	0.692232	-0.0583795	0.941631	2.29607	8.34926	#VALUE!	#VALUE!	6.27966	1.79697	6.78714	1.87623	2.30432	-0.0339042	2.21161	1.51341	0.460404	2.39065
gene-I8G32_RS17800	66894556	#N/A	RPA3460	0.112185	0.738688	0.860474	0.039014	0.0501388	0.352237	1.82613	0.877386	1.59121	0.145541	0.173685	0.464311	0.0701599	1.30941	1.59448	3.19175	0.368279	0.112685	6.37004	1.18944	2.86246	1.17918	1.80362	-0.21611	1.74439	0.933532	0.43884	1.61404
gene-I8G32_RS17795	66894555	#N/A	RPA3459	0.482369	1.32618	0.186449	3.8028	0.844869	3.78533	0.451487	0.790054	1.34405	0.692582	0.371199	1.22657	1.0778	0.585349	1.92909	2.60803	0.964882	0.16595	1.1056	4.69033	7.33046	1.52012	3.21609	0.265835	0.764128	1.84891	0.79624	2.33809
gene-I8G32_RS17790	66894554	#N/A	RPA3458	0.0185591	2.67114	0.473451	2.24055	1.70935	2.11105	1.32875	1.11686	1.73305	0.845902	0.0239708	0.842	0.781474	0.728205	0.0359299	2.08298	0.0172862	0.0644568	0.117972	3.16951	7.77188	-0.056498	2.79645	-0.0924128	-0.130652	1.34545	-0.0313936	2.21729
gene-I8G32_RS17785	66894553	#N/A	RPA3457	0.386345	0.632746	0.127534	0.676976	0.519885	0.267152	#VALUE!	0.749309	0.848509	0.661239	-0.540409	0.399755	0.656627	-0.0582863	0.455065	1.27239	0.229203	0.191559	0.948426	1.43424	0.81462	0.593815	0.992775	-0.386402	0.732785	1.17491	-0.382467	0.700312
gene-I8G32_RS17780	66894552	TX73_017890	RPA3456	0.611282	0.524477	1.33366	6.71888	6.94427	3.29971	0.0352042	0.52308	1.83114	1.82808	0.479266	1.16411	1.45691	0.0890922	4.68516	3.93115	5.23136	0.0399017	3.0739	13.7219	2.25461	2.03367	1.69496	-0.0765368	1.16871	3.0851	1.59991	1.57274
gene-I8G32_RS17775	66894551	#N/A	RPA3455	0.953511	0.0645821	0.0788255	0.60814	0.77918	0.850695	0.345385	-0.131347	0.58936	0.654626	0.635742	0.594999	0.496412	0.472022	1.84035	1.22717	0.407781	0.0465985	1.69269	3.52394	1.92031	1.22098	1.24204	0.0886295	0.833012	1.58007	0.421737	1.34045
gene-I8G32_RS17770	66894550	#N/A	RPA3454	0.137777	0.259246	0.14256	0.105153	0.100557	0.0797574	0.0293022	-0.36983	-0.80295	-0.188415	0.184179	0.125274	-0.148887	0.0899891	1.50157	0.496266	0.755789	0.0601579	0.548287	0.82834	1.64935	1.20653	0.548844	0.118165	0.531538	0.765512	0.699276	1.15767
gene-I8G32_RS17765	66894549	#N/A	RPA3453	0.556846	0.166356	0.00644614	2.34075	0.279941	1.08079	0.373671	-0.258027	-0.0994809	0.341244	0.467057	0.65776	0.912457	0.474551	0.052025	0.0247828	0.207112	0.700186	0.384813	0.0253881	0.528544	0.0901369	0.0501253	-0.564688	-0.341874	-0.0433622	-0.271854	-0.498977
gene-I8G32_RS17760	66894548	#N/A	RPA3452	0.122116	0.292764	0.115442	0.170974	#VALUE!	0.069624	#VALUE!	-0.51732	-0.682091	-0.609266	-0.209915	-0.146005	-0.293726	0.391024	0.925824	0.0684764	0.745163	0.0313988	0.219023	1.31036	1.71903	0.950378	-0.151479	-0.0850491	0.320066	1.14668	0.737205	1.19106
gene-I8G32_RS17755	66894547	#N/A	RPA3451	2.41593	1.03749	1.06937	6.44223	1.03729	4.46597	0.0728212	-0.65305	-1.90154	0.561844	-0.830332	0.958201	1.00873	0.0890868	0.490846	1.18414	1.99238	0.206576	0.229466	0.304692	0.0966478	-0.558963	0.947191	-0.194897	-0.217596	0.322722	0.93173	-0.131267
[truncated: 3,597 more rows]

## Sheet: Benzoate
Aerobic
	Significance								Regulation
[truncated: 61 more rows]

## Sheet: p-Coumarate
Anaerobic
[truncated: 13 more rows]

## Sheet: Protocatechuate
Anaerobic
[truncated: 17 more rows]

[truncated: 3 more sheets: Homogentisate, Phenylacetate, Meta-Cleavage]
