# Supplementary material for: High enzyme promiscuity in lignin degradation mechanisms in Rhodopseudomonas palustris CGA009
Source: Appl Environ Microbiol. 2025 Jul 8;91(8):e00573-25. doi: 10.1128/aem.00573-25 (PMC12366328; doi:10.1128/aem.00573-25)
Supplement: Data Set S3 — Comparative protein abundance data generated by Perseus. [file aem.00573-25-s0003.xlsx]

## Sheet: DAP's
			Aerobic														Anaerobic
			-Log10 padj							Log2 Fold Change							-Log10 padj							Log2 Fold Change											R^2 Aerobic Log2 Fold Changes									R^2 Anaerobic Log2 Fold Changes
KEGG	Accession	Description	pC	Ac+pCA	SF	Ac+SF	Ac+CA	Ac+SA	Ac+KL	pC	Ac+pCA	SF	Ac+SF	Ac+CA	Ac+SA	Ac+KL	pC	Ac+pCA	Ac+SF	CA	Ac+CA	Ac+SA	Ac+KL	pC	Ac+pCA	Ac+SF	CA	Ac+CA	Ac+SA	Ac+KL						pC	pCA+Ac	SF	SF+Ac	CA+Ac	SA+Ac	KL+Ac			pC	pCA+Ac	SF+Ac	CA	CA+Ac
RPA2767	Q6N651	50S ribosomal protein L13 OS=Rhodopseudomonas palustris (strain ATCC BAA-98 / CGA009) OX=258594 GN=rplM PE=1 SV=1	2.41174	0.824378	1.75714	0.230229	1.21928	1.47434	0.292198	1.44278	0.60544	-2.89221	0.215233	0.779388	0.921711	0.359892	4.19965	3.79982	0.466701	0.823959	5.1454	5.19142	0.475546	3.47654	4.24819	-0.764843	-1.33893	3.92669	4.08214	-0.730985		Legend	Substrate			1	0.368934	-0.0285986	0.232856	0.622475	0.793224	0.352707	pC		1	0.638843	0.24943	0.493254	0.816623
RPA1524	Q6N9L6	Chlorophyllide reductase subunit Z OS=Rhodopseudomonas palustris (strain ATCC BAA-98 / CGA009) OX=258594 GN=bchZ PE=3 SV=1	3.67939	0.0258139	1.5157	1.02631	2.29325	4.39374	1.01193	1.39501	-0.0194722	-1.95842	0.518788	0.85682	1.9232	0.736946	2.82916	1.88011	0.0468879	0.0753164	3.18752	3.63151	0.0171487	3.08099	2.02375	-0.0525314	0.159568	3.25586	3.67982	0.037867		Ac	Sodium Acetate			0.368934	1	0.450877	-0.143895	0.307329	0.34039	0.37122	pCA+Ac		0.638843	1	0.149564	0.361967	0.627606
RPA4569	Q6N140	ADP-polyphosphate phosphotransferase OS=Rhodopseudomonas palustris (strain ATCC BAA-98 / CGA009) OX=258594 GN=RPA4569 PE=1 SV=1	0.921577	0.110629	0.650957	0.576619	1.57155	0.921226	0.119	0.732246	-0.153183	-0.963698	-0.602606	0.955633	0.624265	0.169442	4.4165	3.24407	0.310704	0.112993	4.94944	5.23917	1.16925	2.98733	3.34959	-0.26194	0.118749	3.25041	3.23252	0.850731		pC	Sodium p-Coumarate			-0.0285986	0.450877	1	0.0337403	0.11228	-0.0617918	0.264035	SF		0.24943	0.149564	1	0.406814	0.17238
RPA3188	Q6N4Z5	Alcohol dehydrogenase OS=Rhodopseudomonas palustris (strain ATCC BAA-98 / CGA009) OX=258594 GN=RPA3188 PE=3 SV=1	0.618387	4.48926	2.24878	0.458497	1.42076	0.0527642	1.9389	-0.795567	3.70783	2.28922	0.489315	-1.3267	0.0937559	1.54933	5.49503	4.3705	1.42285	3.54273	5.72939	5.19591	1.24719	3.19457	2.97823	1.02692	2.03262	3.24991	2.87707	1.15992		pCA	p-Coumaryl Alcohol			0.232856	-0.143895	0.0337403	1	0.100195	0.229642	0.341402	SF+Ac		0.493254	0.361967	0.406814	1	0.466828
RPA3974	Q6N2S5	Putative dehydrogenase OS=Rhodopseudomonas palustris (strain ATCC BAA-98 / CGA009) OX=258594 GN=RPA3974 PE=4 SV=1	0.558286	0.891696	2.02667	0.550624	1.71645	0.934061	0.226684	0.319802	0.51661	-2.24829	-0.382938	0.735763	-0.51413	-0.362985	5.54014	3.42075	0.349458	0.761972	6.03528	6.32205	0.601509	3.02993	2.94915	-0.512624	0.439636	2.81618	2.81545	0.506683		SF	Sodium Ferulate			0.622475	0.307329	0.11228	0.100195	1	0.428968	0.327632	CA+Ac		0.816623	0.627606	0.17238	0.466828	1
RPA2462	Q6N701	Xaa-Pro dipeptidyl-peptidase-like domain-containing protein OS=Rhodopseudomonas palustris (strain ATCC BAA-98 / CGA009) OX=258594 GN=RPA2462 PE=4 SV=1	3.32123	1.4807	2.0907	0.441955	0.499553	1.93586	0.396834	1.15017	0.651372	-1.75248	-0.348178	0.228471	0.743979	-0.206245	3.72938	3.7157	0.174921	0.425672	4.18887	4.76804	1.07796	2.29807	3.01459	-0.206175	-0.351834	2.39513	2.7444	1.2824		CA	Coniferyl Alcohol			0.793224	0.34039	-0.0617918	0.229642	0.428968	1	0.315094	SA+Ac		0.704974	0.52407	0.0316889	0.308229	0.873004
RPA4089	Q6N2G1	Patatin-like phospholipase domain OS=Rhodopseudomonas palustris (strain ATCC BAA-98 / CGA009) OX=258594 GN=RPA4089 PE=4 SV=1	0.603785	4.84512	4.41162	0.524236	2.41833	3.28686	4.33769	0.693975	3.17669	2.55561	-0.363146	1.51339	1.88564	2.56278	6.1288	4.27106	2.48413	5.27552	5.12198	5.79995	5.75906	2.50408	3.08076	0.962149	2.03936	2.30976	2.66559	2.58418		SA	Sinapyl Alcohol			0.352707	0.37122	0.264035	0.341402	0.327632	0.315094	1	KL+Ac		0.480881	0.547412	0.318688	0.577058	0.465466
RPA4147	Q6N2A3	Putative thymidine phosphorylase OS=Rhodopseudomonas palustris (strain ATCC BAA-98 / CGA009) OX=258594 GN=RPA4147 PE=3 SV=2	2.13457	0.869857	0.537945	0.315906	0.0751657	4.06727	0.0957021	1.19094	0.808641	0.482766	0.380805	-0.0575857	2.39265	-0.137173	2.01439	1.52189	0.196746	0.304791	3.50159	4.17227	0.252814	1.46179	1.06163	0.202073	0.289131	2.36115	2.62269	0.276955		Kl	Kraft Lignin
RPA1594	Q6N9F5	Tryptophan synthase beta chain OS=Rhodopseudomonas palustris (strain ATCC BAA-98 / CGA009) OX=258594 GN=trpB-1 PE=3 SV=1	3.15929	0.699524	1.40233	0.931301	2.95882	3.62404	0.617781	1.3027	-0.37262	-1.21289	0.461723	1.16498	1.57066	0.454132	4.78125	1.18349	0.548446	4.89777	6.62362	10.4167	1.86301	2.31038	0.492862	-0.128284	-0.748864	2.25796	2.58613	-1.15248																0.514068
RPA4504	Q6N1A4	Acetyl-CoA synthetase OS=Rhodopseudomonas palustris (strain ATCC BAA-98 / CGA009) OX=258594 GN=RPA4504 PE=4 SV=1	3.82007	0.477081	2.39646	0.273328	3.75263	4.13554	0.297822	1.51583	0.274739	-2.12074	0.193193	1.49991	1.73407	0.262952	4.22516	2.95295	1.22698	0.74227	6.14998	6.73361	0.199785	2.40871	2.04062	-0.381912	0.252072	2.6846	2.56445	-0.0778261							0.361329
RPA4157	Q6N293	Possible asmA protein, assembly of outer membrane proteins OS=Rhodopseudomonas palustris (strain ATCC BAA-98 / CGA009) OX=258594 GN=RPA4157 PE=4 SV=1	3.66814	0.681893	1.63249	0.105614	3.08954	5.10942	0.0500023	1.50398	0.385857	-0.778436	0.0946469	1.24345	2.46398	-0.103735	1.1265	1.69557	1.98607	0.136501	2.29033	4.53597	0.158725	1.51904	1.58994	0.733121	0.119262	1.67973	2.50105	0.204503
RPA3015	Q6N5G3	histidine kinase OS=Rhodopseudomonas palustris (strain ATCC BAA-98 / CGA009) OX=258594 GN=phyB1 PE=1 SV=1	0.428596	1.25844	2.25405	2.06135	2.30026	0.974503	0.482674	0.29988	1.03	1.55311	-0.751932	-0.860819	0.820487	-0.429248	3.8522	1.02079	0.189879	0.407463	4.59523	4.98417	0.750741	2.12725	1.0621	-0.143087	0.263195	2.28128	2.47948	-0.568834
RPA1422	Q6N9W4	YtkA-like domain-containing protein OS=Rhodopseudomonas palustris (strain ATCC BAA-98 / CGA009) OX=258594 GN=RPA1422 PE=4 SV=1	3.28973	0.259303	1.24606	1.10764	3.23798	6.10954	1.07831	0.810916	-0.117886	-1.50018	-0.528586	0.672024	1.77518	0.363316	0.979294	1.41521	3.12563	2.3655	1.85804	6.46906	4.74574	0.470684	-1.21415	-1.11752	0.764027	0.715707	2.47394	2.25674
RPA0538	Q6NCD4	Porin OS=Rhodopseudomonas palustris (strain ATCC BAA-98 / CGA009) OX=258594 GN=RPA0538 PE=3 SV=1	1.7087	2.64889	0.244621	0.551958	0.565013	3.3557	0.313971	-0.959371	1.43356	0.292525	-0.389589	0.413152	-2.4789	-0.364306	3.01082	4.89158	0.224012	2.77218	4.75688	6.26328	1.50265	1.9435	1.89935	0.100278	1.34407	2.22617	2.45939	0.582189
RPA4154	Q6N296	OMP_b-brl domain-containing protein OS=Rhodopseudomonas palustris (strain ATCC BAA-98 / CGA009) OX=258594 GN=RPA4154 PE=4 SV=1	0.0579564	0.46359	2.73567	0.396686	0.0232471	4.66695	0.909832	0.0318257	-0.172008	-1.49046	0.145752	0.0104152	1.35818	0.311149	3.22702	2.95113	2.40601	2.0316	3.1769	3.45191	4.47375	2.22122	2.18229	1.67842	1.3686	2.31715	2.44866	3.55521
RPA3691	Q6N3K2	Putative ABC transporter, solute-binding protein OS=Rhodopseudomonas palustris (strain ATCC BAA-98 / CGA009) OX=258594 GN=RPA3691 PE=3 SV=1	0.0510211	0.247114	0.131131	0.373436	0.179067	0.0185109	0.277218	0.141022	0.480789	0.301401	0.679978	0.371825	0.0747731	0.518069	2.51558	2.00237	0.176248	0.0264701	3.53275	3.98269	0.114713	1.91838	1.29799	-0.233818	0.0318201	2.09765	2.44208	-0.23621
RPA4177	Q6N273	Uncharacterized protein OS=Rhodopseudomonas palustris (strain ATCC BAA-98 / CGA009) OX=258594 GN=RPA4177 PE=4 SV=1	0.641586	0.0607137	0.982747	1.87665	2.24597	3.53979	1.16619	0.767976	-0.118265	-0.974533	1.19863	1.48692	2.35055	0.985544	3.50046	1.4051	0.540488	3.09961	4.03265	4.15582	3.14885	1.7354	1.50885	0.677521	1.54227	2.26155	2.41327	1.82706
RPA2581	Q6N6N3	Putative outer membrane protein OS=Rhodopseudomonas palustris (strain ATCC BAA-98 / CGA009) OX=258594 GN=RPA2581 PE=3 SV=1	6.20836	4.07019	4.22109	1.88552	0.304663	7.62624	0.238232	-1.52805	1.28936	1.12133	-0.503201	0.0910231	-1.87206	0.19013	3.80242	3.29236	1.64659	2.95109	2.74938	4.67121	2.70868	1.77221	2.26146	0.729947	1.49985	1.48405	2.28664	1.87882
RPA4219	Q6N231	DUF2865 domain-containing protein OS=Rhodopseudomonas palustris (strain ATCC BAA-98 / CGA009) OX=258594 GN=RPA4219 PE=4 SV=1	2.83321	0.0594765	3.43991	4.17459	2.32775	2.39582	4.91971	-0.881438	0.0306351	-1.78884	-3.32161	0.760206	-1.25223	-3.17458	0.820697	2.30995	2.40955	4.70906	2.28215	5.07897	3.1732	0.654277	1.22301	-0.489568	1.66622	0.920643	2.26124	2.75745
RPA0009	Q6NDU5	Circadian clock protein OS=Rhodopseudomonas palustris (strain ATCC BAA-98 / CGA009) OX=258594 GN=kaiC PE=4 SV=1	2.49724	1.4806	1.44161	0.0622871	2.80097	3.781	0.204948	1.0102	0.708414	-1.27883	0.0546967	1.15229	1.65174	0.178825	5.28249	6.99003	0.966509	0.959321	8.85068	9.23115	0.15913	1.89938	2.60828	-0.163082	-0.326975	2.20391	2.26022	0.0709672
RPA3240	Q6N4U4	50S ribosomal protein L14 OS=Rhodopseudomonas palustris (strain ATCC BAA-98 / CGA009) OX=258594 GN=rplN PE=1 SV=1	3.41191	2.29382	0.69495	1.3619	2.49781	2.54289	1.82959	1.60033	1.09053	-1.22773	0.695336	1.11977	1.36896	1.13385	2.14669	0.493006	0.0753887	0.187237	3.23307	3.31582	0.257615	1.57071	0.88188	-0.109194	-0.177144	2.17296	2.2381	0.282044
RPA3412	Q6N4C7	Patatin-like phospholipase domain OS=Rhodopseudomonas palustris (strain ATCC BAA-98 / CGA009) OX=258594 GN=RPA3412 PE=4 SV=1	4.98062	0.125272	2.16563	0.777431	4.86332	3.75039	0.628871	1.28987	-0.117741	-1.34949	-0.558258	1.27573	1.7581	-0.768024	0.855172	1.42875	0.124156	0.25062	1.85476	1.8371	0.565293	1.17097	1.98493	-0.206228	0.464057	2.31414	2.23537	0.827366
RPA3644	Q6N3P9	1,4-alpha-glucan branching enzyme GlgB OS=Rhodopseudomonas palustris (strain ATCC BAA-98 / CGA009) OX=258594 GN=glgB PE=3 SV=1	0.121754	0.202389	2.33136	0.360955	1.35299	1.51438	0.454749	0.0892707	0.141775	-1.42584	-0.294637	0.635945	-1.20188	-0.332247	2.2583	2.91935	0.472819	0.432255	3.32687	4.00213	0.487549	1.43504	2.25964	-0.443879	0.339331	1.87652	2.22267	-0.528634
RPA2977	Q6N5J7	Vitamin B12-dependent ribonucleotide reductase OS=Rhodopseudomonas palustris (strain ATCC BAA-98 / CGA009) OX=258594 GN=nrd PE=3 SV=1	4.35693	1.2317	1.68996	1.3822	2.19433	4.79058	1.60686	1.97783	-0.555416	-1.58009	0.796054	0.951203	2.28225	1.0015	6.27441	0.82018	2.75123	0.771759	3.174	5.64577	0.819398	1.50904	0.443922	0.624574	-0.292727	1.20171	2.11056	-0.789661
RPA2863	Q6N5V7	Dihydrolipoyl dehydrogenase OS=Rhodopseudomonas palustris (strain ATCC BAA-98 / CGA009) OX=258594 GN=RPA2863 PE=3 SV=1	0.77698	0.498892	0.654754	0.484282	1.40962	0.647184	0.546832	0.756399	0.584948	-0.893257	0.527338	1.20916	0.666793	0.654316	1.89684	2.42898	0.804723	0.24843	3.41767	3.5806	0.266339	1.62425	1.95459	0.561958	-0.466076	1.92626	2.10829	0.333382
RPA0914	Q6NBB4	Putative diguanylate cyclase (GGDEF)/phosphodiesterase (EAL) with PAS domain OS=Rhodopseudomonas palustris (strain ATCC BAA-98 / CGA009) OX=258594 GN=RPA0914 PE=4 SV=1	1.54864	0.0789059	1.28044	0.198466	0.389888	2.71598	0.514205	1.01209	0.0978638	-1.18284	0.223372	0.365792	1.70512	0.496183	1.42971	0.776917	0.188645	0.0031279	1.60293	1.48813	0.47639	2.10239	1.63996	0.46389	0.0252934	2.17693	2.06011	0.901197
RPA1589	Q6N9G0	30S ribosomal protein S4 OS=Rhodopseudomonas palustris (strain ATCC BAA-98 / CGA009) OX=258594 GN=rpsD PE=1 SV=3	2.29691	1.13894	1.71277	0.548246	2.03884	1.53382	0.85941	0.852058	0.5038	-1.16041	0.30577	0.763854	0.586773	0.61891	3.29647	0.146534	0.209229	0.0810628	4.36633	6.35406	0.017781	1.36948	-0.753612	0.10315	0.045356	1.63386	2.0319	-0.0152626
RPA0899	Q6NBC9	Putative transglycolase OS=Rhodopseudomonas palustris (strain ATCC BAA-98 / CGA009) OX=258594 GN=RPA0899 PE=4 SV=1	0.684979	3.52435	0.905145	0.971858	2.88583	1.45774	0.581073	0.507676	1.68929	0.716962	-1.10283	1.51592	0.670149	0.319685	1.98401	3.44727	1.02644	0.709106	2.10534	2.39412	0.843547	1.70524	2.95842	0.935671	0.760923	1.82439	2.00353	0.925859
RPA1056	Q6NAX4	Putative dehydrogenase (Zinc-binding alcohol dehydrogenase, NADPH quinone oxidoreductase, oxidoreductase) OS=Rhodopseudomonas palustris (strain ATCC BAA-98 / CGA009) OX=258594 GN=RPA1056 PE=4 SV=1	3.72989	0.680872	0.47023	0.213652	4.44107	4.10398	0.0269169	1.22963	0.362564	-0.278684	0.113123	1.44944	1.4248	0.0218125	4.87166	3.79548	0.506694	0.6047	5.12959	5.22587	0.215837	2.22067	1.98675	-0.254637	0.274433	1.84546	1.99697	-0.130267
RPA3742	Q6N3F2	Presqualene diphosphate synthase OS=Rhodopseudomonas palustris (strain ATCC BAA-98 / CGA009) OX=258594 GN=hpnD PE=1 SV=1	4.41146	0.334643	2.40892	1.55313	2.49447	1.9101	0.193856	1.32262	-0.201822	-1.07548	0.610057	0.905795	0.94697	0.15868	5.54086	4.20787	1.06317	0.0877338	4.62056	6.57321	1.13296	1.76931	1.90762	-0.498864	-0.0327341	1.64262	1.98585	0.886185
RPA1527	O83005	Reaction center protein L chain OS=Rhodopseudomonas palustris (strain ATCC BAA-98 / CGA009) OX=258594 GN=pufL PE=1 SV=4	1.6808	1.61685	0.286281	0.480893	0.0507777	1.17512	0.948603	1.14475	1.13246	-0.454866	0.460006	0.0681173	0.92417	0.861771	2.64312	3.19687	1.14764	0.805192	3.25919	3.15116	0.461856	1.58842	2.16646	0.800557	-1.03739	2.07431	1.93438	-0.348595
RPA4213	Q6N237	Sulfite reductase hemoprotein subunit OS=Rhodopseudomonas palustris (strain ATCC BAA-98 / CGA009) OX=258594 GN=RPA4213 PE=4 SV=1	3.42455	0.716739	1.9347	2.43513	3.03377	3.34227	0.634683	1.48419	0.369422	-2.27599	1.05189	1.31395	1.46309	0.571266	2.75453	1.53748	1.1237	1.97096	3.30859	4.71797	0.872418	1.38908	0.845217	-0.629431	-0.944084	1.49134	1.92976	-0.420626
RPA1811	Q6N8U2	Enoyl CoA hydratase OS=Rhodopseudomonas palustris (strain ATCC BAA-98 / CGA009) OX=258594 GN=RPA1811 PE=3 SV=1	2.0788	0.79689	1.37182	0.156777	2.64167	2.23225	0.298425	0.59055	0.319354	-0.8672	0.096709	0.842047	0.654675	0.209215	5.19891	3.61926	0.412739	1.49762	7.67934	7.98441	0.750458	1.86988	1.64654	-0.0767926	0.363271	2.00812	1.92031	0.33164
RPA1528	A0A4Z7	Reaction center protein M chain OS=Rhodopseudomonas palustris (strain ATCC BAA-98 / CGA009) OX=258594 GN=pufM PE=1 SV=1	0.887642	1.09929	0.295305	0.328489	1.66286	1.29862	1.70861	0.593892	0.557257	-0.401703	-0.296646	-1.02436	-0.811309	-1.15715	0.111042	0.353633	1.48915	0.063527	2.25399	2.08275	1.55914	-0.179192	0.318714	0.871437	0.0910076	1.58006	1.90952	-1.29447
RPA0432	Q6NCN8	Polyribonucleotide nucleotidyltransferase OS=Rhodopseudomonas palustris (strain ATCC BAA-98 / CGA009) OX=258594 GN=pnp PE=3 SV=1	2.55604	0.369233	1.74477	1.53053	2.82358	3.36784	0.849071	1.0412	0.238125	-1.86639	0.82622	1.18933	1.42656	0.713546	4.11105	2.68801	0.361749	3.18017	5.69084	6.44672	5.87741	1.44874	1.71447	-0.115945	-0.716389	1.5876	1.90577	-1.84197
RPA4441	Q6N1G5	Putative magnesium/cobalt transport protein OS=Rhodopseudomonas palustris (strain ATCC BAA-98 / CGA009) OX=258594 GN=corA PE=3 SV=1	0.564628	0.528536	0.895385	0.481314	0.186917	0.589402	0.766897	-0.658105	-0.87749	-0.979304	0.623137	-0.278345	-0.771418	-0.912889	0.294697	1.32833	0.084213	0.359263	1.02821	2.27481	3.02881	0.506198	3.82107	-0.143642	0.465627	0.883409	1.86951	2.52045
RPA2124	Q6N7Y0	TonB dependent iron siderophore receptor OS=Rhodopseudomonas palustris (strain ATCC BAA-98 / CGA009) OX=258594 GN=RPA2124 PE=3 SV=1	0.641844	2.82073	2.48229	0.869111	1.66757	2.77951	1.00852	-0.521749	-1.15735	-1.60653	-0.23966	-0.57288	0.716967	0.279915	4.62481	1.51734	1.61449	1.50698	5.37592	5.39336	4.79527	1.81487	0.778412	0.513918	0.530064	2.06696	1.86651	1.6881
RPA2381	Q6N779	Probable FecR, iron siderophore sensor protein OS=Rhodopseudomonas palustris (strain ATCC BAA-98 / CGA009) OX=258594 GN=fecR4 PE=4 SV=1	0.474609	2.83035	0.413182	0.439206	2.50142	3.78115	1.46703	0.386268	-1.96627	0.348802	0.351367	1.45132	2.38169	-1.44978	1.44297	0.0323675	0.492605	3.24327	3.20492	3.82634	1.95542	0.832244	0.0251223	0.492257	1.44911	1.2789	1.86437	1.59535
RPA0178	Q6NDD0	ATP synthase subunit alpha OS=Rhodopseudomonas palustris (strain ATCC BAA-98 / CGA009) OX=258594 GN=atpA PE=3 SV=1	2.19405	0.107936	1.49743	0.455792	2.24775	2.20915	0.469618	0.919258	0.0852007	-1.18823	0.32824	0.95276	0.924852	0.469227	4.88399	2.50432	0.175925	0.712803	6.19742	8.149	3.1126	1.7012	1.33483	-0.0348095	-0.159132	1.73151	1.84812	-0.646975
RPA0974	Q6NB56	Hydrogenase expression/formation protein hypB OS=Rhodopseudomonas palustris (strain ATCC BAA-98 / CGA009) OX=258594 GN=hypB PE=3 SV=1	2.51604	3.29853	1.90843	4.48732	5.52796	6.26939	7.45688	-0.32891	0.438599	-0.216994	-0.917099	0.786827	1.10199	1.913	2.99894	0.0257898	0.0472058	4.27457	4.09082	6.59019	7.93713	0.826068	0.00919399	-0.0182209	0.795567	1.11537	1.83872	2.71848
RPA1879	Q6N8M4	Choloylglycine hydrolase OS=Rhodopseudomonas palustris (strain ATCC BAA-98 / CGA009) OX=258594 GN=RPA1879 PE=3 SV=1	1.22685	0.910767	2.5153	1.0586	0.123281	1.74978	0.17049	1.65574	1.40959	3.04902	1.47892	0.27983	2.16162	0.375772	3.35869	5.34018	0.792193	3.62732	4.18723	3.47589	5.75053	2.19273	3.54431	0.656866	2.25241	2.35169	1.83864	4.05459
RPA4719	Q6N0P3	Molybdo-pterin binding protein OS=Rhodopseudomonas palustris (strain ATCC BAA-98 / CGA009) OX=258594 GN=RPA4719 PE=4 SV=1	5.07645	3.04191	0.1323	1.59506	4.93094	6.34911	1.30581	1.04855	0.708783	0.126277	0.461105	1.0356	1.60817	0.684566	3.84556	3.74376	1.67107	1.5985	4.46826	5.22745	2.51338	1.7684	1.71811	0.557864	0.495061	1.9199	1.83385	0.948285
RPA0211	Q6ND98	Acetyl-coenzyme A synthetase OS=Rhodopseudomonas palustris (strain ATCC BAA-98 / CGA009) OX=258594 GN=acsA PE=3 SV=1	3.8554	1.21949	1.59403	0.36708	3.71192	2.86855	0.387944	1.44097	0.497492	-1.51881	0.208053	1.37615	1.05983	0.270795	4.59253	3.42304	0.441286	3.62947	5.25298	6.01838	2.15234	2.63781	1.60169	-0.12129	1.06913	1.93218	1.82203	0.439377
RPA3856	Q6N339	Uncharacterized protein OS=Rhodopseudomonas palustris (strain ATCC BAA-98 / CGA009) OX=258594 GN=RPA3856 PE=4 SV=1	1.46687	1.13232	2.53044	1.28806	0.339424	0.0151989	0.787299	0.715804	-0.727323	1.48574	-0.831245	-0.224701	0.0151934	0.503716	0.657528	1.82956	0.141316	1.48671	0.338611	3.78788	0.0902923	-0.739871	0.99849	0.145946	0.8547	0.4567	1.80606	0.0933129
RPA0271	Q6ND38	Acyl-CoA thioesterase II OS=Rhodopseudomonas palustris (strain ATCC BAA-98 / CGA009) OX=258594 GN=tesB PE=3 SV=1	3.43768	3.66329	0.120111	0.751203	2.77811	4.39299	1.88922	0.965767	1.22016	-0.102458	0.309866	0.856211	1.6876	0.608691	4.09795	0.980479	0.795803	0.132292	3.55915	4.63043	0.868679	1.58773	0.968684	0.413198	0.108432	1.78935	1.79216	0.63161
RPA0064	Q6NDP1	30S ribosomal protein S1 OS=Rhodopseudomonas palustris (strain ATCC BAA-98 / CGA009) OX=258594 GN=rpsA PE=1 SV=1	3.58684	2.09195	1.33598	1.28965	3.09316	4.57096	0.812389	1.23662	0.85014	-1.03619	0.603471	1.05736	1.68944	0.593602	5.40432	3.1086	0.0889308	0.010128	5.34947	6.55619	1.16148	1.54385	1.63969	0.0280212	0.00348959	1.56956	1.79045	-0.226379
RPA1204	Q6NAI1	DUF1194 domain-containing protein OS=Rhodopseudomonas palustris (strain ATCC BAA-98 / CGA009) OX=258594 GN=RPA1204 PE=4 SV=1	1.97561	2.87971	2.17717	1.77851	0.963963	3.64469	0.394314	1.64803	2.47129	1.52947	-1.41665	0.953672	2.67217	-0.540064	4.58818	4.91316	0.75393	2.90323	5.08552	3.15284	3.41677	1.99292	3.41754	0.421301	1.29259	2.63458	1.78876	2.8889
RPA2307	Q6N7F0	Possible tonB-dependent receptor OS=Rhodopseudomonas palustris (strain ATCC BAA-98 / CGA009) OX=258594 GN=RPA2307 PE=3 SV=1	2.50044	2.07958	1.66096	0.131546	0.336806	0.334712	2.76213	-0.798557	0.939624	0.564969	0.112392	-0.129405	0.332136	0.922727	1.87901	0.885879	2.94947	4.03106	4.09847	3.12917	1.22164	1.35518	0.884215	0.974245	1.66786	1.66022	1.77994	0.986525
RPA4431	Q6N1H4	Peptidase M23/M37 OS=Rhodopseudomonas palustris (strain ATCC BAA-98 / CGA009) OX=258594 GN=RPA4431 PE=4 SV=1	6.50601	6.20824	2.2758	2.92316	2.23227	6.54444	4.20427	2.31053	2.97464	1.01327	-0.938857	0.427451	1.82158	0.679352	4.55783	0.134492	0.910306	2.3412	5.69671	5.45828	5.83688	2.03735	0.381035	0.268855	0.478771	2.06257	1.77044	2.90336
RPA1933	Q6N8H0	Bifunctional glutamine synthetase adenylyltransferase/adenylyl-removing enzyme OS=Rhodopseudomonas palustris (strain ATCC BAA-98 / CGA009) OX=258594 GN=glnE PE=3 SV=1	2.53791	0.0480399	0.552778	0.123761	0.590275	2.67443	0.0567276	1.692	0.0658188	-0.475323	0.164128	0.69987	1.76599	0.0839967	0.893198	0.790267	0.00526331	0.186871	1.95222	1.57373	0.371716	1.27488	1.29293	0.0156761	0.319942	1.9918	1.75388	0.612551
RPA4813	Q6N0E9	Possible branched chain amino acid periplasmic binding protein of ABC transporter OS=Rhodopseudomonas palustris (strain ATCC BAA-98 / CGA009) OX=258594 GN=RPA4813 PE=4 SV=1	1.89387	2.47634	0.432333	2.19446	1.34065	0.911531	0.611359	1.12989	1.54563	-0.442746	-1.77559	0.844469	0.627026	0.546546	4.2124	4.23542	1.45078	0.142738	4.10538	4.21516	3.6273	1.66386	1.96512	-0.644806	0.115555	1.68041	1.75167	2.05608
RPA0957	Q6NB71	Putative enoyl-CoA hydratase OS=Rhodopseudomonas palustris (strain ATCC BAA-98 / CGA009) OX=258594 GN=RPA0957 PE=3 SV=1	3.55634	3.44082	0.658393	4.68523	0.28117	0.166803	0.946277	0.455683	0.726062	-0.202724	-0.962044	0.0929312	-0.03695	-0.141105	7.26713	4.3535	4.634	1.37965	5.72795	5.64756	3.52456	2.4814	1.92768	1.24736	0.361857	1.62541	1.74577	1.41837
RPA1365	Q6NA21	Putative sulfatase OS=Rhodopseudomonas palustris (strain ATCC BAA-98 / CGA009) OX=258594 GN=RPA1365 PE=4 SV=1	0.409241	0.319017	0.964493	2.1139	1.8548	1.97811	0.184041	0.200382	-0.213127	-0.704526	0.860674	-0.935139	0.630115	0.182068	4.78292	4.61487	0.0692687	3.98661	5.0771	3.901	2.43805	1.9723	2.15879	-0.202372	1.47495	2.06639	1.69699	1.04321
RPA1544	Q6N9K1	magnesium chelatase OS=Rhodopseudomonas palustris (strain ATCC BAA-98 / CGA009) OX=258594 GN=bchH PE=3 SV=1	2.53521	2.9368	1.29479	1.62896	1.37295	5.0426	1.69935	1.24813	-3.06157	-1.68736	1.03251	0.705432	3.30598	1.1648	3.65993	0.33286	0.0468866	1.14502	3.97915	4.12695	2.62595	1.58659	-0.500657	-0.0245219	-0.56682	1.52284	1.68852	-1.99352
RPA2974	Q6N5K0	Indoleacetamide hydrolase OS=Rhodopseudomonas palustris (strain ATCC BAA-98 / CGA009) OX=258594 GN=RPA2974 PE=3 SV=1	0.695446	1.39306	0.0565994	0.0464789	1.29776	0.0449005	0.0545991	0.357631	0.59531	-0.0542497	0.0413604	0.599648	0.0407487	0.0580546	3.08525	1.0927	1.63722	1.88927	2.26367	3.23227	1.36714	1.72261	1.01016	0.985762	1.25768	1.29752	1.6813	0.719703
RPA4439	P61002	Histidinol-phosphate aminotransferase OS=Rhodopseudomonas palustris (strain ATCC BAA-98 / CGA009) OX=258594 GN=hisC PE=3 SV=1	4.19347	0.915393	2.65628	1.02748	1.49338	0.878591	0.168088	1.24461	0.393398	1.39408	-0.777904	0.422162	0.422387	-0.0712296	0.877351	0.586759	0.99991	0.640298	2.18863	3.64488	1.32123	0.66382	0.598697	-0.946214	-0.609414	1.00116	1.68042	-1.86755
RPA4137	Q6N2B3	Phasin domain-containing protein OS=Rhodopseudomonas palustris (strain ATCC BAA-98 / CGA009) OX=258594 GN=RPA4137 PE=4 SV=1	6.53226	6.83966	6.25884	2.43459	5.08703	3.76143	3.72127	3.26589	-3.76178	-3.38583	-1.05573	2.23118	1.44941	-1.79853	4.23501	2.6002	1.56174	2.4149	6.85327	8.52754	0.106058	1.53711	-0.660602	0.392519	0.373585	1.7282	1.67301	0.145242
RPA1570	Q6N9H9	Putative aminopeptidase OS=Rhodopseudomonas palustris (strain ATCC BAA-98 / CGA009) OX=258594 GN=RPA1570 PE=4 SV=1	2.30286	2.04961	0.814898	0.324078	2.73844	2.35875	0.926878	0.74702	0.832927	0.31744	0.199568	0.874252	0.82813	0.456358	4.37282	5.70521	0.190047	1.98896	5.28518	5.64247	1.86641	1.26963	2.18929	0.0986929	0.521156	1.61312	1.66	1.03554
RPA1356	Q6NA30	Parvulin-like PPIase OS=Rhodopseudomonas palustris (strain ATCC BAA-98 / CGA009) OX=258594 GN=RPA1356 PE=3 SV=1	4.10982	0.382034	1.77111	2.25559	2.28901	5.25659	1.53163	2.2056	-0.440725	-0.94484	1.08134	1.3086	3.20048	1.02703	3.43227	0.184998	0.747417	5.03463	4.17019	4.63997	0.862822	0.922539	-0.221665	-0.289298	1.6681	1.27091	1.65777	-0.307045
RPA4824	Q6N0D9	EthD domain-containing protein OS=Rhodopseudomonas palustris (strain ATCC BAA-98 / CGA009) OX=258594 GN=RPA4824 PE=4 SV=1	2.7702	2.30837	0.315003	1.23653	1.57626	4.33559	0.586855	1.24434	1.31775	-0.742877	0.638983	0.808732	2.08371	0.480495	1.56559	1.80595	0.39376	1.03193	1.39943	1.04339	1.61946	2.22427	2.6217	0.808982	1.65353	2.06386	1.65762	2.31117
RPA1845	Q6N8Q8	Putative tonB-dependent receptor protein OS=Rhodopseudomonas palustris (strain ATCC BAA-98 / CGA009) OX=258594 GN=RPA1845 PE=3 SV=1	1.38557	2.86663	0.849981	0.0788785	1.86769	0.600044	1.26626	-0.482483	0.861015	-0.601305	0.0525611	0.510926	0.197541	0.757829	3.15787	2.57011	0.949497	1.20982	5.0597	5.7957	0.566387	1.30166	1.18162	0.23269	0.431317	1.64116	1.64872	0.313695
RPA2466	Q6N6Z7	SufD, needed for fhuF Fe-S center production/stability OS=Rhodopseudomonas palustris (strain ATCC BAA-98 / CGA009) OX=258594 GN=sufD PE=3 SV=1	3.3392	1.5819	2.25539	1.30118	1.93647	1.5516	1.18341	1.29076	0.726719	-1.25161	0.541623	0.793628	0.610742	0.619803	2.36189	1.88594	2.33149	0.622356	4.25737	4.84195	1.86168	1.18582	1.25232	-0.954687	-0.368491	1.53887	1.64562	-0.765437
RPA3577	P61427	Phosphomethylpyrimidine synthase OS=Rhodopseudomonas palustris (strain ATCC BAA-98 / CGA009) OX=258594 GN=thiC PE=3 SV=1	3.56635	0.053919	1.72543	1.87568	2.17655	3.77314	1.94369	1.59447	0.0461122	-1.66336	0.906536	0.934233	1.71939	1.32496	4.253	2.27693	0.036225	1.46274	5.91264	7.12506	1.05036	1.5038	0.87875	0.0181189	-0.434864	1.56179	1.64298	-0.377444
RPA3124	Q6N559	DNA topoisomerase 1 OS=Rhodopseudomonas palustris (strain ATCC BAA-98 / CGA009) OX=258594 GN=TopA PE=3 SV=1	1.77517	0.851843	1.40795	0.725832	1.12862	1.27673	0.59827	0.956563	0.524503	-1.46673	0.495231	0.668172	0.774099	0.479423	3.68335	1.16463	0.0737129	0.306418	5.62695	7.54615	0.255475	1.36499	0.754343	0.0183165	0.1778	1.46995	1.64003	-0.0965809
RPA3244	Q6N4U0	30S ribosomal protein S3 OS=Rhodopseudomonas palustris (strain ATCC BAA-98 / CGA009) OX=258594 GN=rpsC PE=1 SV=3	1.78047	0.836277	1.83408	0.654894	1.32331	0.389265	0.350693	0.906832	0.674603	-1.39176	0.403294	0.744972	0.259567	0.324983	4.34994	1.05764	0.152077	1.8241	6.14515	7.81686	2.05686	1.24069	1.35335	-0.0253347	-0.334417	1.48017	1.63568	-0.603861
RPA3525	Q6N415	D-alanine--D-alanine ligase OS=Rhodopseudomonas palustris (strain ATCC BAA-98 / CGA009) OX=258594 GN=ddlA PE=3 SV=1	2.89132	1.45153	1.56146	0.00409411	0.627958	3.44159	0.611707	0.641104	0.413804	-0.490359	-0.00229441	0.159019	0.881789	0.380545	4.88242	0.594847	1.25784	4.76693	7.10488	8.50074	0.942699	1.01227	0.826384	0.159605	-0.649063	1.58986	1.63545	-0.342979
RPA0392	Q6NCS7	Argininosuccinate synthase OS=Rhodopseudomonas palustris (strain ATCC BAA-98 / CGA009) OX=258594 GN=argG PE=3 SV=1	2.19872	1.05005	0.13117	0.478695	2.04252	0.944248	0.435082	0.716983	0.484406	-0.0864229	0.263702	0.639906	0.330465	0.291097	2.65712	2.06945	0.560772	0.369886	4.54546	4.43031	0.390327	1.18294	1.57957	-0.187015	-0.166539	1.43641	1.62712	-0.226059
RPA0422	Q6NCP7	Possible dehydrogenase OS=Rhodopseudomonas palustris (strain ATCC BAA-98 / CGA009) OX=258594 GN=RPA0422 PE=3 SV=1	0.0584202	1.31828	0.0147698	2.12955	1.54695	2.11965	0.735507	-0.0200798	0.458738	-0.00847469	-1.07197	0.309014	-0.452183	0.208667	5.02704	3.24271	0.332825	2.83735	4.66552	5.59926	4.13843	1.50738	1.71791	0.225127	0.669603	1.54258	1.62695	1.25784
RPA1535	P00091	Cytochrome c2 OS=Rhodopseudomonas palustris (strain ATCC BAA-98 / CGA009) OX=258594 GN=cycA PE=1 SV=2	8.30228	7.53812	7.61139	5.59906	3.91541	4.17599	3.64309	1.95869	2.54649	1.74683	-1.06826	0.50029	0.988913	0.622858	3.10176	5.36708	1.3968	4.77156	5.9408	6.21399	7.87595	1.51701	2.22249	0.321951	0.663804	1.78562	1.62666	2.45578
RPA0569	Q6NCA3	VWFA domain-containing protein OS=Rhodopseudomonas palustris (strain ATCC BAA-98 / CGA009) OX=258594 GN=RPA0569 PE=4 SV=1	7.18515	1.13656	0.549741	1.88907	6.99268	8.97807	0.974017	2.23204	0.408491	-0.233602	-0.433849	1.55364	3.04648	0.384531	3.28218	0.352895	2.36571	5.86742	4.68775	5.6095	1.34002	0.88633	-0.332139	-0.550341	1.58657	1.11358	1.62649	-0.468947
RPA2357	Q6N7A1	Cystathionine gamma-lyase OS=Rhodopseudomonas palustris (strain ATCC BAA-98 / CGA009) OX=258594 GN=RPA2357 PE=3 SV=1	0.00389843	0.346045	1.74282	1.89101	0.331846	0.938007	0.969733	-0.0282368	-0.222313	-0.74159	0.721783	-0.192138	0.427915	0.698152	0.53098	1.15896	0.164027	0.119336	2.25472	2.40745	0.247464	0.653806	1.06482	0.193656	0.194306	1.47292	1.61741	0.409574
RPA3057	Q6N5C2	ABC transporter, duplicated ATPase domains OS=Rhodopseudomonas palustris (strain ATCC BAA-98 / CGA009) OX=258594 GN=RPA3057 PE=3 SV=1	1.88971	1.38438	0.834589	0.995652	1.89785	3.72802	0.411443	1.66401	1.32159	-1.19595	1.04133	1.51517	3.05949	0.702887	2.2818	3.57087	0.0462383	0.794942	2.78191	2.75755	2.65772	1.64726	2.12482	-0.0706484	-0.933144	1.80473	1.61601	1.87461
RPA2001	Q6N8A3	Putative acetolactate synthase large subunit OS=Rhodopseudomonas palustris (strain ATCC BAA-98 / CGA009) OX=258594 GN=RPA2001 PE=3 SV=1	1.1109	0.380063	0.942711	0.155118	0.375836	0.986811	0.300782	0.614277	-0.27829	-0.798973	0.134307	0.277955	0.571076	0.233436	2.03578	1.26099	0.489152	0.0634942	1.95459	1.83891	0.226608	1.76897	1.92131	0.558839	0.121791	1.71381	1.61352	0.332074
RPA3396	Q6N4E3	Uncharacterized protein OS=Rhodopseudomonas palustris (strain ATCC BAA-98 / CGA009) OX=258594 GN=RPA3396 PE=4 SV=1	4.71198	1.21271	0.233824	2.03759	2.63165	0.436194	1.70187	1.2702	0.431971	-0.089937	-0.708663	-0.677363	0.131925	-0.710624	3.08226	3.9556	0.462027	3.43007	3.46623	3.59388	5.43837	1.132	1.4283	0.265878	1.46829	1.17831	1.6017	2.727
RPA3063	Q6N5B6	LPS-assembly protein LptD OS=Rhodopseudomonas palustris (strain ATCC BAA-98 / CGA009) OX=258594 GN=lptD PE=3 SV=1	1.65021	1.47695	0.72016	0.386196	1.28885	3.54448	1.05227	0.813434	0.82237	-0.644112	0.281958	0.604248	1.64683	0.621577	3.78575	3.33852	0.344097	0.664564	4.78713	4.08189	1.19952	1.84514	2.00802	0.236206	0.315844	1.76111	1.59216	0.676695
RPA0557	Q6NCB5	Cysteine synthase OS=Rhodopseudomonas palustris (strain ATCC BAA-98 / CGA009) OX=258594 GN=cysK PE=3 SV=1	2.49401	1.08523	0.62902	0.458278	1.88782	2.28792	0.688037	1.12508	0.596531	-0.564184	0.299576	0.860067	1.03252	0.540781	3.07889	1.98621	0.813763	0.531391	7.74718	7.94452	5.34565	1.46369	1.01032	0.0956965	0.0755747	1.80537	1.58947	0.830133
RPA4164	Q6N286	Possible aliphatic sulfonate binding protein of ABC transporter system OS=Rhodopseudomonas palustris (strain ATCC BAA-98 / CGA009) OX=258594 GN=RPA4164 PE=4 SV=1	0.075061	1.15952	0.157495	2.25512	0.420486	7.15054	0.231999	0.050343	0.774717	-0.207318	-1.2136	0.240768	3.11916	0.124743	1.41851	4.32925	0.627521	1.90088	1.91446	3.27432	0.185543	0.914849	2.6403	0.525178	0.852563	1.10095	1.58124	0.240208
RPA3243	Q6N4U1	50S ribosomal protein L16 OS=Rhodopseudomonas palustris (strain ATCC BAA-98 / CGA009) OX=258594 GN=rplP PE=1 SV=1	1.56993	1.16373	1.08738	0.185221	1.06762	0.0255867	0.529768	0.715635	0.561201	-0.98161	0.128471	0.471191	-0.0148479	0.48765	3.10107	3.78455	0.374023	3.43329	5.6552	6.88509	2.17895	1.28655	2.00926	-0.14825	-1.00723	1.40268	1.57873	-1.01241
RPA1509	Q6N9N1	Uroporphyrinogen decarboxylase OS=Rhodopseudomonas palustris (strain ATCC BAA-98 / CGA009) OX=258594 GN=hemE PE=3 SV=1	0.196861	0.577356	0.634834	0.00949695	0.640444	3.13311	0.179513	-0.0819766	-0.256665	0.207377	-0.00653339	0.221021	-0.806722	0.114103	3.23979	0.565461	1.36852	1.39461	2.82376	4.40868	0.446277	1.05237	0.341906	0.47012	0.574062	0.979056	1.57207	0.393831														1	2	3	4	5
RPA4217	Q6N233	UPF0337 protein RPA4217 OS=Rhodopseudomonas palustris (strain ATCC BAA-98 / CGA009) OX=258594 GN=RPA4217 PE=3 SV=1	1.73474	2.26911	2.27318	3.63285	2.79964	4.86193	3.50061	-0.415339	0.522152	-0.584031	-0.962001	0.536755	-1.32828	-0.717274	3.07217	6.075	2.00013	3.75113	4.65689	5.27552	3.33986	0.896443	2.81767	-0.611005	1.03414	1.48691	1.57164	2.01575													1	1	11.5	22	2	55
RPA2627	Q6N6I8	Putative carboxylesterase OS=Rhodopseudomonas palustris (strain ATCC BAA-98 / CGA009) OX=258594 GN=RPA2627 PE=3 SV=1	4.06537	3.52591	0.00634197	0.979747	0.479663	5.4096	1.96078	1.24833	1.18533	0.00296909	0.415996	0.177141	1.87355	0.962344	3.39316	3.24261	0.323438	0.99501	3.91509	3.53055	3.19712	1.81209	1.5324	0.232965	0.521917	1.8366	1.56164	2.06129													2	11.5	1	44	3	2254
RPA1423	Q6N9W3	Putative membrane protein OS=Rhodopseudomonas palustris (strain ATCC BAA-98 / CGA009) OX=258594 GN=RPA1423 PE=4 SV=1	1.3236	0.262819	0.800137	1.67295	0.2011	0.825505	0.987221	2.73553	0.81854	1.80139	3.52571	-0.50753	2.04782	2.31933	1.3044	0.580524	0.556119	0.62218	4.45556	3.94619	1.97256	0.573812	0.341275	0.300005	-0.815714	1.38638	1.55905	1.05162													3	22	44	1	99	441
RPA3717	Q6N3H7	Enoyl-CoA hydratase OS=Rhodopseudomonas palustris (strain ATCC BAA-98 / CGA009) OX=258594 GN=pimF PE=3 SV=1	2.40348	1.10463	0.885136	0.0242954	1.64185	1.1396	0.593877	1.00454	0.575316	-0.826561	-0.027493	0.71051	0.518317	0.482156	4.57178	3.91572	0.916752	0.7874	4.97194	4.09898	1.67812	2.19515	3.43021	-0.426481	-0.412616	1.84072	1.55242	-1.28506													4	2	3	99	1	180
RPA1449	Q6N9T7	Putative long-chain fatty acid--CoA ligase OS=Rhodopseudomonas palustris (strain ATCC BAA-98 / CGA009) OX=258594 GN=RPA1449 PE=4 SV=1	4.01269	1.59057	0.484968	1.55288	3.53835	3.97635	1.16999	1.62401	0.824963	-0.678182	0.98116	1.3179	1.79916	0.93582	1.56982	1.3432	0.173405	0.0825259	1.87417	0.97917	0.387284	2.05062	1.10368	-0.178365	-0.147858	1.16419	1.54863	0.382248													5	55	2254	441	180	1
RPA1893	Q6N8L0	Uncharacterized protein OS=Rhodopseudomonas palustris (strain ATCC BAA-98 / CGA009) OX=258594 GN=RPA1893 PE=4 SV=1	1.00183	3.03156	0.78793	1.862	1.98784	0.234456	1.98753	0.346019	0.936336	-0.383471	-0.683738	0.566772	-0.144463	-0.809113	3.33486	5.47834	0.486916	5.66563	4.29724	5.22632	3.01871	0.904553	3.2839	0.153315	1.76448	1.61532	1.54686	2.60376
RPA4578	Q6N131	Basic membrane lipoprotein OS=Rhodopseudomonas palustris (strain ATCC BAA-98 / CGA009) OX=258594 GN=RPA4578 PE=3 SV=1	0.0998156	1.09109	1.07349	1.46763	0.917101	0.192385	0.0223307	0.0943347	-1.23852	-1.36331	-1.05507	0.558212	-0.183556	-0.0438382	0.857737	2.58765	0.186266	0.675719	2.20531	2.73896	1.98859	0.69229	1.51823	-0.170293	-0.459357	1.35683	1.52816	1.11234
RPA2886	Q6N5T4	CTP synthase OS=Rhodopseudomonas palustris (strain ATCC BAA-98 / CGA009) OX=258594 GN=pyrG PE=3 SV=1	1.62963	0.701227	0.0146504	0.951361	1.76692	2.44662	1.87896	1.19387	0.575255	-0.0812411	0.74933	1.06358	1.58796	1.1671	2.81133	1.76233	0.776422	1.89329	3.33272	3.76087	0.408652	1.16546	1.53013	0.824732	-0.850786	1.39389	1.51971	-0.141048
RPA4828	Q6N0D5	DUF3551 domain-containing protein OS=Rhodopseudomonas palustris (strain ATCC BAA-98 / CGA009) OX=258594 GN=RPA4828 PE=4 SV=1	1.05343	1.94578	0.252661	2.32415	0.592572	1.94032	3.48969	0.637412	1.05661	-0.62139	-2.28911	-0.442753	-2.41014	-2.98327	0.627005	5.51952	2.80302	4.27612	2.59182	3.76294	0.640567	-0.266056	3.34216	-2.15221	1.72842	1.29308	1.51928	1.39021
RPA1673	Q6N976	Probable phosphoketolase OS=Rhodopseudomonas palustris (strain ATCC BAA-98 / CGA009) OX=258594 GN=RPA1673 PE=3 SV=1	1.59669	0.840235	0.050388	1.2168	0.00894379	2.69536	0.89201	-0.50875	-0.35143	-0.0212336	-0.322113	0.00451402	-0.813945	-0.246324	1.09817	0.0677625	0.0676969	1.39262	2.42743	5.2696	0.882827	0.565406	-0.0469094	0.0324424	-0.34501	0.780112	1.50771	-0.337724
RPA4641	Q6N0W9	Ribulose bisphosphate carboxylase OS=Rhodopseudomonas palustris (strain ATCC BAA-98 / CGA009) OX=258594 GN=cbbM PE=1 SV=1	2.44447	0.481059	0.476299	0.699879	4.62644	3.05521	0.379954	0.655252	0.275309	0.173651	0.291774	1.07982	0.816712	0.208858	7.34608	1.15775	0.962917	3.15942	5.25211	5.82319	0.480361	1.79744	0.374944	-0.201789	0.747283	1.05899	1.49884	-0.394579
RPA4284	Q6N1W8	YceI like family OS=Rhodopseudomonas palustris (strain ATCC BAA-98 / CGA009) OX=258594 GN=RPA4284 PE=4 SV=1	2.90211	0.340082	1.39062	3.92476	3.33569	2.81982	6.98843	-0.58206	0.0745808	-0.178021	-0.836189	0.628998	0.431222	1.78097	0.673223	1.43283	0.180421	5.18299	3.73832	8.65804	8.06597	0.100366	0.232332	-0.0473075	0.603953	0.443358	1.48219	2.25879
RPA2057	Q6N847	Uncharacterized protein OS=Rhodopseudomonas palustris (strain ATCC BAA-98 / CGA009) OX=258594 GN=RPA2057 PE=4 SV=1	6.09728	7.87241	4.97683	3.39045	2.88081	5.86865	4.29233	1.9946	3.17675	1.12188	-1.62769	1.00586	3.09901	1.57987	0.0544568	2.32853	0.506311	0.920765	1.86882	3.58085	4.59433	0.0432279	2.40599	-0.398354	0.635168	0.877049	1.46994	3.8752
RPA1013	Q6NB17	Nitrogen fixation protein fixG, homologous to rdxB of R. sphaeroides OS=Rhodopseudomonas palustris (strain ATCC BAA-98 / CGA009) OX=258594 GN=fixG PE=4 SV=1	0.259657	0.833334	0.481146	4.46535	0.926534	1.06026	1.61286	0.220707	0.874098	1.00658	2.98181	1.01264	1.56735	1.16593	2.76256	2.55977	0.0163295	0.069074	2.64255	3.05349	0.470458	1.39989	1.33903	-0.0139967	0.0674988	1.30035	1.45836	0.388442
RPA0382	Q6NCT7	Glycogen synthase OS=Rhodopseudomonas palustris (strain ATCC BAA-98 / CGA009) OX=258594 GN=glgA PE=3 SV=1	0.697427	0.33311	1.08283	0.65441	1.694	3.45564	0.93278	0.259791	-0.489535	0.727666	0.342726	0.324764	1.78892	-0.449066	2.32113	2.02187	0.500644	2.72222	2.72846	4.02386	0.276187	1.32606	0.873658	0.246539	0.954796	0.935125	1.43746	-0.30925
RPA3067	Q6N5B3	Putative NAD-dependent alcohol dehydrogenase OS=Rhodopseudomonas palustris (strain ATCC BAA-98 / CGA009) OX=258594 GN=RPA3067 PE=3 SV=1	1.25591	0.932541	2.46987	0.194235	0.867398	0.3468	0.202725	0.787626	0.630794	-1.46096	0.18704	0.58403	0.290792	0.207023	4.72315	1.29261	1.12643	0.969804	6.12338	5.9326	0.44099	1.68415	0.942348	-0.757343	0.454621	1.92963	1.43434	-0.355401
RPA3480	Q6N460	Putative outer membrane receptor for iron transport OS=Rhodopseudomonas palustris (strain ATCC BAA-98 / CGA009) OX=258594 GN=fiu PE=3 SV=1	2.60222	0.266418	1.42142	0.197869	2.42623	3.07946	0.569876	0.838912	0.13812	-1.24275	0.142084	0.757466	0.980607	0.526127	3.95814	2.57158	0.223072	3.45399	6.82384	6.13921	1.36634	1.59599	0.882889	0.0603158	0.767241	1.63245	1.43198	-0.408841
RPA3615	Q6N3S8	VWA domain-containing protein OS=Rhodopseudomonas palustris (strain ATCC BAA-98 / CGA009) OX=258594 GN=RPA3615 PE=4 SV=1	1.59235	0.783394	0.897445	0.41646	1.26906	3.44268	1.01126	0.802789	0.506043	-1.46571	0.306239	0.760007	1.7759	0.685304	2.73665	2.35038	0.0651936	0.462553	2.08594	1.86399	1.13494	2.08259	1.84332	0.0987713	0.540422	1.58989	1.42675	0.934836
RPA3871	Q6N324	Nuclear protein SET OS=Rhodopseudomonas palustris (strain ATCC BAA-98 / CGA009) OX=258594 GN=mes-4 PE=4 SV=1	0.0676924	0.80644	0.771695	0.0617564	0.501957	0.220025	0.0696803	0.0969878	0.866416	-0.80558	0.0940324	0.528126	-0.211668	-0.079803	0.280805	0.506317	0.152166	0.59823	0.366781	1.22901	0.573818	0.550817	0.92723	0.321375	0.810078	0.650035	1.42382	0.96879
RPA4722	Q6N0P0	Possible glutamate synthase, small subunit OS=Rhodopseudomonas palustris (strain ATCC BAA-98 / CGA009) OX=258594 GN=RPA4722 PE=4 SV=1	0.481133	0.488743	0.128185	0.270252	0.373847	1.68843	0.649618	0.659162	0.683408	-0.234889	0.391891	0.540092	1.60391	0.818023	4.23714	3.47365	0.524279	0.452329	3.7696	3.8635	0.682565	2.47089	1.13157	-0.373674	-0.381137	1.57098	1.41498	-0.309763
RPA1424	Q6N9W2	Cysteine desulfurase OS=Rhodopseudomonas palustris (strain ATCC BAA-98 / CGA009) OX=258594 GN=RPA1424 PE=3 SV=1	0.416342	0.336485	2.86659	2.59789	0.154204	0.619656	2.05057	0.571649	0.46659	1.97484	1.3906	0.198053	0.499015	1.05693	0.0548668	3.34977	3.42766	1.67663	5.82263	4.82191	8.26895	0.0597201	0.836196	0.516346	0.654958	1.46615	1.4143	2.33916
RPA3048	Q6N5D1	Polyphosphate kinase OS=Rhodopseudomonas palustris (strain ATCC BAA-98 / CGA009) OX=258594 GN=ppk PE=3 SV=1	0.214454	0.589477	0.730286	0.778722	2.53367	1.43337	0.318	-0.0755461	-0.300909	-0.371645	-0.33781	0.606481	-0.512827	-0.280538	3.36167	0.941141	0.233176	0.836124	3.82132	5.22756	2.23135	1.10586	1.73619	0.111687	-0.421813	1.36893	1.4121	1.02714
RPA1305	Q6NA80	Possible flagellar hook length determination protein OS=Rhodopseudomonas palustris (strain ATCC BAA-98 / CGA009) OX=258594 GN=RPA1305 PE=4 SV=1	4.99534	6.39965	1.36754	0.919085	4.81691	9.38956	5.35788	1.30471	1.83765	0.314017	-0.344942	0.858827	2.82788	0.85743	3.78768	4.01519	0.00701396	1.57649	5.06475	4.81768	4.2847	1.1678	1.76198	-0.00234145	0.462713	1.63413	1.4052	1.5565
RPA3221	Q6N4W2	Periplasmic serine endoprotease DegP-like OS=Rhodopseudomonas palustris (strain ATCC BAA-98 / CGA009) OX=258594 GN=RPA3221 PE=3 SV=1	2.39829	0.0661773	2.31947	0.0501994	1.76992	5.3399	0.609356	0.496791	-0.061127	-0.992926	-0.01945	0.396129	1.39164	-0.168481	4.4736	1.47303	0.106489	0.772899	6.66738	5.36934	0.956478	1.00955	0.593504	0.0420873	0.183034	1.26321	1.40153	-0.198654
RPA1943	Q6N8G0	2-dehydropantoate 2-reductase OS=Rhodopseudomonas palustris (strain ATCC BAA-98 / CGA009) OX=258594 GN=panE PE=3 SV=1	0.619709	1.5357	0.387646	0.310481	1.45543	2.19898	0.369976	0.797291	1.34733	0.680974	0.53641	1.59139	1.81023	0.617736	1.57519	2.46411	0.401997	0.591554	1.42268	1.14566	1.23631	1.61363	2.21335	-0.652844	0.900396	1.51844	1.38021	1.22437
RPA4170	Q6N280	Possible branched-chain amino acid ABC transport system substrate-binding protein OS=Rhodopseudomonas palustris (strain ATCC BAA-98 / CGA009) OX=258594 GN=RPA4170 PE=4 SV=1	0.744726	2.30925	3.05506	0.769763	0.209629	0.0725281	0.203476	-0.814426	1.56554	1.91288	-0.678148	0.198722	0.129528	0.230981	1.93826	2.11058	0.143766	3.43958	1.05485	2.87524	1.23451	1.29044	1.83799	0.106584	1.80324	0.809948	1.36391	1.09921
RPA4024	Q6N2M6	Methionine synthase, vitamin-B12 independent OS=Rhodopseudomonas palustris (strain ATCC BAA-98 / CGA009) OX=258594 GN=RPA4024 PE=4 SV=1	1.62734	0.0240124	0.44462	0.447882	1.04613	4.65512	0.725024	-0.256252	-0.00779314	0.379231	-0.182706	0.241037	-0.87329	0.354349	6.28199	3.15849	0.219941	4.46788	4.08706	4.63643	4.79675	2.07835	1.74176	0.0933345	1.37337	1.37492	1.35698	2.03553
RPA4717	Q6N0P5	Molybdate transport system substrate-binding protein OS=Rhodopseudomonas palustris (strain ATCC BAA-98 / CGA009) OX=258594 GN=modA PE=3 SV=1	4.07379	6.53643	3.61645	4.69823	3.43621	7.56944	3.03448	0.747748	0.93187	-0.929697	-0.622004	0.339611	1.85381	0.401542	5.00283	0.63969	1.16208	7.31164	5.59348	7.78932	9.82231	1.31366	0.490237	-0.0702607	1.36027	1.48001	1.3562	2.12492
RPA3118	Q6N564	Dihydroorotase OS=Rhodopseudomonas palustris (strain ATCC BAA-98 / CGA009) OX=258594 GN=pyr PE=3 SV=1	1.31263	1.06212	0.779153	0.837632	0.516734	0.504598	0.302591	0.951392	0.773906	0.390299	0.656949	0.538545	-0.3985	0.356887	2.85027	1.59263	0.430483	0.67319	2.96705	3.66856	2.21557	1.06012	2.3522	0.224922	0.288941	1.32992	1.34602	2.14212
RPA3033	Q6N5E6	Possible acetylornitine deacetylase OS=Rhodopseudomonas palustris (strain ATCC BAA-98 / CGA009) OX=258594 GN=argE PE=4 SV=1	0.636648	0.33835	0.83725	0.559178	2.71716	3.29934	0.33984	-0.260913	0.166054	-0.436631	-0.294061	0.780219	1.03914	0.285141	2.54507	2.49943	0.332208	0.322414	1.85394	3.45458	1.2468	1.37077	1.24118	-0.183971	-0.434692	1.21621	1.3428	0.587468
RPA4193	Q6N257	Pyruvate kinase OS=Rhodopseudomonas palustris (strain ATCC BAA-98 / CGA009) OX=258594 GN=pyk PE=3 SV=1	0.844596	0.942422	0.958132	1.04	1.37694	0.119734	0.832742	0.510708	0.63561	-1.12143	0.756872	0.834101	0.124036	0.552152	1.71688	0.597479	0.0381229	0.172238	1.51504	1.90094	1.46637	1.18451	0.938254	-0.0348472	-0.173546	1.12011	1.3187	-1.25476
RPA3247	P60403	50S ribosomal protein L2 OS=Rhodopseudomonas palustris (strain ATCC BAA-98 / CGA009) OX=258594 GN=rplB PE=1 SV=1	1.26631	1.13204	0.955439	0.817092	1.09495	1.33688	0.899505	0.989029	0.609794	-0.798447	0.512565	0.700902	0.976655	0.614479	1.82527	3.4355	0.599956	0.147132	3.55707	3.87904	2.6372	1.08688	1.47428	-0.252187	-0.0918889	1.1196	1.31776	0.917893
RPA0004	Q6NDV0	DNA gyrase subunit B OS=Rhodopseudomonas palustris (strain ATCC BAA-98 / CGA009) OX=258594 GN=gyrB PE=3 SV=1	1.70115	0.647894	0.324548	0.912563	1.01764	2.55921	0.344967	0.930299	0.439005	0.282819	0.595057	0.60291	1.35916	0.37112	2.0125	3.16251	0.360751	0.118816	3.94299	4.24476	0.604606	0.804469	1.35596	-0.148526	-0.0588513	1.19742	1.31169	-0.425446
RPA4389	Q6N1L6	Small Conductance Mechanosensitive (MscS) Ion Channel OS=Rhodopseudomonas palustris (strain ATCC BAA-98 / CGA009) OX=258594 GN=RPA4389 PE=3 SV=1	2.39166	0.314608	0.205681	0.0524083	2.22836	4.18137	0.481117	1.20786	0.23532	-0.186694	0.0491422	1.03455	1.98762	0.303508	1.50161	0.261448	0.0475975	1.30376	0.184989	4.24883	0.0857079	0.713846	0.194201	0.0310705	0.48526	0.222778	1.30418	0.066693
RPA1867	Q6N8N6	peptidoglycan glycosyltransferase OS=Rhodopseudomonas palustris (strain ATCC BAA-98 / CGA009) OX=258594 GN=RPA1867 PE=3 SV=1	1.6796	0.209476	0.0888902	0.192221	1.43991	2.175	0.450253	1.82203	-0.348819	-0.11483	0.353622	1.88813	2.55757	0.707763	0.701961	0.304961	0.198058	0.196915	1.51413	1.91127	0.612163	0.648962	0.537692	-0.205446	-0.31815	1.14364	1.29532	0.736134
RPA0068	Q6NDN7	N-(5'-phosphoribosyl)anthranilate isomerase OS=Rhodopseudomonas palustris (strain ATCC BAA-98 / CGA009) OX=258594 GN=trpF PE=3 SV=1	10.4639	9.38371	9.52232	4.41835	3.75893	2.53735	3.69586	1.69366	2.28146	1.48218	-0.636069	0.351217	0.607009	0.498843	2.0628	2.37479	2.06492	4.26438	3.82985	5.26984	6.64877	1.16028	1.71449	0.366811	0.678028	1.40008	1.294	2.71402
RPA0890	Q6NBD8	Uncharacterized protein OS=Rhodopseudomonas palustris (strain ATCC BAA-98 / CGA009) OX=258594 GN=RPA0890 PE=4 SV=1	2.16126	4.70527	3.26671	4.84358	7.55608	3.52882	4.81109	0.597159	-3.25418	-2.07185	-1.30587	2.85353	1.12913	-1.75841	0.0535324	1.50664	0.242484	1.79756	1.83563	1.70839	0.814615	-0.0532045	1.32603	0.298758	1.31073	1.39881	1.29068	0.746538
RPA0202	Q6NDA7	Aconitate hydratase OS=Rhodopseudomonas palustris (strain ATCC BAA-98 / CGA009) OX=258594 GN=acnA PE=3 SV=1	1.28463	0.533916	1.8116	0.0795153	1.36199	0.870427	0.297902	0.633281	-0.385487	-1.71756	0.0781707	0.655267	-0.447723	0.369417	2.1773	2.31993	0.232057	0.603517	3.08332	4.2552	1.75788	0.97772	1.10212	-0.0995673	-0.26145	1.01984	1.28871	-0.594927
RPA3641	Q6N3Q2	4-alpha-glucanotransferase OS=Rhodopseudomonas palustris (strain ATCC BAA-98 / CGA009) OX=258594 GN=malQ PE=3 SV=1	0.957047	2.43538	2.30536	0.457043	0.235601	1.8394	0.096428	-0.480385	-1.24253	-2.17009	0.246933	0.139755	-0.919631	-0.0588734	1.19779	0.733682	2.40392	0.42001	2.67173	3.16471	2.1085	0.64901	0.773332	-1.19208	0.242387	1.06828	1.2884	-1.15457
RPA4418	Q6N1I7	UPF0337 protein RPA4418 OS=Rhodopseudomonas palustris (strain ATCC BAA-98 / CGA009) OX=258594 GN=RPA4418 PE=3 SV=1	0.778384	1.29662	0.75706	0.239659	0.914071	0.0871449	0.0526206	0.622576	0.901267	-0.779014	0.2251	0.681891	-0.0873635	0.0684838	1.72113	5.2334	0.186603	1.51214	2.70072	1.75084	2.47106	1.29378	3.65601	0.165726	0.809749	1.65772	1.28207	1.54129
RPA0426	Q6NCP4	Beta-ketoacyl-ACP synthase I OS=Rhodopseudomonas palustris (strain ATCC BAA-98 / CGA009) OX=258594 GN=fabB PE=3 SV=1	1.99152	0.732364	0.19889	0.0900211	2.5537	1.3413	0.385205	0.586185	0.291267	-0.10234	0.0526445	0.720201	0.403961	0.178433	3.11985	0.690104	0.0434849	1.89845	3.83028	4.79469	0.676303	0.790677	0.302036	-0.0244595	-0.586325	0.962271	1.27614	-0.242119
RPA2928	Q6N5P6	Proline--tRNA ligase OS=Rhodopseudomonas palustris (strain ATCC BAA-98 / CGA009) OX=258594 GN=proS PE=1 SV=1	4.61193	0.614679	1.49655	0.798791	4.09202	4.49875	0.410071	1.17946	0.276442	-0.530566	0.333166	0.995494	1.18726	0.300032	4.2664	1.5646	0.198469	1.33239	6.12423	5.94459	2.1168	1.1393	0.879584	0.0474517	0.204917	1.29483	1.27478	-0.377681
RPA2501	Q6N6W3	Poly-beta-hydroxybutyrate synthase OS=Rhodopseudomonas palustris (strain ATCC BAA-98 / CGA009) OX=258594 GN=phbC PE=4 SV=1	4.91415	4.62321	0.414105	0.92145	2.13526	5.35265	0.705724	0.920273	1.24653	-0.248188	-0.389356	0.460756	1.00713	0.313461	5.37918	3.58692	0.475209	1.60421	4.74966	4.15206	2.01684	2.55572	1.85181	0.209355	0.419056	1.71036	1.27381	0.820505
RPA1963	Q6N8E0	Patatin-like phospholipase domain OS=Rhodopseudomonas palustris (strain ATCC BAA-98 / CGA009) OX=258594 GN=RPA1963 PE=4 SV=1	1.29807	0.333503	0.209605	0.0775888	1.68095	0.446517	2.74236	0.649497	0.373867	0.238227	-0.0852589	0.841345	0.390017	1.27351	1.88987	2.9741	0.315233	0.117599	3.18358	3.1408	3.41764	0.929105	1.36232	-0.428207	-0.26649	1.31297	1.27343	1.29825
RPA4443	Q6N1G3	Acyl-CoA synthetase OS=Rhodopseudomonas palustris (strain ATCC BAA-98 / CGA009) OX=258594 GN=RPA4443 PE=4 SV=1	1.31738	0.661489	1.12086	0.8063	2.66408	1.22837	1.04261	0.686415	-0.42275	-1.35472	0.628743	1.2153	0.696774	1.01644	4.01838	1.6252	0.0778292	0.172994	3.51844	3.65122	1.26699	1.86511	1.68773	-0.034411	0.100899	1.35088	1.27147	0.452731
RPA1572	Q6N9H7	Putative carbon-monoxide dehydrogenase large subunit OS=Rhodopseudomonas palustris (strain ATCC BAA-98 / CGA009) OX=258594 GN=RPA1572 PE=4 SV=1	0.852399	0.371772	1.29311	0.161649	0.334722	0.276379	0.23778	0.541454	0.31975	-1.73018	0.160918	0.270302	-0.241179	0.230985	1.41659	1.81539	1.10118	0.274141	1.06228	1.38803	0.364263	1.46918	2.30491	1.07986	-0.314571	1.04003	1.26199	-0.437156
RPA1748	Q6N903	Putative branched-chain amino acid transport system substrate-binding protein OS=Rhodopseudomonas palustris (strain ATCC BAA-98 / CGA009) OX=258594 GN=RPA1748 PE=4 SV=1	5.41428	4.54716	1.67681	7.73389	0.0694591	6.60266	0.991861	-1.30683	0.797663	0.328635	-2.48734	-0.0321796	-1.60418	0.295932	2.02691	5.36312	0.527739	1.66535	2.53532	4.38679	5.6244	0.772814	1.97238	0.237568	0.547376	0.96702	1.25898	2.58507
RPA3490	Q6N450	Protein HflC OS=Rhodopseudomonas palustris (strain ATCC BAA-98 / CGA009) OX=258594 GN=hflC PE=3 SV=1	0.212622	0.458958	1.50435	0.255655	1.7781	2.2412	0.142688	0.0725998	-0.175178	-0.592494	-0.100888	0.411059	0.515739	0.115873	2.72919	1.42624	0.783345	3.63893	4.78199	5.35767	0.388144	0.7265	0.755272	0.173956	-0.722942	1.06119	1.25423	-0.149618
RPA2786	Q6N632	LTXXQ motif family protein OS=Rhodopseudomonas palustris (strain ATCC BAA-98 / CGA009) OX=258594 GN=RPA2786 PE=3 SV=1	6.87407	5.9241	0.66618	3.04582	4.25017	5.66812	2.475	0.994358	0.969862	-0.211972	-0.518445	0.567268	0.842851	-0.3716	3.33968	8.5444	3.14278	4.78946	6.24358	5.32744	3.15567	1.49461	3.92493	-0.697792	0.955449	1.7624	1.25094	2.66674
RPA3190	Q6N4Z3	Possible dihydrodipicoline synthase related protein OS=Rhodopseudomonas palustris (strain ATCC BAA-98 / CGA009) OX=258594 GN=RPA3190 PE=1 SV=1	0.668149	1.20841	1.27546	1.74787	2.72002	1.03442	0.060781	-0.311209	-0.490349	0.281934	-1.13273	0.508557	-0.439596	0.0521276	2.15231	2.34032	1.55306	0.954526	4.34596	4.93863	2.12249	0.552132	1.48826	-0.589829	0.256332	1.05573	1.24234	0.920027
RPA3860	Q6N335	Transcriptional regulator OS=Rhodopseudomonas palustris (strain ATCC BAA-98 / CGA009) OX=258594 GN=RPA3860 PE=4 SV=1	1.95599	1.07864	1.31149	1.35534	0.498818	4.56735	1.92658	0.570344	0.370514	-0.564225	-0.792944	-0.18399	1.47697	-0.780363	4.60447	4.41152	0.215779	5.61586	4.89074	6.22875	7.11066	1.30121	1.33764	0.0553426	1.07802	1.20953	1.24065	1.73671
RPA2446	Q6N717	Putative aminotransferase OS=Rhodopseudomonas palustris (strain ATCC BAA-98 / CGA009) OX=258594 GN=RPA2446 PE=4 SV=1	3.14456	1.18448	1.42977	1.09966	2.60134	4.04497	0.810644	0.389296	0.220963	-0.445495	-0.165994	0.169525	0.574374	0.0535354	5.63927	5.67488	0.261117	2.16579	7.8184	7.06859	4.48882	1.45627	1.62698	0.0481135	0.218109	1.67524	1.24015	0.753687
RPA4308	Q6N1U6	D-3-phosphoglycerate dehydrogenase OS=Rhodopseudomonas palustris (strain ATCC BAA-98 / CGA009) OX=258594 GN=serA2 PE=3 SV=1	5.35849	0.979168	1.61959	0.321232	5.30235	5.40421	0.436338	1.43859	0.348699	-0.675748	0.129588	1.42256	1.78343	0.200865	4.44949	1.88234	1.63835	0.47872	6.37018	6.73485	2.23062	1.33137	0.93595	-0.223862	-0.0780039	1.36623	1.23388	-0.400909
RPA1441	Q6N9U5	Possible uridylate kinase OS=Rhodopseudomonas palustris (strain ATCC BAA-98 / CGA009) OX=258594 GN=RPA1441 PE=4 SV=1	5.83488	1.86435	0.414088	1.20458	4.25844	4.46382	0.645222	1.35952	0.418405	0.153184	-0.312434	0.893609	1.04906	0.227772	2.35251	1.29573	1.39482	0.704144	3.44305	6.24247	0.684055	0.674196	0.347205	0.240818	-0.171824	0.756073	1.23218	-0.189741
RPA2969	Q6N5K5	Uncharacterized protein OS=Rhodopseudomonas palustris (strain ATCC BAA-98 / CGA009) OX=258594 GN=RPA2969 PE=4 SV=1	3.02243	4.93999	4.53054	0.230581	0.867414	6.83242	1.84975	0.694532	-0.883915	-1.72939	0.0438462	0.137597	1.80006	-0.374133	4.64552	7.32562	0.438465	8.0497	6.81171	8.31552	6.36859	1.31165	1.10574	0.0726967	1.78895	1.59139	1.22446	1.92648
RPA2990	Q6N5I4	DUF3833 domain-containing protein OS=Rhodopseudomonas palustris (strain ATCC BAA-98 / CGA009) OX=258594 GN=RPA2990 PE=4 SV=1	3.57377	0.765568	2.95774	3.29844	4.97022	3.65437	3.21095	-0.800951	0.191423	-0.681644	-0.86378	0.721707	-2.02674	-0.909927	0.296727	1.95268	3.47209	6.50515	6.36807	5.46373	1.54077	0.0789175	0.569247	-0.862292	1.69045	1.12963	1.22381	0.712212
RPA2505	Q6N6V9	Fructose-1,6-bisphosphatase OS=Rhodopseudomonas palustris (strain ATCC BAA-98 / CGA009) OX=258594 GN=glpX PE=3 SV=1	1.90554	0.517052	0.348646	0.0247643	3.73952	0.563671	0.310045	0.364718	0.142185	-0.188986	0.010424	0.749285	-0.161462	-0.0985691	0.963563	0.475384	0.48925	1.84388	1.83933	3.4177	1.43845	0.652077	0.394878	-0.309636	0.544739	0.852329	1.22377	1.35323
RPA3595	Q6N3U8	SOUL heme-binding protein OS=Rhodopseudomonas palustris (strain ATCC BAA-98 / CGA009) OX=258594 GN=RPA3595 PE=4 SV=1	1.08473	0.801108	0.25062	0.850407	0.221518	0.340625	0.887571	-1.39257	0.762632	-0.320391	-0.810788	-0.276019	-0.544684	-1.14022	0.329613	2.11347	0.222901	0.467537	1.32742	1.59688	1.14518	-0.646723	1.67187	0.256245	-0.534822	1.09055	1.22117	1.3509
RPA3730	Q6N3G4	GMC-type oxidoreductase OS=Rhodopseudomonas palustris (strain ATCC BAA-98 / CGA009) OX=258594 GN=RPA3730 PE=3 SV=1	0.598254	0.268768	1.99348	0.453826	0.439957	0.677157	0.0155258	0.411555	0.209915	-2.17354	-0.345824	0.339863	0.435368	0.0145792	1.3824	2.19493	0.0716414	0.377552	1.11471	0.848544	0.35961	1.84957	3.16824	-0.112392	0.70364	1.50193	1.22042	0.729391
RPA4394	Q6N1L1	Isocitrate lyase OS=Rhodopseudomonas palustris (strain ATCC BAA-98 / CGA009) OX=258594 GN=aceA PE=4 SV=1	4.70208	1.26404	3.38391	0.234102	3.36955	3.85494	0.873399	1.65052	-0.463509	-1.62777	0.132385	1.06527	1.2533	0.605062	0.405903	5.11112	0.571768	6.23439	1.27111	6.5037	3.33012	-0.14174	-1.56204	-0.127915	-1.54409	0.294143	1.20961	-1.58055
RPA1037	Q6NAZ3	Electron transfer flavoprotein-ubiquinone oxidoreductase OS=Rhodopseudomonas palustris (strain ATCC BAA-98 / CGA009) OX=258594 GN=RPA1037 PE=4 SV=1	1.40742	0.0516362	1.41982	0.360577	1.78582	0.706849	0.153289	0.549149	0.0522433	-0.921775	0.20955	0.704048	0.360792	0.134123	1.57335	2.93652	1.30537	0.307332	3.45434	2.82585	0.230195	0.584706	1.27771	-0.40828	-0.190361	0.951757	1.20214	-0.138084
RPA4796	Q6N0G6	ErfK/YbiS/YcfS/YnhG OS=Rhodopseudomonas palustris (strain ATCC BAA-98 / CGA009) OX=258594 GN=RPA4796 PE=3 SV=1	0.353874	0.367996	0.890743	0.159963	0.619356	0.173231	0.21708	0.260139	0.245971	0.531474	-0.13532	0.370387	-0.164976	-0.234528	1.07702	1.11705	0.238579	0.420825	1.06885	2.26929	1.56669	0.809798	0.924077	0.194836	0.278015	0.588294	1.19792	0.867768
RPA4344	Q6N1R0	DUF1902 domain-containing protein OS=Rhodopseudomonas palustris (strain ATCC BAA-98 / CGA009) OX=258594 GN=RPA4344 PE=4 SV=1	0.285157	2.21157	1.12753	0.684162	0.040652	4.25324	0.272053	-0.246418	0.69863	-0.454353	-0.187099	0.0245247	1.05307	-0.113996	3.06719	1.13581	0.891285	2.6525	2.38115	4.45964	3.17604	0.893103	1.59696	0.235524	1.02806	1.3462	1.19448	1.63028
RPA0173	Q6NDD5	UDP-glucuronate decarboxylase OS=Rhodopseudomonas palustris (strain ATCC BAA-98 / CGA009) OX=258594 GN=RPA0173 PE=3 SV=1	2.97249	2.05925	0.633179	0.117322	0.305018	1.65197	0.15742	1.435	1.01616	-0.802285	0.11257	0.22798	0.969281	-0.234009	0.951479	1.73865	0.203395	0.42911	1.54604	1.40447	0.254745	0.96438	1.76573	0.275595	-0.541039	1.25974	1.18924	-0.343205
RPA1932	Q6N8H1	histidine kinase OS=Rhodopseudomonas palustris (strain ATCC BAA-98 / CGA009) OX=258594 GN=RPA1932 PE=4 SV=1	5.65592	3.86778	1.92408	2.2517	0.437996	7.65447	1.50015	1.29351	0.847636	-0.897083	0.414044	0.12494	2.33641	0.426154	4.66068	3.96474	0.309041	0.0841508	5.78986	4.86774	0.632654	1.15333	1.11587	0.104925	-0.0339777	1.37533	1.18558	0.799156
RPA3107	Q6N575	Glutamyl-tRNA(Gln) amidotransferase subunit A OS=Rhodopseudomonas palustris (strain ATCC BAA-98 / CGA009) OX=258594 GN=gatA PE=3 SV=1	2.54686	0.110542	2.63105	0.687866	0.508615	1.76796	0.0832499	0.71957	0.0541935	-1.45872	0.24439	0.18391	0.491944	0.0578478	2.59943	2.66975	0.0347582	0.260336	3.01113	3.39841	1.01927	1.12704	1.11919	-0.0170244	-0.186784	1.1438	1.18532	0.397184
RPA0028	Q6NDS6	Bifunctional purine biosynthesis protein PurH OS=Rhodopseudomonas palustris (strain ATCC BAA-98 / CGA009) OX=258594 GN=purH PE=3 SV=1	1.88757	0.246871	1.21528	1.02975	0.281747	0.0893446	0.0955132	0.685345	0.135879	-0.693835	0.431736	0.1477	0.0557561	0.0765773	2.43077	1.35996	0.122341	1.0437	4.5367	7.68194	0.529178	0.898147	0.311899	-0.0355592	-0.178501	1.13872	1.18146	-0.283264
RPA4643	Q6N0W7	Transketolase OS=Rhodopseudomonas palustris (strain ATCC BAA-98 / CGA009) OX=258594 GN=cbbT1 PE=3 SV=1	2.21762	0.704475	2.44282	1.71735	3.54199	1.94083	0.377221	0.488934	0.182232	-0.67289	0.37322	0.896459	0.427618	-0.120256	3.86843	3.45758	1.75937	0.430936	6.04035	6.71898	4.84689	1.25267	0.741775	-0.192432	-0.081246	0.960472	1.16592	-0.665784
RPA4802	Q6N0G0	Uncharacterized protein OS=Rhodopseudomonas palustris (strain ATCC BAA-98 / CGA009) OX=258594 GN=RPA4802 PE=4 SV=1	2.04022	0.979199	0.617037	1.05587	1.5329	3.0227	0.0657607	0.624165	0.419874	-0.2367	0.479483	0.590727	0.890327	0.0397451	1.6908	0.198206	0.839451	1.74728	2.77093	4.31508	0.679994	0.681294	0.198278	-0.319687	-0.511909	0.857888	1.16485	-0.384542
RPA4531	P60861	Histidinol dehydrogenase OS=Rhodopseudomonas palustris (strain ATCC BAA-98 / CGA009) OX=258594 GN=hisD PE=3 SV=1	3.38183	0.903752	0.286914	0.101566	3.86243	3.78461	0.737386	1.12264	0.42382	-0.160602	-0.0751353	1.30212	1.31149	0.496731	3.37857	5.95994	0.995872	1.48339	5.75524	6.0818	2.21535	1.10237	1.25973	0.178166	0.23121	1.38098	1.16403	0.287901
RPA0626	Q6NC47	2,3,4,5-tetrahydropyridine-2,6-dicarboxylate N-succinyltransferase OS=Rhodopseudomonas palustris (strain ATCC BAA-98 / CGA009) OX=258594 GN=dapD PE=3 SV=1	3.05267	0.927512	0.494121	0.0522187	1.21213	2.35974	0.211649	0.734747	0.279039	-0.206556	-0.0292761	0.30317	0.547722	0.120465	4.92519	3.56803	0.504612	0.404318	6.52616	8.63203	0.3235	1.09878	1.29919	-0.0677698	-0.0567473	1.07431	1.16295	0.111035
RPA0543	Q6NCC9	Uncharacterized protein OS=Rhodopseudomonas palustris (strain ATCC BAA-98 / CGA009) OX=258594 GN=RPA0543 PE=4 SV=1	7.62934	2.76012	0.979225	1.34972	4.99206	7.87682	1.64257	2.45121	-0.601252	0.252745	0.269115	1.27105	2.62393	0.479584	6.51208	5.3432	0.313436	10.3429	5.74896	7.25876	7.03687	2.47534	3.17574	-0.0481431	2.02017	1.97209	1.16052	3.55357
RPA0091	Q6NDL4	Uncharacterized protein OS=Rhodopseudomonas palustris (strain ATCC BAA-98 / CGA009) OX=258594 GN=RPA0091 PE=4 SV=1	3.38554	0.447567	1.01983	0.267888	0.458449	4.90026	0.418623	3.1773	0.6281	1.17433	0.410871	0.528092	4.58232	-0.610228	0.54686	0.8711	0.706755	3.86024	3.32572	2.81918	0.0199076	0.420033	0.791353	-1.29016	1.14141	1.60381	1.15982	-0.119208
RPA4430	Q6N1H5	Putative TonB-dependent receptor OS=Rhodopseudomonas palustris (strain ATCC BAA-98 / CGA009) OX=258594 GN=RPA4430 PE=3 SV=1	4.23246	1.54211	1.2862	0.246601	2.3913	6.53881	0.706277	0.917349	0.470689	-0.489098	0.0907072	0.474853	2.30673	0.23169	5.58435	5.97457	0.876784	8.18225	7.40442	6.01267	6.3274	1.506	2.09493	0.12612	1.59654	1.74587	1.15887	2.13092
RPA3534	Q6N407	UDP-N-acetylmuramoyl-tripeptide--D-alanyl-D-alanine ligase OS=Rhodopseudomonas palustris (strain ATCC BAA-98 / CGA009) OX=258594 GN=murF PE=3 SV=1	2.19156	0.861135	1.16292	0.257961	1.96697	1.97026	0.23342	1.32842	0.59261	-1.33005	0.24264	1.1119	1.23304	0.216119	2.76269	0.980913	1.3735	1.9448	5.69347	6.24622	3.49369	1.14001	0.792408	-0.214215	-0.280764	1.23371	1.14132	-0.998295
RPA3095	Q6N586	GTPase Der OS=Rhodopseudomonas palustris (strain ATCC BAA-98 / CGA009) OX=258594 GN=der PE=3 SV=1	4.15328	3.2639	2.18304	1.98752	3.1382	5.06512	0.906584	1.28466	1.19565	-0.70055	0.543101	0.960567	1.85571	0.430464	3.35376	4.30817	0.0837787	0.754252	2.04294	4.65038	2.04864	0.947492	1.52174	-0.0268936	-0.427661	0.894416	1.13917	-0.788994
RPA4180	Q6N270	NAD(P) transhydrogenase subunit beta OS=Rhodopseudomonas palustris (strain ATCC BAA-98 / CGA009) OX=258594 GN=pntB PE=3 SV=1	4.59708	1.42215	0.73308	0.980312	4.25226	4.82887	0.482087	1.93609	0.941837	-1.24967	0.601892	1.76153	2.37319	0.450029	1.26321	1.60144	0.868137	3.80991	4.29793	4.48442	2.49322	0.52119	1.04056	-0.255137	-1.75121	1.12187	1.13765	-1.41751
RPA3267	Q6N4S0	DNA-directed RNA polymerase subunit beta' OS=Rhodopseudomonas palustris (strain ATCC BAA-98 / CGA009) OX=258594 GN=rpoC PE=3 SV=1	3.49583	0.63776	1.25189	1.04465	1.90375	3.76973	0.517664	0.882545	0.228336	-0.572218	0.328901	0.460997	1.02124	0.306715	4.35827	4.43429	0.239581	1.17895	5.50064	5.97451	0.559417	0.962672	1.23135	0.0550299	-0.208745	0.979621	1.13179	0.107705
RPA4651	Q6N0V9	Possible glutaconate CoA-transferase, subunit A OS=Rhodopseudomonas palustris (strain ATCC BAA-98 / CGA009) OX=258594 GN=RPA4651 PE=4 SV=1	0.431894	2.17499	0.954013	0.309741	0.0690998	0.355885	0.0263783	-0.586087	1.10289	0.562517	-0.18861	0.0636693	-0.271439	0.0240795	2.33102	3.08673	0.559645	1.06424	1.14632	1.87979	1.80917	1.46451	2.15581	0.416731	-0.711974	0.963607	1.13081	1.26374
RPA2619	Q6N6J6	Possible GMC-type oxidoreductase OS=Rhodopseudomonas palustris (strain ATCC BAA-98 / CGA009) OX=258594 GN=RPA2619 PE=3 SV=1	0.261758	0.643898	0.777123	1.37551	1.71412	3.21361	0.461429	0.0636321	0.24262	-0.251444	-0.281142	0.358329	-0.632305	0.226563	2.87712	1.10209	0.529994	1.40961	3.12165	4.31223	1.28197	0.694849	1.02983	-0.163928	0.430163	1.01633	1.12688	0.557509
RPA0258	Q6ND51	HemY N-terminal domain-containing protein OS=Rhodopseudomonas palustris (strain ATCC BAA-98 / CGA009) OX=258594 GN=RPA0258 PE=4 SV=1	2.6661	1.42399	0.838544	0.0196285	2.83597	4.04517	0.00370308	0.718782	0.408737	-0.584495	-0.00941604	0.754363	1.23922	-0.00610276	4.2741	5.25589	0.0528335	3.07988	5.53954	5.60715	0.15254	1.03627	1.34387	-0.0158123	-0.805417	1.11131	1.12027	0.0502037
RPA3255	Q6N4T2	30S ribosomal protein S12 OS=Rhodopseudomonas palustris (strain ATCC BAA-98 / CGA009) OX=258594 GN=rpsL PE=1 SV=1	2.95302	3.77182	0.923304	0.684033	3.59647	3.39565	2.97431	0.667835	0.944828	-0.536928	0.18075	0.679717	0.73917	0.770926	2.89062	1.24233	0.0465661	1.04446	5.13773	6.11135	1.17499	0.902253	0.744402	-0.011408	-0.189916	0.873075	1.11499	-0.238057
RPA1532	Q6N9L0	geranylgeranyl diphosphate reductase OS=Rhodopseudomonas palustris (strain ATCC BAA-98 / CGA009) OX=258594 GN=bchP PE=3 SV=1	1.56531	1.39809	0.529076	0.0850823	0.374217	3.27205	0.868128	0.750721	-0.866723	-0.387722	0.0642988	0.196746	1.35163	0.423243	3.68426	1.1574	2.60763	2.76221	4.91386	8.16071	3.61759	1.09825	-1.35642	0.49333	-0.235687	0.942681	1.10783	-1.1285
RPA1421	Q6N9W5	Possible efflux protein OS=Rhodopseudomonas palustris (strain ATCC BAA-98 / CGA009) OX=258594 GN=RPA1421 PE=3 SV=1	1.84323	0.912111	0.188965	0.222985	0.0415409	1.95923	0.451286	1.30177	0.761092	-0.214991	0.22809	0.057296	1.60751	0.417462	2.24062	1.36706	4.39706	4.7384	1.40845	4.38936	0.0905502	-0.424366	-0.998348	-0.923259	-1.04571	-0.315898	1.1066	-0.0414297
RPA1222	Q6NAG3	CHAD domain-containing protein OS=Rhodopseudomonas palustris (strain ATCC BAA-98 / CGA009) OX=258594 GN=RPA1222 PE=4 SV=1	4.9442	4.64527	0.0461342	2.41032	0.380499	1.37905	0.296306	-0.693903	-1.00648	-0.0129631	0.339556	-0.0672615	0.23551	0.0690264	1.03739	0.582038	0.525578	1.92289	6.11274	7.34045	0.690036	0.0986729	-0.278831	-0.0745264	-0.189333	0.795108	1.09896	0.170385
RPA3685	Q6N3K8	Leucine aminopeptidase OS=Rhodopseudomonas palustris (strain ATCC BAA-98 / CGA009) OX=258594 GN=RPA3685 PE=3 SV=1	0.431994	0.106691	0.0424427	0.561472	1.05545	2.27028	0.033985	0.463249	-0.122266	0.0760904	0.597655	0.895194	-1.84242	0.0283374	1.86235	0.115121	0.0745421	1.32957	1.30475	2.40362	1.3364	0.918955	-0.136887	0.0622118	-0.739357	0.762997	1.09349	-1.742
RPA3360	Q6N4H7	Putative capsule polysaccharide export outer membrane protein OS=Rhodopseudomonas palustris (strain ATCC BAA-98 / CGA009) OX=258594 GN=pssN PE=4 SV=1	4.00459	0.142485	2.92958	0.0807347	1.088	5.18924	1.1146	0.834489	-0.0511435	0.436219	-0.0159014	0.142119	1.20347	-0.289452	4.08169	0.0849282	0.040251	3.95673	5.95088	6.345	4.09007	1.08857	0.169617	0.013925	0.997406	1.59755	1.0907	1.82655
RPA1182	Q6NAK3	GATase1_like domain-containing protein OS=Rhodopseudomonas palustris (strain ATCC BAA-98 / CGA009) OX=258594 GN=RPA1182 PE=4 SV=1	4.41623	4.67641	3.20622	2.41364	4.46645	2.5268	2.20556	-1.52591	-0.708955	-0.525932	0.351277	-1.03058	-0.341453	0.500212	4.90028	3.56102	2.91964	4.2079	3.37045	3.0324	2.41627	1.98956	2.70423	1.05811	1.86276	1.17681	1.08543	2.12658
RPA0678	Q6NBZ7	Possible pyridine nucleotide-linked oxidoreductase, possible glutamate synthase OS=Rhodopseudomonas palustris (strain ATCC BAA-98 / CGA009) OX=258594 GN=gltA PE=4 SV=1	2.40897	1.97031	1.09086	0.535236	1.17415	1.41887	0.861905	0.775613	0.628136	-0.687461	0.223283	0.524293	0.488866	0.632685	2.58661	1.0308	1.95368	4.03021	4.86743	7.36027	4.38158	0.712962	0.684023	-0.244522	-0.474253	0.790069	1.0832	-0.561919
RPA3072	Q6N5A9	3-oxoacyl-[acyl-carrier-protein] synthase 2 OS=Rhodopseudomonas palustris (strain ATCC BAA-98 / CGA009) OX=258594 GN=fabF PE=3 SV=1	0.604406	0.186847	1.22498	0.0602198	0.45309	0.941138	0.105413	0.262011	-0.121559	0.531837	0.0419263	0.219928	-1.78453	-0.103398	3.33475	2.7799	1.00612	2.12172	2.41878	3.05188	1.73953	1.20128	1.55377	0.42612	0.80941	1.14929	1.05525	1.05022
RPA1561	Q6N9I8	CbbX protein homolog OS=Rhodopseudomonas palustris (strain ATCC BAA-98 / CGA009) OX=258594 GN=cbbX PE=3 SV=1	1.64673	0.482039	0.310568	0.136306	3.09908	1.65244	0.0112485	2.67912	1.36726	0.849543	0.425964	4.81662	2.69182	-0.027082	1.87651	0.403323	0.813489	2.69359	1.40083	0.961069	0.269151	1.8442	0.54141	-0.844214	2.47406	1.34452	1.05276	0.516973
RPA3486	Q6N454	Putative branched-chain amino acid transport system substrate-binding protein OS=Rhodopseudomonas palustris (strain ATCC BAA-98 / CGA009) OX=258594 GN=RPA3486 PE=4 SV=1	1.31613	1.04328	0.174725	1.29777	0.513167	4.16372	0.0947264	-0.603303	0.308115	-0.0840002	-0.527652	0.178213	1.27394	-0.0769051	2.20082	0.663367	0.891995	1.48784	0.738392	2.53138	3.68328	1.20814	-0.392802	-0.46072	-0.90852	0.596637	1.03917	1.67402
RPA2504	Q6N6W0	Homoserine dehydrogenase OS=Rhodopseudomonas palustris (strain ATCC BAA-98 / CGA009) OX=258594 GN=HDH PE=3 SV=1	0.0852246	1.18245	0.939086	1.03236	2.15281	0.806661	0.86064	0.0740314	0.589478	-0.482438	0.418094	0.710427	0.373692	0.480834	1.54897	4.82467	0.824754	1.02769	2.90234	3.31179	0.290657	0.55446	1.4207	-0.253883	-0.490356	0.823852	1.01519	0.203028
RPA2602	Q6N6L3	Peptidyl-prolyl cis-trans isomerase OS=Rhodopseudomonas palustris (strain ATCC BAA-98 / CGA009) OX=258594 GN=RPA2602 PE=3 SV=1	6.2788	8.26224	3.90086	1.30841	4.29291	3.40695	4.83851	0.736177	1.3088	0.379121	-0.344806	0.730643	0.365682	0.594644	4.26771	4.59455	0.244342	0.451623	5.06965	5.21176	4.62903	0.79831	0.9472	-0.0677855	-0.0881473	0.938846	1.00604	0.788916
RPA2671	Q6N6E6	Putative FAD-dependent monoxygenase OS=Rhodopseudomonas palustris (strain ATCC BAA-98 / CGA009) OX=258594 GN=RPA2671 PE=3 SV=1	0.336182	0.345964	0.0202224	0.185651	0.0389437	0.266465	0.117408	0.416643	-0.533995	-0.0356462	0.234989	0.0689214	-0.381354	-0.149204	0.180238	0.630814	0.819306	0.162813	0.631647	1.19736	1.40036	0.231364	0.879033	0.660585	-0.273524	0.647425	0.996636	-1.48858
RPA3441	Q6N498	Enoyl-CoA hydratase/isomerase family protein OS=Rhodopseudomonas palustris (strain ATCC BAA-98 / CGA009) OX=258594 GN=RPA3441 PE=3 SV=1	1.91808	0.538388	0.707646	1.6644	1.32299	0.352293	0.897681	-0.406406	-0.201256	0.313653	0.437386	0.304721	-0.0965534	0.461565	5.1999	0.346244	0.798553	2.55436	3.66301	3.7546	0.151152	1.5329	0.281025	0.281195	0.690503	1.02477	0.994129	-0.12511
RPA3707	Q6N3I6	Possible nitrate transporter component, nrtA OS=Rhodopseudomonas palustris (strain ATCC BAA-98 / CGA009) OX=258594 GN=RPA3707 PE=4 SV=1	4.81677	2.09206	1.98486	0.369186	9.42881	6.00095	2.3879	1.0459	-0.452114	-0.389885	0.0906299	2.48409	1.30681	0.312759	3.08245	1.31953	3.19617	2.87748	1.67155	2.63232	2.35728	-1.26325	-1.45219	-1.31641	-1.09171	-0.649081	0.99404	0.948716
RPA4657	Q6N0V3	Putative 2-keto-3-deoxygluconate dehydrogenase OS=Rhodopseudomonas palustris (strain ATCC BAA-98 / CGA009) OX=258594 GN=kduD PE=4 SV=1	0.242272	0.546173	1.04489	2.07103	0.646565	3.30789	0.0702725	-0.375133	0.302471	-0.648493	0.540956	0.208087	0.888267	-0.0660955	1.68787	1.34385	0.257162	0.0672714	1.39822	0.639725	1.35401	1.97771	1.68617	0.507565	0.174861	1.69919	0.993697	1.71749
RPA0621	Q6NC51	Peptide deformylase OS=Rhodopseudomonas palustris (strain ATCC BAA-98 / CGA009) OX=258594 GN=def PE=3 SV=1	0.448197	0.932981	5.09603	0.345363	0.604166	0.318278	1.0061	0.0610721	0.14054	-0.857171	0.0527258	-0.0849906	-0.0606911	-0.172301	3.18683	0.045731	0.390804	3.99846	3.70762	5.39855	0.216279	0.675017	-0.0302316	-0.0952952	0.578907	0.811961	0.985118	-0.0675808
RPA2467	Q6N6Z6	Cysteine desulfurase OS=Rhodopseudomonas palustris (strain ATCC BAA-98 / CGA009) OX=258594 GN=sufS PE=3 SV=1	3.82629	2.24079	0.303384	2.64666	0.814883	5.22999	0.767349	-1.23538	-0.490172	0.0912064	-0.90356	0.265765	-2.08998	0.367834	0.677159	1.22811	0.683185	4.30323	0.9747	3.60123	4.06635	0.258677	0.428495	0.272579	1.32555	0.34651	0.984117	1.14538
RPA2717	Q6N6A0	Uncharacterized protein OS=Rhodopseudomonas palustris (strain ATCC BAA-98 / CGA009) OX=258594 GN=RPA2717 PE=4 SV=1	0.420221	9.027	3.4606	2.57346	5.52163	1.97514	3.40606	0.112721	-2.06144	-0.973288	-1.11723	-0.683164	-0.348688	-1.06239	0.0616604	0.475886	1.53593	1.83707	0.547804	3.08479	0.01159	0.0468829	0.366914	-0.365461	0.547599	0.214518	0.983932	-0.0107995
RPA0201	Q6NDA8	DUF1223 domain-containing protein OS=Rhodopseudomonas palustris (strain ATCC BAA-98 / CGA009) OX=258594 GN=RPA0201 PE=4 SV=1	0.215524	1.77627	2.68552	2.4696	1.28417	0.0699711	2.30124	-0.0464822	0.275307	-0.411357	-0.461566	0.21253	-0.0191881	0.371573	4.17129	1.62397	1.93634	4.37744	3.96831	6.01585	2.80529	0.636359	0.722178	-0.150452	0.396712	0.681469	0.983789	0.727288
RPA4513	Q6N195	Putative signal transduction histidine kinase OS=Rhodopseudomonas palustris (strain ATCC BAA-98 / CGA009) OX=258594 GN=RPA4513 PE=4 SV=1	0.241223	0.00691444	0.0671091	0.190077	0.199685	0.027665	0.1095	-0.264854	0.018001	-0.211669	-0.332774	-0.24403	0.0440737	-0.218932	0.144734	0.207214	0.386701	0.701211	0.250411	1.01755	0.561727	0.24393	-0.426122	-0.63222	-1.29107	-0.330906	0.981393	-1.08647
RPA0584	Q6NC88	Transcriptional accessory protein OS=Rhodopseudomonas palustris (strain ATCC BAA-98 / CGA009) OX=258594 GN=RPA0584 PE=4 SV=1	4.95363	0.157578	1.76172	2.87546	1.8362	5.17131	2.33462	0.847009	-0.0370486	-0.394506	0.666796	0.307184	1.1933	0.60819	0.200809	1.30945	0.0709338	0.961778	1.94417	2.95333	0.0448957	0.112202	0.562953	-0.0379918	-0.427783	0.687001	0.981117	-0.051945
RPA0750	Q6NBS8	Sulfate ABC transporter, periplasmic binding protein component OS=Rhodopseudomonas palustris (strain ATCC BAA-98 / CGA009) OX=258594 GN=sbp PE=3 SV=1	2.28725	4.59369	0.174935	5.9855	0.883196	5.88124	4.28192	-0.819524	1.1623	-0.0728216	-2.03568	0.201196	-2.0651	1.22027	2.73273	2.42713	0.827106	2.9765	2.9442	3.69644	6.54339	0.823468	1.20631	0.302405	0.737087	0.978213	0.980807	2.33328
RPA3266	Q6N4S1	Possible pyridine nucleotide-disulphide oxidored OS=Rhodopseudomonas palustris (strain ATCC BAA-98 / CGA009) OX=258594 GN=RPA3266 PE=4 SV=1	0.370725	0.755669	1.25163	0.150909	0.510129	0.0886056	0.575968	0.178786	-0.28045	-1.61069	0.115643	0.201166	0.0628581	-0.202505	0.067839	0.266511	1.44374	0.226891	0.353475	1.70873	0.302088	0.0732083	-0.218248	-0.967524	-0.195933	0.295457	0.978479	0.310903
RPA3309	Q6N4M8	DUF4142 domain-containing protein OS=Rhodopseudomonas palustris (strain ATCC BAA-98 / CGA009) OX=258594 GN=RPA3309 PE=4 SV=1	5.57186	10.0934	5.54041	6.48855	8.40932	2.43953	0.593516	0.657828	2.2077	0.771392	-1.94143	1.32577	-0.728604	0.107004	0.0943284	9.44753	0.441859	1.81309	2.20036	4.69456	2.22299	0.0691364	3.29505	-0.148812	-0.305243	0.415931	0.975169	2.24074
RPA0482	Q6NCJ0	Probable short chain 3-hydroxyacyl-CoA dehydrogenase / enoyl-CoA hydratase OS=Rhodopseudomonas palustris (strain ATCC BAA-98 / CGA009) OX=258594 GN=RPA0482 PE=3 SV=1	1.20669	2.32918	2.68264	0.838991	2.40329	3.2479	2.06143	0.354411	0.502163	0.365584	-0.275235	0.565838	0.750792	0.46142	2.12412	2.69794	0.161236	0.881952	1.76683	1.39106	2.0098	1.32629	1.84077	0.163697	0.669521	1.09679	0.971659	1.51199
RPA0261	Q6ND48	Uncharacterized protein OS=Rhodopseudomonas palustris (strain ATCC BAA-98 / CGA009) OX=258594 GN=RPA0261 PE=4 SV=1	1.55667	1.60258	0.91257	0.424743	3.22997	1.95259	0.903927	0.34849	-0.40334	-0.300586	0.16514	0.659596	0.33613	0.260726	0.46712	0.135463	1.24033	2.51751	2.8278	4.094	2.82068	0.194238	0.098822	0.309088	-0.63605	0.647061	0.969879	-1.19113
RPA0604	Q6NC68	Aspartokinase OS=Rhodopseudomonas palustris (strain ATCC BAA-98 / CGA009) OX=258594 GN=lysC PE=3 SV=1	3.57357	2.99338	2.60135	2.35453	1.84808	2.31222	1.42754	-0.552078	-1.01446	-0.53394	-0.384325	-0.542735	-0.494016	-0.235377	0.435149	0.0962846	0.431709	0.077992	1.55946	2.35858	0.611561	0.238377	0.0964645	-0.210415	-0.0456565	0.758116	0.969553	-0.862671
RPA2279	Q6N7H8	DUF4407 domain-containing protein OS=Rhodopseudomonas palustris (strain ATCC BAA-98 / CGA009) OX=258594 GN=RPA2279 PE=4 SV=1	3.5639	5.40001	2.4385	3.47699	0.231495	2.74411	0.861254	0.940981	1.3171	0.896313	-0.735199	-0.11657	0.957242	-0.246969	4.11242	0.223158	1.05595	0.107257	1.60268	4.27568	0.268355	0.912893	-0.100139	0.213228	-0.0388386	0.563214	0.967535	0.115363
RPA4070	Q6N2I0	Peptide methionine sulfoxide reductase MsrA OS=Rhodopseudomonas palustris (strain ATCC BAA-98 / CGA009) OX=258594 GN=msrA PE=3 SV=1	0.686204	0.974582	4.99146	0.855768	0.183952	2.20479	0.156533	0.643898	0.671415	-1.28324	0.552224	0.117249	1.63749	-0.132563	3.12751	1.70096	0.136397	3.70545	2.13021	1.61061	0.0236304	1.86613	1.86117	-0.13286	2.25844	1.32862	0.96021	0.0332099
RPA1178	P60919	Histidine--tRNA ligase OS=Rhodopseudomonas palustris (strain ATCC BAA-98 / CGA009) OX=258594 GN=hisS PE=3 SV=1	2.32117	0.188141	2.29467	0.16955	2.48363	3.05826	0.603431	0.684316	0.102395	-1.39287	-0.12626	0.723563	0.859529	0.358703	3.48507	1.4461	0.684572	0.354343	4.22553	4.47793	0.389603	0.833579	0.920742	-0.155283	-0.0967828	0.99115	0.957969	0.104947
RPA4216	Q6N234	Malate synthase G OS=Rhodopseudomonas palustris (strain ATCC BAA-98 / CGA009) OX=258594 GN=glcB PE=3 SV=1	3.03593	0.259624	1.65535	0.223248	1.75061	1.03505	0.24608	0.861611	0.135081	-0.830913	0.120204	0.506859	0.327007	0.191745	4.87313	2.17439	0.584587	0.0509162	5.9408	6.57333	2.17323	1.01242	0.874434	-0.0972195	0.00904167	0.922047	0.955295	-0.238788
RPA2659	Q6N6F8	Bifunctional protein GlmU OS=Rhodopseudomonas palustris (strain ATCC BAA-98 / CGA009) OX=258594 GN=glmU PE=3 SV=1	0.650045	0.695581	1.64299	0.637512	1.23203	0.632444	0.63694	0.385988	0.43588	-0.891544	0.398812	0.66222	0.381428	0.390235	1.07138	2.06677	0.308934	2.0121	4.72688	5.33152	2.52917	0.36261	0.815115	0.073203	-0.259464	0.706915	0.95213	-0.828179
RPA3435	Q6N4A4	Glycosyl transferase, family 2 OS=Rhodopseudomonas palustris (strain ATCC BAA-98 / CGA009) OX=258594 GN=RPA3435 PE=4 SV=1	1.41585	4.30762	0.276697	0.981569	1.27355	5.01836	0.888111	0.814138	1.1708	0.173693	0.376093	0.65069	1.59707	1.37397	0.0871797	0.545533	0.225612	0.183474	0.2289	0.282008	0.0539912	0.425651	1.88308	-0.565725	-0.471879	0.816791	0.94944	-0.0834981
RPA4293	Q6N1W1	Uncharacterized protein OS=Rhodopseudomonas palustris (strain ATCC BAA-98 / CGA009) OX=258594 GN=RPA4293 PE=4 SV=1	0.0225677	0.728709	1.79784	2.11445	2.44497	1.94966	2.29908	-0.0146587	-0.294953	-0.902507	-0.988772	-0.888178	0.779622	-1.23004	2.84252	2.01889	1.78921	2.22811	0.565235	4.99885	1.73987	-1.25935	-1.90741	-0.20917	-0.239126	0.311927	0.946199	-1.05804
RPA4829	Q6N0D4	Putative crotonobetaine/carnitine-CoA ligase OS=Rhodopseudomonas palustris (strain ATCC BAA-98 / CGA009) OX=258594 GN=caiC PE=4 SV=1	0.487406	0.687641	1.18735	0.207315	1.37667	0.693916	0.48502	0.56182	0.734486	-1.93818	0.288945	1.21492	0.702842	0.793073	1.10914	0.421905	0.26001	0.0778606	1.32929	1.1809	0.194236	1.04227	0.522981	-0.567464	-0.0801859	1.18359	0.943849	-0.228749
RPA4476	Q6N1D0	DrsE domain-containing protein OS=Rhodopseudomonas palustris (strain ATCC BAA-98 / CGA009) OX=258594 GN=RPA4476 PE=4 SV=1	5.25204	5.46589	0.889479	5.51608	4.55639	7.66833	4.7806	1.48499	1.31255	-0.232643	-1.99832	0.978367	2.44274	1.19372	2.48139	2.36044	0.433726	2.45505	2.38665	2.54636	3.09219	0.956811	1.37977	0.233698	0.950761	0.924671	0.943751	1.22967
RPA2599	Q6N6L6	DNA gyrase subunit A OS=Rhodopseudomonas palustris (strain ATCC BAA-98 / CGA009) OX=258594 GN=gyrA PE=3 SV=1	1.3437	1.27948	0.528709	0.405951	0.300856	3.24202	0.0261971	0.407423	0.360385	-0.225781	-0.19254	-0.0998342	0.843775	-0.0114872	5.4422	5.06303	0.0473501	2.66973	7.92017	5.0501	4.63786	1.24751	1.56842	0.0111676	0.290689	1.53319	0.940526	0.816181
RPA4424	Q6N1I1	Beta-lactamase-like OS=Rhodopseudomonas palustris (strain ATCC BAA-98 / CGA009) OX=258594 GN=RPA4424 PE=4 SV=1	0.620861	0.71131	3.10039	1.25736	0.955363	0.0128235	1.14581	-0.506598	0.279357	1.70797	-0.556493	-0.286194	-0.0110637	-0.310835	1.72626	1.69005	1.07169	2.06382	1.34636	1.122	2.51626	1.38934	1.42165	1.07003	1.75121	1.10335	0.938308	1.99403
RPA1463	Q6N9S5	Dihydroxy-acid dehydratase OS=Rhodopseudomonas palustris (strain ATCC BAA-98 / CGA009) OX=258594 GN=ilvD PE=3 SV=1	0.0943146	0.301184	0.128239	0.127637	0.526562	0.575801	1.1386	0.030728	-0.104988	0.0398691	0.0615991	0.146258	0.180034	0.27694	2.49293	1.60012	0.643507	0.148446	3.36903	2.90544	0.853091	0.72197	0.972217	0.240843	-0.107238	0.923465	0.932802	0.399621
RPA3841	Q6N353	Uncharacterized protein OS=Rhodopseudomonas palustris (strain ATCC BAA-98 / CGA009) OX=258594 GN=RPA3841 PE=4 SV=1	0.84667	2.72418	0.139817	0.435928	0.00875594	0.546352	0.926342	-0.802739	2.14436	-0.222942	-0.60256	-0.0271549	0.675392	0.932414	0.572092	1.57903	0.16587	0.445307	0.78237	0.651433	1.09123	0.808442	1.88592	0.349351	0.791845	1.00738	0.929618	1.41207
RPA0052	Q6NDQ3	Putative nitrogen regulatory IIA protein OS=Rhodopseudomonas palustris (strain ATCC BAA-98 / CGA009) OX=258594 GN=ptsN1 PE=4 SV=1	3.29915	5.48222	6.46569	0.230244	4.04251	5.34993	3.30675	0.407666	-0.42623	-0.911038	0.0238097	-0.339846	0.915805	-0.36315	5.19573	1.31927	1.45387	6.30484	7.18383	6.57241	6.57397	1.08754	0.714773	-0.147143	1.04376	1.21335	0.92686	1.58181
RPA0092	Q6NDL3	DUF3861 domain-containing protein OS=Rhodopseudomonas palustris (strain ATCC BAA-98 / CGA009) OX=258594 GN=RPA0092 PE=4 SV=1	4.47118	3.57871	2.88089	3.49426	1.91384	3.63639	4.3337	1.67391	1.45068	1.198	1.54152	0.676851	1.67566	1.86008	4.81372	3.70855	4.66967	4.93074	4.98581	1.25912	3.97435	3.47185	2.73882	3.4234	3.77014	3.69722	0.926322	2.90518
RPA0058	Q6NDP7	Putative sn-glycerol 3-phosphate transport system periplasmic binding protein OS=Rhodopseudomonas palustris (strain ATCC BAA-98 / CGA009) OX=258594 GN=ugpB1 PE=3 SV=1	2.29116	3.90831	0.418691	6.42607	2.52483	6.2771	2.13563	0.290397	0.832551	0.128389	-0.877285	0.392273	0.562765	0.493717	2.93313	2.1295	0.235233	1.76936	3.34069	4.12968	2.26405	0.615959	0.62556	0.0810055	0.379719	0.888291	0.922526	0.722758
RPA0904	Q6NBC4	Putative Mono-phosphatase OS=Rhodopseudomonas palustris (strain ATCC BAA-98 / CGA009) OX=258594 GN=RPA0904 PE=3 SV=1	6.23082	1.42085	1.76918	5.2855	0.337352	5.70612	0.00591117	-0.734467	0.158987	0.341056	-0.804994	-0.0913628	-1.23221	-0.00306365	1.99509	4.34497	2.7263	4.89065	3.02228	4.96883	4.49116	0.458659	1.37706	0.591935	1.18001	0.673281	0.921399	1.76389
RPA1623	Q6N9C6	DUF1134 domain-containing protein OS=Rhodopseudomonas palustris (strain ATCC BAA-98 / CGA009) OX=258594 GN=RPA1623 PE=4 SV=1	1.71832	3.82767	1.76611	2.40418	1.4364	1.91642	1.00684	0.399845	1.13293	1.13699	-0.709346	0.484256	0.472681	-0.27242	2.59675	1.26438	0.541586	2.08458	3.0116	2.8107	0.93453	0.897105	0.643196	0.216026	0.664104	0.949228	0.920932	0.396769
RPA3020	Q6N5F9	RND multidrug efflux membrane fusion protein MexE OS=Rhodopseudomonas palustris (strain ATCC BAA-98 / CGA009) OX=258594 GN=mexE PE=3 SV=1	3.10738	6.30397	1.7827	3.46321	6.75261	2.30441	5.99492	-0.409117	-2.01254	-0.240224	0.515457	1.18088	-0.355371	-0.871471	2.39086	0.161144	0.218106	3.75388	1.7788	3.08305	3.13844	0.521344	-0.148396	-0.0567877	0.594714	0.42433	0.919343	-0.49885
RPA1489	Q6N9P9	Two-component transcriptional regulator, LuxR family OS=Rhodopseudomonas palustris (strain ATCC BAA-98 / CGA009) OX=258594 GN=RPA1489 PE=4 SV=1	2.12043	0.414501	0.0694269	0.517996	0.288398	0.905076	0.208853	1.74816	0.599552	0.118733	0.67829	0.432012	1.06655	0.376078	0.394426	0.958578	0.20164	0.468343	0.177293	0.755759	0.0341303	-0.552374	1.50849	-0.340057	0.712471	0.360491	0.916709	0.0852547
RPA4375	Q6N1N0	Uncharacterized protein OS=Rhodopseudomonas palustris (strain ATCC BAA-98 / CGA009) OX=258594 GN=RPA4375 PE=4 SV=1	2.95125	1.72951	4.37234	3.46946	0.890566	6.70149	1.99664	0.405748	-0.199831	-0.8666	-0.390407	-0.0959897	1.09041	0.296066	7.84716	5.44093	5.89807	7.88924	7.60169	4.82091	7.63495	1.33033	1.04492	1.03834	1.06511	1.39325	0.91166	2.93482
RPA4403	Q6N1K2	Morphinone reductase OS=Rhodopseudomonas palustris (strain ATCC BAA-98 / CGA009) OX=258594 GN=RPA4403 PE=4 SV=1	6.67329	5.12466	0.324536	4.84124	1.99744	5.35336	0.154888	-0.968709	-0.795037	0.0573742	0.392198	-0.153753	-0.984333	0.0240951	2.04705	0.0651866	0.53935	0.332949	2.1013	4.85724	1.61315	-0.342697	-0.0375144	0.0973211	-0.0510065	0.297862	0.910125	-0.428863
RPA3389	Q6N4E8	Uncharacterized protein OS=Rhodopseudomonas palustris (strain ATCC BAA-98 / CGA009) OX=258594 GN=RPA3389 PE=4 SV=1	3.24933	0.181407	0.809869	1.13387	1.79359	5.3832	3.31123	1.31127	0.0889132	-0.298929	0.459662	0.581548	2.05604	1.25453	2.70718	4.09813	0.223563	4.75215	4.84765	2.26248	5.14409	1.35704	2.00994	0.137364	2.01724	2.08815	0.90795	2.50315
RPA2503	Q6N6W1	Aminotransferase OS=Rhodopseudomonas palustris (strain ATCC BAA-98 / CGA009) OX=258594 GN=RPA2503 PE=3 SV=1	1.39414	0.232229	1.60342	0.271057	1.3499	0.371108	0.0934376	0.469062	-0.130629	-0.881481	-0.117781	0.386217	0.137101	0.0662467	0.153428	4.93006	0.873481	2.31792	3.71947	3.68267	0.160546	0.108786	1.62422	-0.440171	-0.684343	0.780917	0.899683	-0.166264
RPA4383	Q6N1M2	DUF3617 family protein OS=Rhodopseudomonas palustris (strain ATCC BAA-98 / CGA009) OX=258594 GN=RPA4383 PE=4 SV=1	5.47569	6.08371	2.21694	1.62839	3.41463	5.89702	2.15913	1.96876	2.52551	0.922612	-0.661362	1.07459	2.47258	0.863107	2.74066	3.03284	0.839735	2.95074	4.23215	3.98191	4.03126	0.841242	0.987512	0.197466	0.555833	1.07201	0.899473	1.76064
RPA1047	Q6NAY3	Glycine--tRNA ligase beta subunit OS=Rhodopseudomonas palustris (strain ATCC BAA-98 / CGA009) OX=258594 GN=sygB PE=3 SV=1	2.09041	0.845878	1.5683	1.14032	1.7625	3.13926	0.295506	0.744123	0.380843	-0.985405	0.517017	0.636549	1.14997	0.240095	4.59159	1.17082	0.388525	1.02297	4.17531	5.39106	3.78818	0.921307	0.97364	0.0894329	0.317778	0.961557	0.899319	1.43706
RPA2914	Q6N5Q8	Outer membrane protein assembly factor BamA OS=Rhodopseudomonas palustris (strain ATCC BAA-98 / CGA009) OX=258594 GN=bamA PE=3 SV=1	2.12271	4.15696	0.563735	0.250272	1.54116	2.33205	2.17375	0.336165	0.708436	-0.223549	-0.0930299	0.266688	0.375267	0.382856	5.8264	4.26565	0.021792	1.19167	5.46546	8.18619	3.37088	0.833607	1.00051	-0.0041138	-0.134315	0.831249	0.897258	0.505787
RPA3311	Q6N4M6	Glycosyl hydrolase OS=Rhodopseudomonas palustris (strain ATCC BAA-98 / CGA009) OX=258594 GN=RPA3311 PE=3 SV=1	0.181828	0.346819	0.391589	0.357333	1.21961	0.980947	0.295122	0.196785	-0.391778	-0.346971	-0.452409	0.872791	-0.835336	-0.435456	0.856484	0.148844	3.67927	0.604744	0.592884	3.25058	1.47222	0.524162	0.114507	-1.01413	-0.20266	0.223923	0.894362	-0.778834
RPA3714	Q6N3I0	Pimeloyl-CoA dehydrogenase (Large subunit) OS=Rhodopseudomonas palustris (strain ATCC BAA-98 / CGA009) OX=258594 GN=pimC PE=3 SV=1	3.37465	3.11979	0.000990073	0.11059	2.28118	4.83827	0.427922	0.884327	0.842868	-0.000231256	0.0403416	0.516953	1.50887	0.233571	3.55882	5.43486	0.319262	0.545702	6.51564	6.63574	0.123054	0.655069	1.49539	0.0286036	0.0652707	1.01734	0.893459	0.0243693
RPA2725	Q6N692	Transcriptional repressor NrdR OS=Rhodopseudomonas palustris (strain ATCC BAA-98 / CGA009) OX=258594 GN=nrdR PE=3 SV=1	2.25335	0.00241857	1.2	2.35326	1.98884	0.324112	1.8992	-0.877688	-0.00604045	-0.670346	-0.545412	-0.460158	0.322604	-0.415045	0.209684	1.74506	0.222097	0.551865	0.0476541	1.30491	0.206035	0.267785	1.99159	0.256523	-0.473571	-0.139933	0.89335	0.281661
RPA1659	Q6N990	Hemerythrin-like domain-containing protein OS=Rhodopseudomonas palustris (strain ATCC BAA-98 / CGA009) OX=258594 GN=RPA1659 PE=4 SV=1	2.21916	6.56525	7.57997	3.72636	4.72596	4.28895	6.48617	0.415157	-1.57407	-2.11753	-0.430539	-0.64619	2.08224	-1.03541	5.10038	0.129062	1.25879	6.18	6.85674	6.83071	4.51084	1.04757	0.0642405	0.0827553	0.432377	1.03846	0.89146	0.487244
RPA1266	Q6NAB9	Possible FlbE protein OS=Rhodopseudomonas palustris (strain ATCC BAA-98 / CGA009) OX=258594 GN=RPA1266 PE=4 SV=1	2.11568	0.582522	2.75577	1.38538	0.515781	2.10009	2.59353	-0.491703	-0.170968	-0.902825	-0.360345	0.17496	-0.567896	-0.630554	0.419218	0.187249	0.811997	0.107924	2.27778	3.18573	0.0104317	0.180864	-0.659287	-0.267401	-0.0418029	0.741572	0.890769	0.00228433
RPA1787	Q6N8W6	Putative feruloyl-CoA synthetase OS=Rhodopseudomonas palustris (strain ATCC BAA-98 / CGA009) OX=258594 GN=fcs2 PE=4 SV=1	4.10516	5.14994	5.52695	6.59943	4.43935	3.29733	4.16942	2.98582	3.77126	4.41188	5.55801	2.74799	2.2229	2.67374	1.13898	2.43579	0.17429	0.303159	0.722747	0.560104	0.261105	1.39227	3.67276	0.331997	0.518039	0.984978	0.889644	0.456597
RPA4517	Q6N191	Uncharacterized protein OS=Rhodopseudomonas palustris (strain ATCC BAA-98 / CGA009) OX=258594 GN=RPA4517 PE=4 SV=1	1.9539	3.86758	2.38988	1.08169	0.634762	0.866686	1.21504	-1.21527	1.34027	1.22484	-0.517302	-0.291118	0.4521	-0.514801	3.24653	0.796803	0.538197	2.90497	2.58667	3.32398	3.58512	0.965982	0.574739	0.270443	0.826093	0.802272	0.889519	1.28477
RPA0857	Q6NBH1	Possible outer membrane protein OS=Rhodopseudomonas palustris (strain ATCC BAA-98 / CGA009) OX=258594 GN=RPA0857 PE=4 SV=1	1.187	4.0676	0.616093	1.04865	2.87572	0.154431	0.0151068	-0.645657	1.27877	0.16912	-0.392835	0.659776	0.312004	-0.0110132	0.248819	0.165885	1.25067	0.689533	1.06563	2.22024	0.0735119	0.388232	-0.146416	-0.886586	0.29796	0.445004	0.887924	0.109121
RPA3377	Q6N4G0	3-oxoacyl-acyl carrier protein reductase OS=Rhodopseudomonas palustris (strain ATCC BAA-98 / CGA009) OX=258594 GN=RPA3377 PE=4 SV=1	2.83949	0.692895	2.9394	1.07335	1.28395	1.37512	1.18311	-1.70854	0.345756	1.2205	-0.475029	-0.783305	-1.25727	-0.977638	0.0996369	0.525449	0.132576	0.187302	0.405528	0.844577	0.215475	0.167074	0.545425	0.186002	-0.204867	0.458213	0.884147	-0.260746
RPA4049	Q6N2K1	Cdp-glucose 4,6-dehydratase OS=Rhodopseudomonas palustris (strain ATCC BAA-98 / CGA009) OX=258594 GN=rfbG PE=4 SV=1	1.74322	1.00141	2.27111	0.0453505	0.440655	0.272567	0.0986702	0.647438	-0.409391	-1.56352	0.0294883	-0.192271	-0.159467	-0.0740392	2.57851	0.537914	0.0589989	0.422886	2.94063	2.40365	0.410623	1.16475	0.486995	0.0406016	-0.268774	1.28089	0.880626	-0.449147
RPA0794	Q6NBN4	Carbonic anhydrase OS=Rhodopseudomonas palustris (strain ATCC BAA-98 / CGA009) OX=258594 GN=acaP PE=3 SV=1	2.65124	0.690199	2.23809	1.14348	3.07923	1.98185	0.321756	0.597625	-0.192272	0.607481	0.285561	0.705165	-0.622169	-0.106068	0.0906323	0.233343	1.2957	2.37672	5.33363	5.52238	0.778001	0.033388	-0.0721864	0.14137	0.329082	0.813849	0.880348	-0.375427
RPA4054	Q6N2J6	Possible acetolactate synthase large subunit OS=Rhodopseudomonas palustris (strain ATCC BAA-98 / CGA009) OX=258594 GN=RPA4054 PE=3 SV=1	2.12547	1.04074	1.69255	0.044712	0.497872	3.0836	1.01861	0.609112	0.465516	-1.04365	0.0295596	0.202663	0.871895	0.322974	0.705047	0.344349	0.00262901	0.120818	1.28834	0.926122	0.870122	0.759118	0.648806	0.0161004	0.192943	1.1345	0.87463	0.929608
RPA2424	Q6N739	Agarase OS=Rhodopseudomonas palustris (strain ATCC BAA-98 / CGA009) OX=258594 GN=RPA2424 PE=4 SV=1	0.836921	1.00684	3.41407	0.0548267	0.998022	2.43424	1.44542	0.28672	-0.595637	-1.19248	-0.0284944	0.305925	0.567342	-0.421938	1.42614	1.4934	0.190561	1.00388	3.72866	4.26484	0.0769746	0.437749	-0.662014	-0.0583092	0.369498	0.621356	0.873879	-0.0707488
RPA0075	Q6NDN0	PD-(D/E)XK endonuclease-like domain-containing protein OS=Rhodopseudomonas palustris (strain ATCC BAA-98 / CGA009) OX=258594 GN=RPA0075 PE=4 SV=1	0.143699	2.90552	0.70996	2.45546	1.10967	0.467314	2.77898	0.074435	-0.777614	-0.343893	-1.02943	-0.280707	0.233752	-0.764166	0.516262	0.503867	1.04774	2.27782	2.2625	2.99322	2.26184	0.199308	-1.01126	0.351283	-0.700503	0.622308	0.873765	-1.29433
RPA3167	Q6N516	RES domain-containing protein OS=Rhodopseudomonas palustris (strain ATCC BAA-98 / CGA009) OX=258594 GN=RPA3167 PE=3 SV=1	4.96615	0.616632	1.11907	4.2208	2.36693	2.59927	1.22818	0.924503	-0.194896	0.270132	-0.905986	0.478229	0.721061	-0.376522	1.24608	0.169992	1.25828	0.866983	2.64146	3.6394	1.25577	0.416912	0.169192	0.447137	0.431024	0.794183	0.873183	0.673975
RPA3875	Q6N320	Uncharacterized protein OS=Rhodopseudomonas palustris (strain ATCC BAA-98 / CGA009) OX=258594 GN=RPA3875 PE=4 SV=1	0.276678	0.822807	0.381127	1.06121	1.07854	1.6371	1.13956	0.0644923	0.144482	-0.119828	-0.319926	-0.148726	0.212719	-0.209139	4.98376	5.14854	0.820994	5.08685	7.56391	6.48627	4.19215	1.10543	1.52354	0.162784	0.577175	1.48403	0.869924	0.800864
RPA3233	Q6N4V0	30S ribosomal protein S5 OS=Rhodopseudomonas palustris (strain ATCC BAA-98 / CGA009) OX=258594 GN=rpsE PE=1 SV=3	3.13871	0.998339	0.759866	1.77057	2.7032	4.51679	0.917608	0.308799	0.164608	-0.181498	0.278821	0.235947	0.388225	0.32969	3.37991	2.71508	0.62328	6.78575	4.59695	7.84519	6.1159	0.402866	0.626679	-0.203922	-0.645856	0.608246	0.867857	-0.583162
RPA3358	Q6N4H9	Uncharacterized protein OS=Rhodopseudomonas palustris (strain ATCC BAA-98 / CGA009) OX=258594 GN=RPA3358 PE=4 SV=1	4.18428	0.111759	1.22298	4.26313	2.70023	2.98549	0.224084	-4.56197	0.110709	-0.849797	-4.39069	-1.7657	-3.88074	-0.198379	0.962585	1.21483	0.0559608	0.548211	0.433298	1.10082	4.26005	1.32833	0.975863	-0.0669306	-0.670827	0.577202	0.866492	3.38301
RPA3642	Q6N3Q1	Alpha-1,4-glucan:maltose-1-phosphate maltosyltransferase OS=Rhodopseudomonas palustris (strain ATCC BAA-98 / CGA009) OX=258594 GN=glgE PE=3 SV=1	3.00663	1.44029	2.24575	0.434582	3.39507	5.65744	0.777833	0.423132	0.348992	-0.542039	0.113733	0.469126	0.838548	0.118857	0.785415	2.7626	0.151441	0.332778	1.21919	1.17473	0.902534	0.675684	1.99144	-0.18176	0.404522	0.906917	0.861609	0.789811
RPA4743	Q6N0L9	Argininosuccinate lyase OS=Rhodopseudomonas palustris (strain ATCC BAA-98 / CGA009) OX=258594 GN=argH PE=3 SV=1	1.31416	0.58813	0.537316	0.403245	1.11682	1.62565	0.733448	0.588918	0.579176	-1.39668	0.422897	0.547283	0.663617	0.577246	0.911078	0.457104	0.108396	0.0796885	0.201032	0.74014	0.862568	1.09179	0.617424	-0.15019	-0.115753	0.306546	0.860055	-1.08132
RPA1676	Q6N973	histidine kinase OS=Rhodopseudomonas palustris (strain ATCC BAA-98 / CGA009) OX=258594 GN=cheA3 PE=4 SV=1	3.88428	4.29393	3.41462	0.365726	0.336421	4.98926	0.171043	0.761987	-1.17	-0.73496	0.0868505	-0.0765261	1.01673	-0.0987594	5.40383	0.0296582	1.90998	0.928113	4.09153	3.82276	7.26513	1.35933	-0.114674	0.354378	0.24683	1.26337	0.855422	2.15974
RPA1568	Q6N9I1	Possible carboxylesterase OS=Rhodopseudomonas palustris (strain ATCC BAA-98 / CGA009) OX=258594 GN=RPA1568 PE=4 SV=1	2.9937	2.24543	2.66162	0.374001	2.5902	3.56317	0.450167	0.788128	0.653799	0.921992	-0.165215	0.640726	0.842284	0.159976	1.40267	2.05387	0.263833	1.97843	1.82793	1.53405	0.152449	0.43318	1.43373	0.10281	0.470925	0.93197	0.854995	-0.141836
RPA4556	Q6N153	Possible TrapT family, dctP subunit, C4-dicarboxylate periplasmic binding protein OS=Rhodopseudomonas palustris (strain ATCC BAA-98 / CGA009) OX=258594 GN=RPA4556 PE=3 SV=1	1.53366	2.58092	1.45359	0.559488	3.94002	0.314073	1.80832	0.375987	0.741384	0.363096	-0.170416	0.884151	0.120226	0.445769	3.44018	2.65157	1.0012	1.55517	4.14545	5.46313	0.0342292	0.815612	1.26713	0.135331	0.270264	0.937746	0.854172	-0.023375
RPA3702	Q6N3J1	Methionine synthase OS=Rhodopseudomonas palustris (strain ATCC BAA-98 / CGA009) OX=258594 GN=metH PE=3 SV=1	2.12329	1.99027	0.968444	0.428612	0.0533531	3.66182	1.63399	1.7315	-1.28537	-0.645095	-0.28743	0.0490736	1.7567	-0.770249	4.77254	2.40312	0.0351661	0.273762	3.58424	2.92357	0.722012	1.62752	0.688373	0.0231923	0.117219	1.14495	0.853827	0.450947
RPA0855	Q6NBH3	Beta-lactamase-like OS=Rhodopseudomonas palustris (strain ATCC BAA-98 / CGA009) OX=258594 GN=RPA0855 PE=4 SV=1	3.72504	5.52406	3.33994	1.0375	3.32364	2.61768	0.730509	1.53671	2.47006	1.21231	-0.53739	1.29516	1.17761	0.44839	0.715005	1.36899	0.401155	0.481798	0.0936804	1.34137	1.43182	0.589435	1.67519	-0.540418	-0.611852	0.127708	0.853778	1.83045
RPA1569	Q6N9I0	O-acetylhomoserine sulfhydrylase OS=Rhodopseudomonas palustris (strain ATCC BAA-98 / CGA009) OX=258594 GN=RPA1569 PE=3 SV=1	0.50243	3.1078	4.00348	0.20408	0.652666	1.94802	0.82761	-0.206064	-0.91201	0.867907	-0.0699418	0.295894	-0.545899	0.329266	0.202509	0.0771376	0.393448	0.416447	0.172855	0.944532	0.408972	0.253888	0.13863	0.453447	0.501173	0.22867	0.851986	0.470617
RPA1051	Q6NAX9	Pyruvate, phosphate dikinase OS=Rhodopseudomonas palustris (strain ATCC BAA-98 / CGA009) OX=258594 GN=RPA1051 PE=3 SV=1	2.68552	0.244202	1.10542	0.85869	3.10783	0.30279	0.974763	0.75422	0.130027	-0.37973	0.343203	0.868948	0.114976	0.453934	1.2644	1.81008	1.589	4.10488	4.75805	6.28189	3.70565	0.38201	0.732277	-0.190481	-0.617414	0.700424	0.850488	-0.809769
RPA2420	Q6N743	Putative soluble lytic murein transglycosylase OS=Rhodopseudomonas palustris (strain ATCC BAA-98 / CGA009) OX=258594 GN=RPA2420 PE=3 SV=1	0.173251	1.30031	2.59294	0.177629	1.53823	4.25781	0.203768	0.0536254	-0.295784	-0.803732	0.052553	0.305569	0.904541	0.0797937	3.08961	3.84531	0.412851	0.218931	5.05106	5.1187	1.14729	0.57688	0.875838	0.0786109	0.0462688	0.779968	0.849374	0.198118
RPA2883	Q6N5T7	Uncharacterized protein OS=Rhodopseudomonas palustris (strain ATCC BAA-98 / CGA009) OX=258594 GN=RPA2883 PE=4 SV=1	0.313357	0.195217	0.582949	0.582524	0.0639935	0.770338	0.17065	0.427759	0.285178	-0.634984	-0.651004	-0.125569	0.861596	-0.331754	1.85404	3.89071	0.387508	0.113173	2.72763	2.31631	4.7481	0.722379	1.54348	0.373696	0.0833672	1.03656	0.847116	2.18698
RPA3849	Q6N345	Glycine cleavage system H protein OS=Rhodopseudomonas palustris (strain ATCC BAA-98 / CGA009) OX=258594 GN=gcvH PE=3 SV=1	1.90376	0.0308923	3.47673	0.114043	6.36864	6.88501	0.858941	0.335575	0.0104482	-0.480519	-0.0320456	0.803161	1.45786	-0.261897	1.37494	1.82109	0.108585	3.69505	3.87926	4.16212	2.78748	0.407031	0.536314	0.0332246	0.776836	0.818364	0.843917	0.961236
RPA3756	Q6N3D8	Malate dehydrogenase-like protein OS=Rhodopseudomonas palustris (strain ATCC BAA-98 / CGA009) OX=258594 GN=RPA3756 PE=4 SV=1	1.35817	0.145702	0.447515	0.0536335	0.00755713	3.68413	2.77933	-0.583757	-0.0513444	0.134066	-0.0299806	0.00360821	0.772778	0.635252	2.1958	0.311244	0.566694	0.379675	1.30214	1.28751	0.245071	1.21644	0.423717	0.446125	0.383339	0.857846	0.843887	-0.344413
RPA3561	Q6N3Y1	Transcriptional regulator, ArsR family OS=Rhodopseudomonas palustris (strain ATCC BAA-98 / CGA009) OX=258594 GN=RPA3561 PE=4 SV=1	0.549926	1.35228	0.229359	0.274787	0.472662	3.11959	0.523809	0.497507	0.95743	-0.198985	0.358675	0.460508	2.0416	0.480971	0.627166	0.662344	0.0313641	0.119809	0.916802	0.926937	0.464222	0.638337	0.745075	-0.0290171	0.158113	0.826353	0.840718	0.452527
RPA0955	Q6NB73	Putative 5`-nucleotidase family protein OS=Rhodopseudomonas palustris (strain ATCC BAA-98 / CGA009) OX=258594 GN=RPA0955 PE=3 SV=1	1.1368	0.0828496	1.08403	0.13906	1.80284	0.371681	0.515003	-1.13009	-0.0407119	-0.578112	0.0690428	-0.60206	0.19999	0.252326	0.299796	0.16585	0.254284	0.304886	0.535997	1.16345	0.0934888	-0.416529	0.17955	0.235684	-0.238106	0.567138	0.839378	-0.177194
RPA1668	Q6N981	Mg-protoporphyrin IX monomethyl ester oxidative cyclase 66kD subunit OS=Rhodopseudomonas palustris (strain ATCC BAA-98 / CGA009) OX=258594 GN=bchE PE=4 SV=1	1.23288	2.99213	2.10861	0.161979	0.491149	4.06321	0.097201	0.300478	1.02397	-0.616354	0.0615481	0.161406	1.47287	0.0330019	1.38229	0.269091	1.60487	2.37357	3.41655	4.47154	2.21178	0.481702	0.296961	0.294875	-0.428287	0.68722	0.838462	-0.438408
RPA1069	Q6NAW1	Possible dihydroorotase OS=Rhodopseudomonas palustris (strain ATCC BAA-98 / CGA009) OX=258594 GN=pyrC PE=3 SV=1	5.17956	2.40807	3.09768	4.63667	0.00799673	1.11751	0.933311	-0.724665	-0.68141	0.381026	-0.826591	-0.00139508	-0.25564	-0.275834	5.75238	0.12708	2.24883	1.72519	4.46078	4.03025	7.8917	1.35298	0.167825	0.332647	0.370272	1.24723	0.837516	2.17735
RPA3038	Q6N5E1	ErfK/YbiS/YcfS/YnhG OS=Rhodopseudomonas palustris (strain ATCC BAA-98 / CGA009) OX=258594 GN=RPA3038 PE=3 SV=1	3.18155	4.63022	3.95814	0.132448	3.51736	7.03134	0.00684418	0.577733	-2.07941	-1.78802	-0.0359597	-0.539855	1.41507	0.00182893	5.0112	2.20291	4.51717	2.25823	4.12822	4.86188	6.14424	1.29525	-0.570849	0.938286	0.541755	0.951449	0.833486	1.96811
RPA3892	Q6N305	Type III secretion system (T3SS) negative regulator GrlR OS=Rhodopseudomonas palustris (strain ATCC BAA-98 / CGA009) OX=258594 GN=RPA3892 PE=4 SV=1	3.88009	0.486046	0.0484767	1.69069	0.207328	0.405015	0.247201	1.9536	0.503763	-0.115536	-1.29415	-0.204414	0.46655	-0.34721	0.879377	0.1545	0.168787	0.537589	0.0243745	0.338216	0.798198	1.46213	0.376151	0.417472	1.01053	-0.0470271	0.833418	1.63803
RPA3164	Q6N519	Chitooligosaccharide deacetylase OS=Rhodopseudomonas palustris (strain ATCC BAA-98 / CGA009) OX=258594 GN=RPA3164 PE=3 SV=1	0.308732	0.957788	0.0592639	1.34273	3.26356	2.0989	0.566648	-0.223579	-0.396299	-0.0366385	-0.329888	0.629173	-0.843363	0.130788	3.88341	3.4956	0.344522	4.95461	3.0598	2.26149	2.01852	1.01879	1.01433	0.106969	1.26252	1.04219	0.83189	0.703817
RPA2583	Q6N6N1	Valine--tRNA ligase OS=Rhodopseudomonas palustris (strain ATCC BAA-98 / CGA009) OX=258594 GN=valS PE=3 SV=1	1.00561	0.800211	1.54229	0.296164	1.87704	1.50536	0.431131	0.44417	-0.391224	-1.06959	0.19313	0.748056	0.607605	0.353391	2.15298	0.417743	0.15651	0.906941	1.22635	2.80069	0.239426	0.649851	0.226358	-0.0747042	-0.423251	0.431004	0.830728	-0.161869
RPA0189	Q6NDB9	2-oxoglutarate dehydrogenase E1 component OS=Rhodopseudomonas palustris (strain ATCC BAA-98 / CGA009) OX=258594 GN=sucA PE=3 SV=1	1.74964	0.130765	0.848158	0.0432936	2.42361	0.0588321	0.537204	0.732529	0.098946	-0.755058	0.0361808	0.975459	0.0460584	0.432226	3.24126	3.98851	0.115545	0.190173	5.07912	3.72918	0.260325	0.967175	1.35839	0.0391903	-0.0691811	1.20518	0.82685	0.111454
RPA2378	Q6N782	Putative tonB-dependent receptor protein OS=Rhodopseudomonas palustris (strain ATCC BAA-98 / CGA009) OX=258594 GN=RPA2378 PE=3 SV=1	2.98135	0.648776	1.16749	0.0937766	1.47982	3.82041	1.6848	0.919828	-0.320928	-0.612382	0.0582655	-0.515724	-1.7235	0.987473	4.87529	3.69971	0.151754	0.65662	6.45443	3.46652	3.85785	2.05926	1.53882	0.046496	0.246045	1.78611	0.82401	1.45197
RPA2867	Q6N5V3	Pyruvate dehydrogenase E1 component subunit alpha OS=Rhodopseudomonas palustris (strain ATCC BAA-98 / CGA009) OX=258594 GN=pdhA PE=4 SV=1	0.562985	0.150988	1.79779	0.110451	0.419475	0.694781	0.0870263	-0.155001	-0.0610468	-1.37669	0.0417264	-0.0904139	0.213353	0.0602741	2.18955	0.148753	0.617809	0.624347	2.20029	2.04998	0.617451	0.761168	0.146303	-0.282333	-0.290957	0.766223	0.822773	-0.385353
RPA1762	Q6N8Y9	Putative acyl-CoA dehydrogenase OS=Rhodopseudomonas palustris (strain ATCC BAA-98 / CGA009) OX=258594 GN=RPA1762 PE=3 SV=1	0.873489	0.958825	0.212709	0.117807	1.3631	1.72656	0.598735	0.606363	0.258279	-0.105273	0.0449308	0.367968	0.578105	0.279137	4.80697	1.62698	0.680281	0.11256	3.4828	3.99042	3.9786	0.864549	0.641494	0.182615	0.0453217	0.956791	0.821731	0.700854
RPA1542	Q6N9K3	Light-independent protochlorophyllide reductase subunit N OS=Rhodopseudomonas palustris (strain ATCC BAA-98 / CGA009) OX=258594 GN=bchN PE=3 SV=1	6.22557	3.45817	2.08134	0.180799	0.34215	7.98557	1.30828	0.724381	0.437859	-0.371041	0.034041	-0.0778665	1.58424	0.196157	3.76342	1.64997	0.463041	1.46878	7.13535	6.07519	1.6251	0.73921	0.612932	0.0560169	-0.222232	0.716331	0.820442	-0.294874
RPA1134	Q6NAP7	Porin OS=Rhodopseudomonas palustris (strain ATCC BAA-98 / CGA009) OX=258594 GN=RPA1134 PE=4 SV=1	0.495443	4.27482	1.00886	0.856152	0.890758	1.70749	0.386414	-0.351342	1.80921	0.484318	-0.455579	0.440912	-1.42173	-0.396177	0.120302	0.432725	1.17283	0.404271	0.222502	1.0456	0.00215293	-0.114969	0.536272	-1.19944	-0.379437	0.214689	0.819242	0.00595073
RPA4320	Q6N1T4	L-lactate dehydrogenase OS=Rhodopseudomonas palustris (strain ATCC BAA-98 / CGA009) OX=258594 GN=lldA PE=3 SV=1	3.15447	0.15633	1.33484	0.128028	3.21553	0.802091	0.0136081	0.887399	0.110117	-1.32218	0.0809127	0.765586	-0.380529	-0.0484927	1.44994	0.289068	0.439034	4.44478	2.03274	2.70975	2.41274	0.610863	0.214551	-0.225695	-2.09584	0.567909	0.816456	-2.16976
RPA0195	Q6NDB4	Putative acyl-CoA thioesterase OS=Rhodopseudomonas palustris (strain ATCC BAA-98 / CGA009) OX=258594 GN=tesA PE=4 SV=1	5.51566	2.89471	1.65075	3.67265	3.2354	7.1429	3.51869	1.33208	0.657277	-0.569016	-1.54703	0.670232	1.94648	0.860925	0.168689	1.18356	1.06511	1.42305	0.8642	4.35108	2.78925	0.0692171	0.379835	0.199139	0.220469	0.286089	0.813296	0.948681
RPA4644	Q6N0W6	Phosphoribulokinase OS=Rhodopseudomonas palustris (strain ATCC BAA-98 / CGA009) OX=258594 GN=cbbP PE=3 SV=1	0.0252282	0.155494	0.857217	0.6864	0.35495	0.822389	0.713629	-0.026512	-0.164403	-0.605701	-0.511976	0.258746	0.62821	-0.495508	4.11955	0.256898	0.277312	2.78248	1.01752	4.73442	0.144427	0.851892	0.182427	-0.0598247	0.586038	0.275445	0.810595	-0.0711513
RPA1461	Q6N9S7	DUF4424 domain-containing protein OS=Rhodopseudomonas palustris (strain ATCC BAA-98 / CGA009) OX=258594 GN=RPA1461 PE=4 SV=1	1.87571	1.88594	0.637481	0.0763538	0.78295	3.15145	0.704408	1.31608	1.24665	0.547303	0.108786	0.644716	1.99961	0.609303	1.84423	1.23119	1.55488	0.838849	1.98824	2.25092	2.89765	0.722773	0.752372	-0.636496	0.366918	0.874554	0.808965	1.38275
RPA0452	Q6NCM0	Glycoprotease (M22) metalloprotease OS=Rhodopseudomonas palustris (strain ATCC BAA-98 / CGA009) OX=258594 GN=RPA0452 PE=4 SV=1	2.75425	0.673701	0.0576876	0.823629	0.885108	2.2592	0.18087	0.537263	-0.139744	-0.0346269	0.194242	-0.173209	0.419161	0.0595546	3.50731	3.26045	0.0671534	3.61505	5.18679	4.95062	3.63983	0.841683	1.09436	0.0210514	0.843363	1.34372	0.808443	1.4953
RPA3101	Q6N580	Single Cache domain-containing protein OS=Rhodopseudomonas palustris (strain ATCC BAA-98 / CGA009) OX=258594 GN=RPA3101 PE=4 SV=1	5.34602	6.60211	1.71159	3.27362	1.73284	4.83085	0.365756	1.47608	2.47043	1.03237	-0.690841	0.512609	2.16321	-0.246989	3.93381	6.41764	0.571472	8.31395	3.15606	3.23528	3.39935	2.66746	3.20685	-0.190573	3.1211	1.52436	0.805303	3.73228
RPA1114	Q6NAR7	DUF2852 domain-containing protein OS=Rhodopseudomonas palustris (strain ATCC BAA-98 / CGA009) OX=258594 GN=RPA1114 PE=4 SV=1	7.52068	1.41401	3.12515	4.5208	9.03779	6.4665	3.24113	1.55571	-0.207381	-0.560194	0.742669	3.13044	1.73324	0.63245	3.74345	3.54232	3.40529	3.27208	2.51304	1.89272	1.94075	-1.71141	-1.63339	-1.58617	-1.36978	-1.12907	0.803722	0.839469
RPA0492	Q6NCI0	DUF3108 domain-containing protein OS=Rhodopseudomonas palustris (strain ATCC BAA-98 / CGA009) OX=258594 GN=RPA0492 PE=4 SV=1	0.618907	2.67491	1.90372	2.26237	2.39085	0.470154	0.384439	-0.360806	0.949143	0.765281	-1.91493	0.74636	0.216134	0.19506	2.88082	4.85554	0.947002	4.22628	4.15516	3.63077	4.85132	1.10221	1.41274	0.30465	0.906921	1.04397	0.80166	1.14338
RPA4382	Q6N1M3	Uncharacterized protein OS=Rhodopseudomonas palustris (strain ATCC BAA-98 / CGA009) OX=258594 GN=RPA4382 PE=4 SV=1	3.80181	2.30136	0.327047	0.379542	3.68032	3.42974	1.76216	-1.47619	1.20558	0.275193	-0.252904	-1.43342	-1.47219	-0.705087	0.574933	0.372155	0.157701	0.165087	0.644575	1.68173	0.737853	0.424595	-0.550077	-0.11999	-0.10305	0.464613	0.801175	-0.451413
RPA3199	Q6N4Y4	Uncharacterized protein OS=Rhodopseudomonas palustris (strain ATCC BAA-98 / CGA009) OX=258594 GN=RPA3199 PE=4 SV=1	4.67165	3.86958	3.71223	1.74451	4.30517	8.35717	3.73953	0.527132	0.287923	-0.452354	-0.185575	0.303989	1.33492	-0.343058	3.98009	5.27166	0.248966	4.02042	5.2445	4.71651	6.43446	0.878941	1.35264	-0.0744606	0.638256	0.927582	0.796568	1.19575
RPA4030	Q6N2M0	Lipoprotein OS=Rhodopseudomonas palustris (strain ATCC BAA-98 / CGA009) OX=258594 GN=RPA4030 PE=4 SV=1	3.97789	4.27207	2.21899	0.467024	1.54554	6.17707	0.0401529	0.850433	0.950768	-0.596368	-0.197188	0.270033	1.90391	0.0229212	3.34015	4.33246	0.530033	1.17304	4.3161	3.76988	3.40771	0.878164	1.8475	0.148682	0.266541	1.1373	0.794111	1.14539
RPA3732	Q6N3G2	Putative N-acetylornithine aminotransferase OS=Rhodopseudomonas palustris (strain ATCC BAA-98 / CGA009) OX=258594 GN=argD1 PE=3 SV=1	3.5374	1.25713	1.28102	4.01472	1.1474	0.226089	3.1027	0.835267	-1.5371	-1.40249	1.22956	-0.750078	0.194198	0.907651	0.0939662	0.292542	0.20841	0.387131	0.518406	0.915963	0.51578	0.130617	0.411124	0.254663	-0.458086	0.506799	0.793471	-0.583954
RPA0865	Q6NBG3	Homospermidine synthase OS=Rhodopseudomonas palustris (strain ATCC BAA-98 / CGA009) OX=258594 GN=RPA0865 PE=4 SV=1	2.6805	0.501938	0.625228	0.292666	0.186406	5.45611	0.239971	-0.820132	-0.252326	-0.383486	-0.16253	0.0849918	-2.47185	0.203761	2.8709	0.264169	0.0776614	1.42261	2.2943	4.29547	0.502353	0.617205	0.181174	0.0220962	0.442108	0.569249	0.791277	0.344298
RPA3770	Q6N3C4	Phasin domain-containing protein OS=Rhodopseudomonas palustris (strain ATCC BAA-98 / CGA009) OX=258594 GN=RPA3770 PE=4 SV=1	7.60897	8.33165	5.43147	1.26195	6.28577	0.361446	4.59216	2.52175	-2.96779	-2.10317	-0.247389	1.24045	0.0818375	-0.877	7.16077	1.29776	0.346975	0.329598	2.90523	4.07728	0.173634	1.68083	-0.491874	0.0904925	0.0518279	0.549839	0.786061	0.119246
RPA1778	Q6N8X4	Putative Glu-tRNA amidotransferase OS=Rhodopseudomonas palustris (strain ATCC BAA-98 / CGA009) OX=258594 GN=RPA1778 PE=3 SV=1	0.650916	1.4379	4.84249	0.157117	1.68363	0.473569	0.483243	-0.523774	-0.40066	1.61948	0.11654	0.710482	-0.192208	0.354847	0.826432	2.57448	0.852341	0.206883	0.583655	1.40839	1.54114	0.328307	3.24825	0.33359	0.116874	0.263846	0.784005	0.599806
RPA1094	Q6NAT6	Glutaryl-CoA dehydrogenase OS=Rhodopseudomonas palustris (strain ATCC BAA-98 / CGA009) OX=258594 GN=RPA1094 PE=3 SV=1	1.39958	0.113835	1.27554	2.06472	1.08695	0.636424	1.63337	0.532672	-0.060191	-0.68191	0.726986	0.428673	0.232993	0.501576	0.50693	0.00904473	0.0888629	0.899406	1.06964	2.83494	0.0761061	0.319561	-0.0648948	-0.266676	-0.425065	0.397148	0.781082	-0.0613227
RPA1660	Q6N989	Putative cation transporting P-type ATPase OS=Rhodopseudomonas palustris (strain ATCC BAA-98 / CGA009) OX=258594 GN=RPA1660 PE=3 SV=1	2.08976	2.0738	0.021777	1.42753	1.12492	2.53424	0.671179	2.06348	2.03468	-0.00765854	1.45158	1.23003	2.48138	0.807658	0.233632	1.70958	1.17917	0.342242	2.5434	3.81179	0.509736	0.143841	-1.51214	-0.27451	0.114219	0.635096	0.778761	-0.568276
RPA1149	P60806	ATP phosphoribosyltransferase OS=Rhodopseudomonas palustris (strain ATCC BAA-98 / CGA009) OX=258594 GN=hisG PE=3 SV=1	0.974203	0.0980924	0.289087	0.418205	0.151059	0.65615	0.0998242	1.035	-0.134337	-0.404058	0.548956	0.240846	0.781093	-0.138352	0.393893	0.1397	0.969602	3.36016	1.19666	1.48276	0.418065	-0.287291	0.185253	-0.217447	-0.720732	0.625086	0.774839	-0.665485
RPA3740	Q6N3F4	Squalene-hopene-cyclase OS=Rhodopseudomonas palustris (strain ATCC BAA-98 / CGA009) OX=258594 GN=sqhC PE=3 SV=1	2.05103	4.3418	1.35359	3.55958	0.195587	2.3503	1.41043	-0.543398	1.42704	0.568237	-1.02234	-0.0812188	-0.981443	0.403521	1.28339	2.63733	1.23583	2.9325	1.13017	2.56191	5.90923	0.72767	1.3048	0.512314	0.831312	0.589351	0.773913	2.3193
RPA2432	Q6N731	Putative signal transduction histidine kinase with response regulator receiver domain OS=Rhodopseudomonas palustris (strain ATCC BAA-98 / CGA009) OX=258594 GN=RPA2432 PE=4 SV=1	2.44504	0.845693	0.341932	0.719623	0.0654962	3.30668	0.0558275	-0.486511	0.234581	-0.173936	-0.161582	0.02591	-0.724736	-0.0297886	2.20337	3.37291	1.48801	0.64399	2.91811	6.35731	4.42746	0.486802	1.49268	-0.222825	-0.0725276	0.645309	0.773679	1.59611
RPA2905	Q6N5R6	Glutamine--tRNA ligase OS=Rhodopseudomonas palustris (strain ATCC BAA-98 / CGA009) OX=258594 GN=glnS PE=3 SV=1	2.79364	1.03613	1.22893	1.01267	1.6848	3.74989	0.801084	0.75366	0.395588	-0.573792	0.334956	0.420924	1.06556	0.392062	5.02212	1.04601	1.47588	0.0146738	6.02857	5.47911	0.0339468	0.798	0.639266	-0.171327	-0.00236801	0.841393	0.773094	0.0106718
RPA4282	Q6N1X0	Possible activator of photopigment and puc with BLUF domain OS=Rhodopseudomonas palustris (strain ATCC BAA-98 / CGA009) OX=258594 GN=RPA4282 PE=4 SV=1	2.39576	0.914542	1.26061	4.81919	2.85318	3.38729	0.0116859	-0.527018	0.202108	0.383026	0.872279	-0.657707	-0.797413	0.00439575	1.60998	0.048576	0.510873	0.52081	0.343802	3.57596	5.80018	0.903228	-0.0228063	0.130297	0.150766	0.381202	0.772706	1.7051
RPA2560	Q6N6Q4	ABC transporter, periplasmic amino acid binding protein aapJ-1 OS=Rhodopseudomonas palustris (strain ATCC BAA-98 / CGA009) OX=258594 GN=aapJ-1 PE=3 SV=1	4.79589	4.76416	5.67182	3.43842	3.68496	2.4256	0.137086	-0.976311	-0.481132	-0.740263	-0.626293	0.374105	-0.429044	0.0219846	4.73872	1.74946	2.20393	6.67785	7.34091	5.18574	3.65762	0.625872	0.366347	0.152759	0.645367	0.798094	0.770054	0.619229
RPA1982	Q6N8C2	DUF2059 domain-containing protein OS=Rhodopseudomonas palustris (strain ATCC BAA-98 / CGA009) OX=258594 GN=RPA1982 PE=4 SV=1	4.39759	5.57055	1.76316	2.47567	3.95669	5.5358	2.13714	0.381221	0.744915	0.19407	-0.336377	0.22206	1.04126	0.141065	6.20791	3.64062	0.744908	5.53411	5.83387	8.44789	7.67973	0.691925	0.710273	0.0798395	0.264772	0.862726	0.765912	0.912807
RPA1500	Q6N9P0	DUF2383 domain-containing protein OS=Rhodopseudomonas palustris (strain ATCC BAA-98 / CGA009) OX=258594 GN=RPA1500 PE=4 SV=1	5.76746	1.69558	7.57818	7.33767	6.012	2.32275	5.05582	0.334013	0.138306	-0.701075	-0.598185	0.467281	0.154966	-0.785333	1.19	4.83958	2.40892	2.0982	3.20502	4.62605	0.52737	0.374106	1.92109	-0.340322	0.30572	0.512981	0.764379	0.362218
RPA3265	Q6N4S2	Putative ABC transporter OS=Rhodopseudomonas palustris (strain ATCC BAA-98 / CGA009) OX=258594 GN=RPA3265 PE=3 SV=1	1.17788	1.83577	0.0840984	0.195816	0.50846	1.98887	0.21279	0.552137	0.781551	0.0648146	-0.124558	0.269497	0.987927	-0.156665	1.31489	1.61338	0.434505	0.309331	1.45041	1.60024	0.889789	0.547334	0.814435	-0.243639	0.189072	0.730355	0.762447	0.529687
RPA4635	Q6N0X5	Ferrous iron transport protein B OS=Rhodopseudomonas palustris (strain ATCC BAA-98 / CGA009) OX=258594 GN=feoB PE=4 SV=1	1.78387	0.922429	0.206738	0.701981	0.15764	0.10637	1.36917	0.387653	-0.274487	-0.0567574	0.218896	0.0418049	0.0309297	0.266701	0.201501	0.43673	1.46325	3.32603	3.69274	4.79329	5.10619	0.0662368	-0.250021	-0.248092	-0.571135	0.492567	0.761492	-0.761567
RPA0043	Q6NDR1	Possible glutathione S-transferase OS=Rhodopseudomonas palustris (strain ATCC BAA-98 / CGA009) OX=258594 GN=RPA0043 PE=4 SV=1	1.58032	0.882656	0.644103	0.534692	0.79041	2.37624	0.544992	2.02366	1.26866	1.00223	0.866733	1.16454	2.93169	0.882743	0.767269	1.58326	0.856934	1.02652	0.751144	0.545288	0.146936	1.01406	1.78875	1.06975	1.23369	0.972134	0.760031	-0.27787
RPA0485	Q6NCI7	Possible urea/short-chain amide ABC transporter OS=Rhodopseudomonas palustris (strain ATCC BAA-98 / CGA009) OX=258594 GN=RPA0485 PE=4 SV=1	5.32307	4.51803	5.70435	7.43462	0.767599	7.31638	3.86001	-1.57533	1.03181	0.860727	-2.11755	0.0850842	-2.87581	0.940182	2.77017	1.9036	1.28824	3.63556	2.46777	2.63974	4.77025	1.05045	0.942166	0.542216	1.09013	0.758748	0.759431	1.63116
RPA2992	Q6N5I2	DUF4142 domain-containing protein OS=Rhodopseudomonas palustris (strain ATCC BAA-98 / CGA009) OX=258594 GN=RPA2992 PE=4 SV=1	0.336038	1.89649	0.266149	0.0375922	0.0582609	1.86782	0.816441	0.829677	2.48809	0.550993	-0.184818	0.170708	2.38013	1.25489	0.246545	1.37611	0.179289	0.293935	1.32978	0.743901	0.611718	0.379494	1.62016	-0.566452	-0.774215	1.16255	0.757048	0.674361
RPA3954	Q6N2U4	Ferredoxin--NADP reductase OS=Rhodopseudomonas palustris (strain ATCC BAA-98 / CGA009) OX=258594 GN=RPA3954 PE=1 SV=1	0.946413	0.391501	0.398192	0.109745	0.98665	0.491564	0.250448	0.30317	-0.181125	-0.197439	-0.0533482	0.304277	-0.191246	0.144041	2.38194	2.60803	1.09517	2.70314	3.13731	4.25118	2.78738	0.636511	0.795519	-0.234383	-0.52517	0.5429	0.753471	-1.06003
RPA0230	Q6ND79	Aspartate-semialdehyde dehydrogenase OS=Rhodopseudomonas palustris (strain ATCC BAA-98 / CGA009) OX=258594 GN=asdB PE=3 SV=1	2.16063	0.00341483	2.88912	1.20085	1.40471	0.494322	0.00293513	-0.566093	-0.000639525	0.738691	-0.319858	-0.320723	-0.203338	-0.000628057	1.09602	0.379429	1.66348	0.425811	0.898475	3.30116	2.34734	-0.187107	-0.195246	-0.24778	-0.103501	-0.157864	0.75311	0.382489
RPA4251	Q6N201	O-acetylhomoserine sulfhydrylase OS=Rhodopseudomonas palustris (strain ATCC BAA-98 / CGA009) OX=258594 GN=oahs PE=3 SV=1	0.531757	5.66158	4.96577	7.22324	3.62967	2.71634	3.12349	-0.122998	-1.8138	-0.436446	1.15889	-0.687312	0.889551	0.619539	2.18381	0.150075	1.70413	4.27347	3.55998	2.97376	3.69067	0.690013	-0.142264	0.288381	1.1057	1.00139	0.752952	1.38321
RPA1690	Q6N959	DUF2147 domain-containing protein OS=Rhodopseudomonas palustris (strain ATCC BAA-98 / CGA009) OX=258594 GN=RPA1690 PE=4 SV=1	3.95681	5.51258	3.15184	4.40747	1.18699	2.50576	2.71648	1.05316	1.74726	0.826547	-1.29181	0.324451	0.691553	0.751979	1.34628	4.32371	0.551576	0.72543	3.21672	5.80364	4.57907	0.173428	0.821498	-0.1499	0.136741	0.532082	0.752686	1.25262
RPA2907	Q6N5R4	Citrate synthase OS=Rhodopseudomonas palustris (strain ATCC BAA-98 / CGA009) OX=258594 GN=cisY PE=3 SV=1	1.70603	0.971257	2.5585	3.2728	1.61841	4.81489	1.80438	-0.197663	-0.0941423	-0.428908	-0.538093	0.0985807	-0.705384	-0.323979	2.34696	2.45003	1.38789	3.76416	2.8395	4.37941	3.04173	0.601649	0.525352	0.278609	0.637793	0.565517	0.75266	1.03741
RPA4562	Q6N147	2-dehydropantoate 2-reductase OS=Rhodopseudomonas palustris (strain ATCC BAA-98 / CGA009) OX=258594 GN=apbA PE=3 SV=1	0.483829	1.1311	0.650577	1.27243	0.315842	0.705413	0.416461	0.574023	1.08998	0.645623	-1.04497	0.39689	-0.730361	-0.519768	0.231045	0.724213	0.0315183	0.748156	0.34243	0.802837	0.385276	-0.295419	1.05641	-0.088668	0.78291	0.460979	0.751249	0.547202
RPA4331	Q6N1S3	Aspartate aminotransferase A OS=Rhodopseudomonas palustris (strain ATCC BAA-98 / CGA009) OX=258594 GN=aatA PE=4 SV=1	3.75014	0.782649	0.0833165	2.01896	0.216751	6.56909	0.96303	-0.977921	-0.292109	0.0277524	-0.791149	0.0693329	-1.88229	0.552346	2.07431	1.26717	0.645925	2.42978	1.59654	3.22032	3.43347	0.61338	0.627173	0.202354	0.741718	0.454703	0.748158	0.97659
RPA3223	Q6N4W0	Zinc-type alcohol dehydrogenase-like protein OS=Rhodopseudomonas palustris (strain ATCC BAA-98 / CGA009) OX=258594 GN=RPA3223 PE=3 SV=1	0.346522	0.488718	0.0222166	1.6509	0.527616	0.624044	0.243883	-0.211136	0.326383	-0.0169063	-0.827443	0.344962	0.3503	-0.146697	0.0682885	1.05528	0.913423	0.616136	1.05131	2.1668	0.399799	-0.0413387	1.78932	0.273011	0.212543	0.384237	0.747773	-0.224048
RPA0217	Q6ND92	Succinate dehydrogenase flavoprotein subunit OS=Rhodopseudomonas palustris (strain ATCC BAA-98 / CGA009) OX=258594 GN=sdhA PE=3 SV=1	2.70504	2.4059	1.52331	0.774595	2.37338	0.0970512	1.00809	0.415093	0.450298	-0.577662	0.206658	0.387825	-0.0303664	0.337717	5.65706	3.2274	0.217389	0.612043	5.48425	7.01128	3.3158	0.648808	1.09903	-0.0363716	0.112018	0.683125	0.746832	0.625589
RPA4244	Q6N208	UspA domain-containing protein OS=Rhodopseudomonas palustris (strain ATCC BAA-98 / CGA009) OX=258594 GN=RPA4244 PE=4 SV=1	1.863	1.8268	0.444774	0.207037	0.721089	2.26514	0.49171	0.529093	0.804413	0.228931	-0.0888011	-0.231096	0.615869	-0.217876	1.78108	1.124	0.0869845	0.878334	1.06494	2.18582	1.44624	0.711423	0.511563	0.0523937	0.40541	0.437907	0.746574	0.751896
RPA4725	Q6N0N7	DUF2865 domain-containing protein OS=Rhodopseudomonas palustris (strain ATCC BAA-98 / CGA009) OX=258594 GN=RPA4725 PE=4 SV=1	4.60808	4.69178	0.927323	2.90655	1.55888	6.60798	2.51608	0.766274	-1.6203	-0.306451	0.390223	0.296182	1.29539	0.602964	1.05127	0.634137	0.246595	0.679468	0.60175	2.77324	5.13051	0.343809	0.322533	0.137224	0.263095	0.320956	0.744514	2.12779
RPA4786	Q6N0H6	Putative beta-ketoacyl reductase OS=Rhodopseudomonas palustris (strain ATCC BAA-98 / CGA009) OX=258594 GN=rhlG PE=4 SV=1	0.802463	0.504353	0.0740238	0.449921	0.350512	1.78338	0.0188896	-0.239191	-0.186604	0.0361559	-0.160795	0.130038	-0.496707	-0.0133282	2.08467	3.41898	1.13457	0.931286	1.69603	1.87786	0.40639	0.873113	1.40317	0.420897	-0.460052	0.686573	0.74395	-0.37605
RPA3175	Q6N508	propionyl-CoA carboxylase OS=Rhodopseudomonas palustris (strain ATCC BAA-98 / CGA009) OX=258594 GN=RPA3175 PE=4 SV=1	0.61701	0.517866	0.798241	0.0746479	3.66225	0.419012	0.00309448	0.432498	0.516138	0.551796	0.0929681	1.82813	0.374877	-0.0109001	2.11506	0.253242	0.587103	0.01631	0.988362	2.15785	0.70953	0.794216	0.251284	-0.235705	0.0111277	0.461813	0.743721	-0.50537
RPA2756	Q6N662	Uncharacterized protein OS=Rhodopseudomonas palustris (strain ATCC BAA-98 / CGA009) OX=258594 GN=RPA2756 PE=4 SV=1	2.2367	1.8975	1.33697	1.69423	0.429153	1.83638	1.38754	1.96354	1.70881	1.23765	1.52873	0.557846	1.92273	1.32986	1.45592	2.92517	0.370047	1.87807	0.293643	2.32449	3.60993	0.527135	0.983881	0.136611	0.558179	0.135397	0.740328	1.05933
RPA3692	Q6N3K1	Putative peptide ABC transporter, periplasmic peptide-binding protein OS=Rhodopseudomonas palustris (strain ATCC BAA-98 / CGA009) OX=258594 GN=RPA3692 PE=3 SV=1	1.43799	0.970819	0.996422	0.792042	1.31106	0.990066	0.823598	-0.165435	0.161925	-0.274405	-0.116624	0.157572	0.14053	-0.113878	1.15829	2.30629	1.09534	2.5842	4.70712	5.92651	2.0421	0.191826	0.653037	-0.138263	0.258985	0.557115	0.740144	0.216429
RPA2210	Q6N7P7	HipA-like C-terminal domain-containing protein OS=Rhodopseudomonas palustris (strain ATCC BAA-98 / CGA009) OX=258594 GN=RPA2210 PE=4 SV=1	2.65773	0.664529	1.96143	1.04438	2.00953	3.39283	0.819051	1.22637	0.427323	-1.94217	0.6222	0.929775	1.81146	0.63953	1.59594	3.52527	2.78211	4.03329	3.20023	3.15451	3.85385	0.601138	1.06081	-0.772798	-1.06163	0.685858	0.739853	-1.41079
RPA3034	Q6N5E5	Uncharacterized protein OS=Rhodopseudomonas palustris (strain ATCC BAA-98 / CGA009) OX=258594 GN=RPA3034 PE=4 SV=1	6.96196	8.01408	3.13352	4.72933	3.32076	1.8854	3.73973	1.76258	2.38207	0.986397	-1.05212	0.601708	1.31997	0.666468	0.445895	6.02204	0.249985	2.66078	3.76695	4.86387	2.8206	0.0913968	2.21438	-0.0487462	0.330275	0.840103	0.73968	2.13343
RPA2822	Q6N5Z6	DUF3828 domain-containing protein OS=Rhodopseudomonas palustris (strain ATCC BAA-98 / CGA009) OX=258594 GN=RPA2822 PE=4 SV=1	6.61361	6.65973	3.83736	0.1353	3.78159	8.56522	0.930846	1.29043	1.40115	0.43732	0.0263231	0.422039	1.97118	0.193479	3.59839	4.48442	0.637719	1.3559	4.20553	4.10606	3.75319	0.590209	1.43351	-0.123489	0.232807	0.914419	0.739395	1.19612
RPA3810	Q6N384	Putative periplasmic binding protein of ABC transporter OS=Rhodopseudomonas palustris (strain ATCC BAA-98 / CGA009) OX=258594 GN=livK PE=3 SV=1	5.61902	7.55134	4.46063	7.67265	7.04971	3.78632	3.63326	0.470663	0.55991	0.34822	-0.869367	0.604526	-0.585777	0.409501	2.76981	3.43848	0.0230972	2.48821	5.05833	6.00206	3.54851	0.319761	0.802532	0.0046393	0.342533	0.683585	0.735728	0.785299
RPA2716	Q6N6A1	Uncharacterized protein OS=Rhodopseudomonas palustris (strain ATCC BAA-98 / CGA009) OX=258594 GN=RPA2716 PE=4 SV=1	0.00298376	1.61492	1.84285	2.20018	2.78797	2.02639	2.21048	-0.00112734	0.603517	0.673794	-1.8216	-1.2078	-1.04949	-2.39773	0.465995	0.577978	0.0445193	0.234967	0.114699	2.27022	1.01897	-0.345555	-0.436749	0.0230684	0.098285	-0.052607	0.73326	-0.738861
RPA1737	Q6N914	Possible dehydrogenase OS=Rhodopseudomonas palustris (strain ATCC BAA-98 / CGA009) OX=258594 GN=RPA1737 PE=4 SV=1	0.176104	0.0131525	4.60031	3.49107	0.714729	5.22135	0.125445	-0.114754	0.00383482	0.808324	-0.778439	-0.143125	1.41039	-0.0992603	5.67551	0.588056	0.40344	0.438001	4.54312	4.24839	1.2602	1.10252	0.648884	0.0805349	-0.08242	0.826862	0.731213	-0.433482
RPA1146	Q6NAN7	Periplasmic ligand-binding sensor protein OS=Rhodopseudomonas palustris (strain ATCC BAA-98 / CGA009) OX=258594 GN=RPA1146 PE=4 SV=1	1.54775	1.66758	4.4755	5.03989	4.18734	5.34161	2.69106	-0.161596	-0.144565	-0.588413	-0.701358	0.38109	0.572945	-0.310179	0.0159317	4.20674	4.39174	0.79561	6.06392	6.45887	3.35627	0.00209408	0.631577	-0.315551	0.0578388	0.678309	0.730673	0.441253
RPA0360	Q9ZNH4	Phosphoenolpyruvate carboxykinase (ATP) OS=Rhodopseudomonas palustris (strain ATCC BAA-98 / CGA009) OX=258594 GN=pckA PE=1 SV=2	0.0556315	0.325688	0.173751	0.205419	0.0550649	0.534099	0.0161605	-0.0173873	-0.0941955	-0.0659073	0.091732	-0.0171056	-0.128097	0.0085668	3.31524	1.25759	0.33623	0.336498	3.06816	4.31058	1.24605	0.861217	0.494327	0.0769049	0.0837635	0.520647	0.730401	-0.437204
RPA4191	Q6N259	SMc04008-like domain-containing protein OS=Rhodopseudomonas palustris (strain ATCC BAA-98 / CGA009) OX=258594 GN=RPA4191 PE=4 SV=1	3.68245	3.6908	0.466204	5.73336	0.74834	6.57336	3.66574	0.572009	0.357987	-0.203533	-0.656783	0.0851435	1.04869	-0.364759	2.06015	1.6107	0.415047	1.68735	4.48458	4.168	2.73619	0.471057	1.00442	0.0903638	0.26904	0.749691	0.727251	0.713716
RPA2579	Q6N6N5	Lectin-like protein BA14k OS=Rhodopseudomonas palustris (strain ATCC BAA-98 / CGA009) OX=258594 GN=RPA2579 PE=4 SV=1	3.9069	5.82708	2.40329	2.97392	4.98845	1.43661	1.33855	1.11168	2.13129	1.36106	-1.94789	1.37559	-0.839558	-1.0676	0.206855	5.18101	0.0644599	3.28453	0.887347	1.30383	1.47467	0.263777	3.564	-0.093579	1.58499	0.543683	0.726212	1.68296
RPA2359	Q6N799	Lipoprotein OS=Rhodopseudomonas palustris (strain ATCC BAA-98 / CGA009) OX=258594 GN=RPA2359 PE=3 SV=1	2.56523	3.54436	2.35692	0.099077	0.377493	3.70609	3.0383	0.701187	1.29077	0.831318	0.0482148	-0.206543	1.50074	1.06934	0.92406	2.43825	1.05335	3.17275	3.30081	1.47827	5.57154	0.834297	1.33152	0.514034	1.29806	1.38052	0.720456	2.69821
RPA3947	Q6N2V1	DUF2147 domain-containing protein OS=Rhodopseudomonas palustris (strain ATCC BAA-98 / CGA009) OX=258594 GN=RPA3947 PE=4 SV=1	6.4578	9.38856	2.11248	5.73656	6.88263	4.04403	5.00325	0.922856	1.4988	0.209449	-1.63411	1.03727	0.831767	0.59386	3.50867	5.77672	0.427193	3.813	4.95362	4.55269	4.32669	0.393262	1.77119	-0.104539	0.473294	0.934398	0.720238	1.52674
RPA0045	Q6NDR0	Putative NADH dehydrogenase (Ubiquinone) 1 alpha subcomplex OS=Rhodopseudomonas palustris (strain ATCC BAA-98 / CGA009) OX=258594 GN=RPA0045 PE=4 SV=1	4.02261	1.23229	2.08055	3.40734	0.509285	0.490603	0.32108	0.69921	0.254068	-2.71256	0.62124	0.118777	0.169001	-0.326913	2.08983	3.36279	1.47587	1.76089	1.63092	0.897272	0.0268642	1.66797	2.39524	-1.04576	-1.49742	1.08236	0.718046	-0.0326886
RPA0912	Q6NBB6	Thiol:disulfide interchange protein DsbD N-terminal domain-containing protein OS=Rhodopseudomonas palustris (strain ATCC BAA-98 / CGA009) OX=258594 GN=RPA0912 PE=4 SV=1	1.66335	2.23198	0.265984	4.03129	2.30697	0.263449	0.0526192	-0.358183	0.459267	0.0828149	-0.987128	0.456694	0.0937144	-0.0193674	0.319916	0.219688	0.110062	0.600998	3.77032	4.42508	0.0833263	0.176175	0.255714	-0.046255	0.203686	0.66386	0.717596	-0.0754479
RPA4048	Q6N2K2	Alpha-D-glucose-1-phosphate cytidylyltransferase OS=Rhodopseudomonas palustris (strain ATCC BAA-98 / CGA009) OX=258594 GN=rfbF PE=4 SV=1	0.275375	0.612373	1.56374	0.762448	0.363679	2.14579	0.343006	0.118589	-0.269726	-0.695808	-0.316035	-0.143665	-0.68749	-0.225856	3.15105	1.57229	0.143038	0.187812	3.27286	2.35293	0.797664	1.0094	0.845592	0.0703884	0.0869394	1.03449	0.714801	-0.952198
RPA0784	Q6NBP4	Putative short-chain alcohol dehydrogenase-like protein OS=Rhodopseudomonas palustris (strain ATCC BAA-98 / CGA009) OX=258594 GN=RPA0784 PE=4 SV=1	0.133644	4.40875	1.31606	0.132336	6.63256	0.103213	1.50381	0.0290022	-0.90767	0.169705	0.0354935	1.33389	-0.0213486	0.18365	1.94212	2.40928	2.13906	1.67246	0.745708	1.61045	1.1117	-1.12998	-1.49499	-0.911293	-0.767629	-0.405107	0.712097	0.565588
RPA1430	Q6N9V6	Putative outer membrane protein OS=Rhodopseudomonas palustris (strain ATCC BAA-98 / CGA009) OX=258594 GN=RPA1430 PE=3 SV=1	6.70996	8.88509	6.01427	1.92779	4.05622	4.47896	6.66031	1.06595	2.0406	0.896259	-0.409411	0.722774	1.55058	1.39982	1.00528	1.34195	0.77132	1.65207	3.88239	5.40989	7.8105	0.326232	0.352567	-0.119938	0.225509	0.73412	0.706074	1.43069
RPA1610	Q6N9D9	N-terminal of MaoC-like dehydratase domain-containing protein OS=Rhodopseudomonas palustris (strain ATCC BAA-98 / CGA009) OX=258594 GN=RPA1610 PE=4 SV=1	6.30052	5.55225	0.316968	4.61022	3.47397	6.19572	2.41437	-2.13245	-0.781158	0.0635049	-0.704635	-0.829353	-2.05081	-0.29435	1.07988	0.204395	1.1634	2.57001	1.44483	3.18622	3.26146	0.398598	-0.108681	0.41994	0.641521	0.433982	0.703193	0.985022
RPA1025	Q6NB05	Possible Ectothiorhodospira Vacuolata Cytochrome OS=Rhodopseudomonas palustris (strain ATCC BAA-98 / CGA009) OX=258594 GN=RPA1025 PE=4 SV=1	0.742578	2.97127	1.13837	3.81359	0.775113	0.127691	2.12534	0.344781	0.999701	-0.495824	-1.43428	0.309169	0.0730978	-1.03585	1.03992	1.99108	0.468188	1.7478	0.562812	2.20117	4.87193	0.343164	1.63781	0.142956	0.477235	0.230054	0.702241	3.11845
RPA1661	Q6N988	DUF156 OS=Rhodopseudomonas palustris (strain ATCC BAA-98 / CGA009) OX=258594 GN=RPA1661 PE=3 SV=1	1.765	3.21438	0.536415	0.243226	1.40321	3.92705	0.895911	0.382524	0.822861	0.144782	0.0842231	0.386394	0.853677	0.1998	2.01983	3.7491	1.86789	4.73215	2.70992	2.40044	1.50747	0.60017	1.23066	-0.618541	1.58699	0.999671	0.701422	0.59635
RPA0344	Q6NCX3	Peptidase S10 OS=Rhodopseudomonas palustris (strain ATCC BAA-98 / CGA009) OX=258594 GN=RPA0344 PE=4 SV=1	0.943123	3.21646	0.978037	1.2383	3.04687	5.29773	0.0363202	0.53689	0.913874	-0.235767	-0.209912	0.361527	1.6672	-0.0119876	3.1597	2.18925	1.95289	0.16546	3.80818	4.31627	0.852691	0.63873	0.519769	-0.265248	0.0458182	0.67226	0.699111	0.244471
RPA3098	Q6N583	3-methyl-2-oxobutanoate hydroxymethyltransferase OS=Rhodopseudomonas palustris (strain ATCC BAA-98 / CGA009) OX=258594 GN=panB PE=3 SV=1	3.06563	0.205545	0.771196	0.257046	2.42336	1.52315	0.0170125	0.623242	-0.0886988	-0.276456	-0.0957866	0.491767	0.322321	-0.0148409	5.06609	1.11019	1.8998	0.0656635	4.1999	6.17719	0.756243	0.554463	0.353077	-0.226848	0.0196846	0.547501	0.689038	-0.195713
RPA2973	Q6N5K1	Uncharacterized protein OS=Rhodopseudomonas palustris (strain ATCC BAA-98 / CGA009) OX=258594 GN=RPA2973 PE=4 SV=1	2.12657	2.54948	4.61895	1.60862	1.95069	5.69706	1.40788	0.309527	0.245469	-0.400786	-0.129647	-0.203764	1.15253	-0.183813	2.82133	0.0466195	1.89149	3.01223	4.02864	5.06452	0.369611	0.490699	-0.01511	0.244464	0.3503	0.712828	0.688456	-0.0808263
RPA3827	Q6N367	Uncharacterized protein OS=Rhodopseudomonas palustris (strain ATCC BAA-98 / CGA009) OX=258594 GN=RPA3827 PE=4 SV=1	1.69556	2.29742	1.22753	1.45554	0.935583	4.44235	1.25239	0.624139	0.882237	-0.75602	0.440385	0.256067	1.64658	0.356391	2.70765	2.94513	0.0633341	0.92525	2.79893	2.13682	1.57698	0.994723	1.53937	-0.0357013	0.317825	0.822737	0.687313	0.506208
RPA2189	Q6N7R7	Possible transcriptional regulator, TetR family OS=Rhodopseudomonas palustris (strain ATCC BAA-98 / CGA009) OX=258594 GN=RPA2189 PE=4 SV=1	6.5866	6.26949	2.77807	6.47819	4.9986	1.91771	3.31493	1.03456	1.25597	0.324111	-0.910393	0.840581	0.331859	0.651556	3.08823	0.456081	0.388278	2.75446	4.37509	3.1507	4.37462	0.383795	-1.17946	-0.0899287	0.424545	0.764864	0.686088	1.20691
RPA0250	Q6ND59	Diaminopimelate epimerase OS=Rhodopseudomonas palustris (strain ATCC BAA-98 / CGA009) OX=258594 GN=dapF PE=3 SV=1	0.0154841	0.219802	2.70574	2.03374	0.0783574	0.355437	0.388324	0.00751129	0.0820905	-0.629341	-0.694184	0.0296231	-0.109311	-0.135202	1.34807	4.41155	2.37159	2.07055	2.73158	4.09966	0.174108	0.261077	1.73913	-0.736059	-0.431828	0.444172	0.68542	0.108002
RPA2755	Q6N663	Possible DNA-binding stress protein OS=Rhodopseudomonas palustris (strain ATCC BAA-98 / CGA009) OX=258594 GN=RPA2755 PE=3 SV=1	0.0145275	0.713357	0.340425	0.188552	0.101286	1.60694	0.00674353	-0.0045075	0.668624	-0.373565	0.27771	0.145718	1.38435	0.000900623	0.45079	1.39799	2.45202	0.601646	2.38483	3.61819	2.13934	0.117676	-0.223803	-0.429471	-0.112767	0.517574	0.683287	-0.311832
RPA2047	Q6N857	TrapT family, dctP subunit, C4-dicarboxylate periplasmic binding protein OS=Rhodopseudomonas palustris (strain ATCC BAA-98 / CGA009) OX=258594 GN=dctP1 PE=3 SV=1	2.57956	1.64815	0.928573	6.1176	4.1014	6.79063	3.36375	-0.512266	0.292681	-0.215299	-1.21703	0.664682	-1.17975	0.418396	4.21605	0.38848	1.7541	2.59379	4.21605	4.21605	4.21605	0.681375	0.0999012	0.365536	0.538568	0.681375	0.681375	0.681375
RPA4148	Q6N2A2	Phosphoribosyl pyrophosphate synthase OS=Rhodopseudomonas palustris (strain ATCC BAA-98 / CGA009) OX=258594 GN=prsA PE=3 SV=1	2.33006	0.79667	1.46622	0.6891	2.4023	3.74517	0.431411	0.909344	0.477596	-1.03979	0.385943	1.01948	1.57431	0.331791	0.0703494	1.10037	0.281406	0.313484	1.60936	2.90371	4.85946	0.0506016	-0.958693	-0.0922909	-0.120328	0.720611	0.680235	1.52451
RPA2646	Q6N6G9	Putative ABC transporter oligopeptide-binding protein OS=Rhodopseudomonas palustris (strain ATCC BAA-98 / CGA009) OX=258594 GN=RPA2646 PE=3 SV=1	4.02404	1.91065	2.54826	2.77877	3.38175	2.35478	0.19484	0.812547	0.693372	0.662946	-0.733733	0.622419	0.654413	0.164335	0.701593	0.4764	0.260704	0.288414	0.559383	1.92505	0.16724	0.311896	-0.286438	0.144594	0.145727	0.249745	0.680173	-0.182023
RPA2862	Q6N5V8	Putative exopolysaccharide regulatory protein exoR OS=Rhodopseudomonas palustris (strain ATCC BAA-98 / CGA009) OX=258594 GN=exoR PE=4 SV=1	2.00993	4.00217	4.50822	0.476909	2.60859	3.59111	2.19535	-0.399126	-1.16544	-0.533285	-0.1902	0.497012	0.864295	-0.510321	1.17239	0.876272	0.73472	1.85385	2.45162	2.01382	3.48596	0.692121	-0.639502	0.309903	0.727539	0.87501	0.678353	1.68248
RPA3113	Q6N569	Putative pre-16S rRNA nuclease OS=Rhodopseudomonas palustris (strain ATCC BAA-98 / CGA009) OX=258594 GN=RPA3113 PE=3 SV=1	3.10167	3.12379	0.267804	1.15401	2.70053	4.46468	1.58006	0.464908	0.563425	0.117834	0.21831	0.357049	0.820586	0.314141	1.20122	0.0195023	0.232336	0.867122	3.64272	5.52157	3.85843	0.208081	-0.0384601	-0.0672801	-0.233296	0.468671	0.67456	-0.895226
RPA1761	Q6N8Z0	Putative enoyl-CoA hydratase OS=Rhodopseudomonas palustris (strain ATCC BAA-98 / CGA009) OX=258594 GN=RPA1761 PE=3 SV=1	0.494555	1.65375	2.43628	1.46518	1.39776	0.656293	0.161184	-0.129848	0.525226	0.589422	-0.56039	0.295785	-0.320603	-0.083269	2.89738	0.940205	0.376221	0.668908	2.08477	0.814699	1.96983	1.76966	0.942795	0.348918	0.488164	1.21938	0.672678	1.3603
RPA2959	Q6N5L5	Lon protease OS=Rhodopseudomonas palustris (strain ATCC BAA-98 / CGA009) OX=258594 GN=lon PE=2 SV=1	1.39488	1.63836	1.30408	1.30608	1.24008	2.86359	0.434127	0.467191	0.547969	-0.829883	0.471103	0.430344	0.92135	0.312226	1.50444	0.082153	1.55681	2.05191	2.23162	3.88607	3.78593	0.297248	-0.0858835	-0.395703	-0.348416	0.496403	0.67148	-1.20859
RPA4092	Q6N2F8	Uncharacterized protein OS=Rhodopseudomonas palustris (strain ATCC BAA-98 / CGA009) OX=258594 GN=RPA4092 PE=4 SV=1	5.27611	4.2596	2.84991	6.67081	11.1151	1.66065	9.8752	0.551404	0.649068	-0.279154	0.559083	1.87339	0.147712	1.06185	3.60861	5.06378	0.154574	8.42173	5.5915	4.05478	4.54282	0.695247	0.81673	-0.0321749	1.6439	1.43145	0.670144	1.21
RPA3928	Q6N2X0	Methyltransferase FkbM domain-containing protein OS=Rhodopseudomonas palustris (strain ATCC BAA-98 / CGA009) OX=258594 GN=RPA3928 PE=4 SV=1	1.88957	0.697096	1.55659	0.24094	0.107022	1.08064	1.37225	0.683607	0.804068	0.449377	-0.13224	0.0867038	0.719912	-0.478195	3.17405	3.05809	0.429278	1.82112	0.890728	2.35451	0.292873	1.09219	2.83399	-0.303914	-0.52093	1.11558	0.668381	0.264842
RPA3612	Q6N3T1	Uncharacterized protein OS=Rhodopseudomonas palustris (strain ATCC BAA-98 / CGA009) OX=258594 GN=RPA3612 PE=4 SV=1	1.52959	3.60642	2.32973	0.174842	2.87152	0.0789027	1.63107	-0.812926	-2.06129	-1.32384	0.1466	-1.64057	-0.0768692	-1.07038	0.703542	2.44617	0.0580196	0.0590321	1.68503	1.73026	1.35297	0.263265	0.892144	0.0244508	-0.0313052	0.555167	0.667186	-0.635431
RPA3564	Q6N3X8	Putative tyrosine phenol-lyase OS=Rhodopseudomonas palustris (strain ATCC BAA-98 / CGA009) OX=258594 GN=RPA3564 PE=3 SV=1	1.48554	0.0600122	0.00385368	1.60003	1.2755	2.26502	0.0148067	0.799504	0.0832922	0.00242552	0.858675	0.70205	1.177	-0.0137557	2.89974	0.0383353	1.32661	1.92272	0.907018	3.1934	0.927168	0.677676	0.0167697	-0.376522	-0.58847	0.315958	0.666497	-0.5656
RPA3084	Q6N597	Replicative DNA helicase OS=Rhodopseudomonas palustris (strain ATCC BAA-98 / CGA009) OX=258594 GN=dnaB PE=3 SV=1	4.57403	5.90148	0.319327	3.16398	3.43254	6.36252	1.36719	0.642161	0.904008	0.047848	-0.509843	0.326207	1.32551	0.202409	0.167118	0.414946	0.0662143	0.635522	4.30234	4.6446	5.36042	0.0341164	-1.82929	0.0144403	0.101473	0.644085	0.665964	0.971451
RPA0416	Q6NCQ3	Putative enoyl-CoA hydratase OS=Rhodopseudomonas palustris (strain ATCC BAA-98 / CGA009) OX=258594 GN=RPA0416 PE=3 SV=1	1.03341	1.74711	0.749206	0.697698	0.706256	3.41516	0.679903	-0.474949	0.76768	0.383643	0.315644	0.345166	-2.30598	0.304044	3.66332	0.767247	0.246349	2.86613	3.69324	4.53241	2.39262	0.622781	0.800243	0.0344239	0.457296	0.518701	0.664063	0.342968
RPA4561	Q6N148	GMP reductase OS=Rhodopseudomonas palustris (strain ATCC BAA-98 / CGA009) OX=258594 GN=guaC PE=3 SV=1	3.83012	2.92448	1.22416	0.0809401	3.00798	2.91642	0.707729	1.00516	0.889686	0.482512	0.0451675	0.924365	1.04359	0.368357	2.22931	2.71092	0.382889	2.14704	4.21765	2.71835	1.75997	0.427803	0.811526	0.103311	0.48504	0.809012	0.660521	0.529895
RPA0984	Q6NB46	Putative glutamine synthetase-like protein OS=Rhodopseudomonas palustris (strain ATCC BAA-98 / CGA009) OX=258594 GN=glnA4 PE=3 SV=1	1.17288	1.46878	0.719679	0.374778	3.7588	3.03546	1.39487	-0.230469	0.359676	-0.206183	-0.0894318	-0.785094	1.28442	0.270112	0.994274	2.34406	1.63039	3.68522	4.57629	4.38067	4.28546	0.254379	-0.704445	0.398578	0.60601	1.00465	0.659149	1.2659
RPA4832	Q6N0D1	Putative dienelactone hydrolase OS=Rhodopseudomonas palustris (strain ATCC BAA-98 / CGA009) OX=258594 GN=clcD PE=4 SV=1	1.72469	2.31396	0.731305	2.68306	0.362851	2.21834	1.90498	-0.747878	-1.0582	0.283659	-0.974533	0.188683	-1.71105	-0.796742	0.0611533	0.129645	1.40973	1.43452	0.953927	0.639298	0.0290055	0.0961713	0.17754	1.11834	1.24053	0.801411	0.654445	0.0286718
RPA3028	Q6N5F1	Uncharacterized protein OS=Rhodopseudomonas palustris (strain ATCC BAA-98 / CGA009) OX=258594 GN=RPA3028 PE=4 SV=1	5.31853	5.32633	0.742269	2.09601	2.21295	6.59944	0.774019	1.29763	1.31044	0.188533	0.462425	0.467042	2.06626	0.219553	3.64765	3.17817	0.907037	2.76833	4.94429	4.1366	4.39467	0.714803	0.728885	0.150381	0.431948	0.930046	0.654225	1.08395
RPA3192	Q6N4Z1	MaoC-like dehydratase:Asparaginase/glutaminase OS=Rhodopseudomonas palustris (strain ATCC BAA-98 / CGA009) OX=258594 GN=RPA3192 PE=4 SV=1	2.92138	0.588322	6.49939	0.779862	1.16792	1.45203	1.18789	-0.560797	-0.181377	0.861606	-0.308929	0.201117	0.401677	0.314716	3.66395	3.89303	0.597806	3.02776	4.27621	3.12885	2.40834	0.78349	1.39064	0.251331	0.516421	0.779587	0.653518	0.439996
RPA1205	Q6NAI0	Putative alcohol dehydrogenase OS=Rhodopseudomonas palustris (strain ATCC BAA-98 / CGA009) OX=258594 GN=RPA1205 PE=4 SV=1	12.0642	6.31452	10.7797	3.15425	11.6018	11.6108	1.13693	7.2752	2.00654	5.61111	0.814922	6.65525	6.19773	0.485298	5.59657	3.48233	0.00255919	4.14325	1.56652	1.9127	2.58959	2.3379	1.45581	0.000591153	1.73001	0.627628	0.653443	1.2825
RPA3447	Q6N492	Putative enoyl-CoA hydratase/isomerase OS=Rhodopseudomonas palustris (strain ATCC BAA-98 / CGA009) OX=258594 GN=RPA3447 PE=4 SV=1	0.966277	0.647452	2.7578	5.90512	2.01588	1.29454	0.868371	-0.10887	-0.103157	-0.227946	0.54854	0.120888	-0.119877	-0.0782969	2.07834	0.507251	0.937967	3.90403	3.0242	4.30052	1.37618	0.430537	0.291241	0.147953	0.731324	0.579791	0.653055	0.273044
RPA2043	Q6N861	Putative ABC transporter, periplasmic substrate-binding protein OS=Rhodopseudomonas palustris (strain ATCC BAA-98 / CGA009) OX=258594 GN=RPA2043 PE=4 SV=1	2.60844	4.84671	1.97469	4.67874	3.27298	1.2491	1.90968	0.772529	1.5186	0.541574	-1.72042	0.877193	0.415109	0.609179	2.60395	1.68755	0.0220716	1.40985	1.3821	2.17033	0.636064	0.922073	0.972418	0.0138216	0.486408	0.512157	0.652002	0.405325
RPA0102	Q6NDK3	Putative ABC transporter oligopeptide-binding protein OS=Rhodopseudomonas palustris (strain ATCC BAA-98 / CGA009) OX=258594 GN=oppA PE=3 SV=1	4.40988	1.45845	3.41362	0.524333	3.51205	5.68543	0.574574	1.00361	-0.313131	-0.685373	-0.143663	0.656847	1.78083	0.151369	1.84438	0.521017	1.12751	1.35156	3.04107	3.22717	0.187073	0.432225	-0.463473	0.220093	0.224439	0.576297	0.64913	0.103467
RPA4654	Q6N0V6	Carboxymuconolactone decarboxylase-like domain-containing protein OS=Rhodopseudomonas palustris (strain ATCC BAA-98 / CGA009) OX=258594 GN=RPA4654 PE=4 SV=1	1.24577	0.686159	0.586249	1.05128	0.0535974	0.573163	0.247836	-0.566298	0.369515	0.318911	0.352967	0.0334647	-0.303644	-0.148187	3.75234	1.31185	0.329849	2.29069	2.17114	2.14996	1.6262	1.33015	0.52165	0.173767	0.788829	0.561629	0.648818	0.557937
RPA1700	Q6N950	Putative amidase OS=Rhodopseudomonas palustris (strain ATCC BAA-98 / CGA009) OX=258594 GN=RPA1700 PE=4 SV=1	0.337839	0.616898	2.77965	0.565168	2.35428	0.182958	0.0507726	-0.150167	-0.355776	1.06087	-0.265044	0.74444	0.0907889	-0.0774894	2.44857	0.890033	1.45548	2.69772	1.63174	1.38939	1.01994	1.1122	0.60095	0.64042	1.18067	0.756236	0.647957	0.610219
RPA2801	Q6N617	Collagen triple helix repeat OS=Rhodopseudomonas palustris (strain ATCC BAA-98 / CGA009) OX=258594 GN=RPA2801 PE=4 SV=1	1.04683	3.36254	1.70708	1.02026	0.592554	3.93214	0.261801	0.192743	0.439959	0.564173	-0.163	0.0999817	0.718779	-0.0498291	6.32659	2.22752	0.923657	6.26947	4.50096	3.48171	2.86963	0.865008	0.748599	0.11741	0.903487	1.04363	0.647364	0.886904
RPA1543	Q6N9K2	Light-independent protochlorophyllide reductase subunit B OS=Rhodopseudomonas palustris (strain ATCC BAA-98 / CGA009) OX=258594 GN=bchB PE=3 SV=1	1.93755	3.17632	0.0556047	1.17052	0.137447	1.9499	0.275061	-0.379694	-0.798034	-0.0289563	-0.223397	-0.0349119	-0.353476	-0.0799767	0.980333	2.81246	0.132483	0.412761	0.915133	3.14259	1.45086	0.355974	-2.01387	-0.0459244	-0.121351	0.305548	0.647265	-0.569716
RPA1786	Q6N8W7	Putative 3-hydroxybutyryl-CoA dehydratase OS=Rhodopseudomonas palustris (strain ATCC BAA-98 / CGA009) OX=258594 GN=RPA1786 PE=1 SV=1	6.33186	7.28543	9.16346	7.823	5.49164	7.66659	3.22329	1.0849	2.02582	4.38565	2.22097	1.37468	1.70341	0.774922	4.94706	6.59696	1.73565	3.46312	4.49354	4.30536	4.79412	0.885155	1.16384	0.454955	0.864896	0.922573	0.644113	1.19769
RPA3848	Q6N346	aminomethyltransferase OS=Rhodopseudomonas palustris (strain ATCC BAA-98 / CGA009) OX=258594 GN=gcvT2 PE=3 SV=1	0.926085	4.60767	0.314078	1.93443	5.45225	0.852047	0.742312	-0.165231	-0.672145	0.112194	0.300649	0.844474	-0.194043	-0.180922	2.72713	0.480466	0.685784	6.84698	2.93692	4.62143	0.00393946	0.286559	-0.150482	-0.0596393	1.04474	0.445326	0.64034	-0.000305434
RPA0503	Q6NCG9	3-dehydroquinate synthase OS=Rhodopseudomonas palustris (strain ATCC BAA-98 / CGA009) OX=258594 GN=aroB PE=3 SV=1	0.942506	2.11492	0.381463	0.0288787	0.0900494	1.17626	0.521915	0.25332	0.504166	-0.154488	-0.00955642	0.0432084	-0.275797	0.183979	3.39338	0.38457	1.12008	2.16922	2.16161	3.16349	4.89611	0.610093	0.269485	0.260377	0.391343	0.501995	0.64028	0.99145
RPA3762	Q6N3D2	Putative 2-oxo-3-ene-1,7-dioic acid hydratase OS=Rhodopseudomonas palustris (strain ATCC BAA-98 / CGA009) OX=258594 GN=RPA3762 PE=4 SV=1	2.69097	0.69027	2.70886	0.391536	0.386157	3.25012	2.67787	-0.720633	-0.196821	0.67289	-0.081223	-0.0915472	-0.88422	0.381669	1.87109	2.92156	1.5632	0.718618	2.33969	3.62652	1.58485	-0.31405	-0.65209	0.230677	-0.220289	0.374945	0.639372	-0.916881
RPA0007	Q6NDU7	Blue-light-activated histidine kinase OS=Rhodopseudomonas palustris (strain ATCC BAA-98 / CGA009) OX=258594 GN=RPA0007 PE=4 SV=1	2.37215	1.61988	0.254363	0.898972	2.82099	3.3348	0.223371	0.56029	0.431916	0.125832	-0.231489	0.763566	1.19173	-0.117503	0.663269	1.1922	2.06665	0.404298	0.570918	2.26442	0.953455	-0.225028	0.544469	-0.552131	-0.211185	0.206748	0.636052	-0.443368
RPA1482	Q6N9Q6	AB hydrolase-1 domain-containing protein OS=Rhodopseudomonas palustris (strain ATCC BAA-98 / CGA009) OX=258594 GN=RPA1482 PE=4 SV=1	5.88177	5.82247	1.61019	2.909	3.07752	5.39692	4.00988	1.19008	1.6049	0.48483	-0.882608	0.527014	0.978316	0.644416	3.54104	2.13018	2.28494	1.27327	3.48577	2.79	5.95505	1.04764	0.947032	0.529812	0.290274	1.00697	0.634714	1.56726
RPA1519	Q6N9M1	Geranylgeranyl pyrophosphate synthase OS=Rhodopseudomonas palustris (strain ATCC BAA-98 / CGA009) OX=258594 GN=crtE PE=3 SV=1	1.70029	1.23734	0.495255	0.147021	2.6332	2.18874	0.276029	-0.93143	-0.557283	-0.166541	-0.0742056	-0.867469	0.760328	-0.118066	3.37897	1.58414	1.19569	0.94276	1.27674	2.36613	3.65659	0.80771	-1.18312	0.207748	-0.663225	0.62619	0.633363	1.40401
RPA3030	Q6N5E9	Uncharacterized protein OS=Rhodopseudomonas palustris (strain ATCC BAA-98 / CGA009) OX=258594 GN=RPA3030 PE=4 SV=1	3.9384	2.65122	0.749239	0.449253	0.297672	5.02432	0.561724	1.61863	1.15975	-1.18895	-0.275064	-0.16109	2.27999	-0.455994	1.38522	0.196052	0.997663	3.29252	3.32026	3.25593	0.521377	0.298592	-0.308209	-0.376899	0.620511	0.843358	0.631223	0.773209
RPA2000	Q6N8A4	(R)-citramalate synthase OS=Rhodopseudomonas palustris (strain ATCC BAA-98 / CGA009) OX=258594 GN=leuA PE=3 SV=1	1.59522	0.214274	0.334642	0.232261	0.456243	1.17904	0.286305	0.557736	0.148238	0.172077	-0.205969	0.193801	0.533826	0.192743	1.62105	0.490216	1.298	1.58765	1.01505	4.63299	0.206576	0.285041	-0.140283	-0.144113	-0.106823	0.189649	0.631011	-0.0896128
RPA4733	Q6N0M9	Putative 1-acyl-SN-glycerol-3-phosphate acyltransferase OS=Rhodopseudomonas palustris (strain ATCC BAA-98 / CGA009) OX=258594 GN=plsC PE=4 SV=1	3.74237	1.26721	1.38283	4.24976	3.18924	2.12021	2.14991	-1.30562	0.455749	-0.795129	-1.87243	-1.04014	-0.613215	-1.00525	1.5814	1.02557	0.181612	0.732046	1.9277	1.70647	4.16494	0.980374	0.920854	0.101858	0.338912	0.881862	0.628736	2.48839
RPA0945	Q6NB83	Transketolase OS=Rhodopseudomonas palustris (strain ATCC BAA-98 / CGA009) OX=258594 GN=cbbT2 PE=3 SV=1	0.429137	0.172908	0.183401	0.0632107	1.12446	0.116729	0.0258412	0.266451	0.102025	-0.175119	-0.0411284	0.479703	0.0760935	-0.0132652	0.248874	0.244763	4.02038	2.58137	1.24559	3.25356	2.5648	0.145367	-0.23355	-0.835198	0.520532	0.307438	0.628427	0.597257
RPA2471	Q6N6Z2	L-lysine 6-oxidase OS=Rhodopseudomonas palustris (strain ATCC BAA-98 / CGA009) OX=258594 GN=RPA2471 PE=4 SV=1	2.58785	1.01012	0.296261	0.89487	1.87611	0.454494	1.14534	0.952242	0.535326	0.199038	0.441308	0.712081	0.227174	0.701577	4.18511	0.289802	0.155407	1.6024	3.55721	1.63827	5.27572	0.849235	0.192807	0.0511164	0.501392	0.729154	0.628259	-1.26821
RPA2732	Q6N686	DUF2171 domain-containing protein OS=Rhodopseudomonas palustris (strain ATCC BAA-98 / CGA009) OX=258594 GN=RPA2732 PE=4 SV=1	1.99912	0.0493227	1.31808	4.29856	1.17936	4.15346	3.91525	-0.279716	0.0207614	-0.287636	-0.799147	-0.246832	-0.991401	-0.808908	0.252934	3.08542	0.96279	3.61464	0.866356	2.80331	2.08013	0.15312	0.777611	-0.221499	0.894053	0.384501	0.628165	0.839335
RPA1693	Q6N956	Superoxide dismutase OS=Rhodopseudomonas palustris (strain ATCC BAA-98 / CGA009) OX=258594 GN=sodB PE=3 SV=1	3.03545	0.46018	2.1107	6.92988	0.416222	8.26741	0.422859	-0.319122	0.0267551	-0.164288	-0.930225	0.0512436	-0.850035	-0.112699	4.93402	1.58642	0.0405052	5.26753	3.56442	5.10653	4.13837	0.719613	0.460004	-0.0173839	0.755143	0.692908	0.627571	0.746745
RPA2594	Q6N6M1	histidine kinase OS=Rhodopseudomonas palustris (strain ATCC BAA-98 / CGA009) OX=258594 GN=ntrY PE=4 SV=1	2.94058	1.8625	0.0637391	0.303587	2.34979	2.4062	0.254102	0.637566	0.431317	0.0325516	-0.133606	0.516327	0.618078	-0.139149	0.709669	0.0464543	0.610553	2.47645	0.7359	3.33515	2.55143	0.250171	-0.076639	0.126813	0.529324	0.188776	0.627349	0.60841
RPA0816	Q6NBL2	Putative acyl-CoA dehydrogenase OS=Rhodopseudomonas palustris (strain ATCC BAA-98 / CGA009) OX=258594 GN=RPA0816 PE=3 SV=1	3.22062	0.507765	1.58334	0.375428	3.70047	1.34273	0.0615026	0.545939	-0.172365	0.271782	0.212195	0.500925	-0.332289	0.0436528	2.53048	0.259391	2.68356	0.588974	1.78024	2.06754	0.433811	0.854221	-0.244513	-0.64605	0.195476	0.49928	0.627104	-0.245428
RPA4568	Q6N141	Enoyl-[acyl-carrier-protein] reductase [NADH] OS=Rhodopseudomonas palustris (strain ATCC BAA-98 / CGA009) OX=258594 GN=RPA4568 PE=3 SV=1	0.246625	0.935488	0.312551	0.0595284	0.355422	1.84306	0.0750044	0.381203	0.926305	0.343376	-0.0876333	0.355484	1.56947	0.100372	0.433847	0.477174	0.37779	0.213922	0.882461	1.00775	0.537478	0.328926	0.662419	-0.260164	0.179711	0.512437	0.62595	0.409417
RPA1824	Q6N8S9	Four-helix bundle copper-binding protein OS=Rhodopseudomonas palustris (strain ATCC BAA-98 / CGA009) OX=258594 GN=RPA1824 PE=4 SV=1	4.61741	3.17981	0.00943771	1.09609	1.72817	6.25765	0.874231	1.2787	0.895589	-0.00864447	-0.261629	-0.358907	1.78523	-0.319244	3.79204	0.478567	1.99966	5.3957	3.37919	2.18296	3.86537	0.777751	0.239517	-0.418724	0.827159	0.928569	0.62441	1.37035
RPA0425	P61450	3-hydroxydecanoyl-[acyl-carrier-protein] dehydratase OS=Rhodopseudomonas palustris (strain ATCC BAA-98 / CGA009) OX=258594 GN=fabA PE=3 SV=1	6.23545	3.27026	3.66849	5.28839	1.74648	5.44639	0.13876	-1.02905	-0.414036	-0.419943	-0.869062	-0.232561	-1.07788	0.031538	1.57166	0.61033	1.7974	1.73792	1.4367	4.36058	3.7317	0.531172	0.242484	0.244315	0.427001	0.277642	0.621578	1.04555
RPA2121	Q6N7Y3	Hemin uptake protein HemP OS=Rhodopseudomonas palustris (strain ATCC BAA-98 / CGA009) OX=258594 GN=RPA2121 PE=1 SV=1	0.258424	3.54364	0.616944	0.632085	6.51292	4.70775	1.46662	-0.0754542	0.687948	0.0750369	-0.0746223	-0.981366	1.59557	0.215333	0.992512	2.27011	3.70478	5.19623	6.02064	5.51435	4.33323	0.261652	-0.522243	0.53515	0.647817	1.0344	0.619934	1.34926
RPA1145	Q6NAN8	ErfK/YbiS/YcfS/YnhG OS=Rhodopseudomonas palustris (strain ATCC BAA-98 / CGA009) OX=258594 GN=RPA1145 PE=3 SV=1	0.711366	5.84331	2.16414	1.40536	5.55161	0.44466	0.129703	0.187105	-1.6285	-0.381545	0.354059	1.06151	-0.158997	-0.0328749	1.1617	2.26645	0.716749	3.04673	3.81012	4.47874	0.470028	0.159367	-1.39907	0.113354	0.399126	0.50578	0.618834	-0.191044
RPA0429	Q6NCP1	Catalase-peroxidase OS=Rhodopseudomonas palustris (strain ATCC BAA-98 / CGA009) OX=258594 GN=katG PE=3 SV=1	1.67661	8.32954	0.469945	7.82489	6.69942	5.3203	1.35654	-0.245294	-1.5386	0.0830214	0.818964	0.588602	-1.16659	0.487124	0.296857	2.00151	3.20622	0.0764722	1.80609	2.94893	0.724786	-0.0822764	-0.607652	0.602523	0.0217485	-0.31645	0.618695	-0.49557
RPA2752	Q6N666	Possible succinoglycan biosynthesis transport protein exoP OS=Rhodopseudomonas palustris (strain ATCC BAA-98 / CGA009) OX=258594 GN=RPA2752 PE=4 SV=1	1.42366	1.87188	0.209078	1.06054	2.50633	4.68813	0.11591	-0.36557	0.813235	0.091564	-0.329494	-0.60038	1.56968	-0.0835986	0.874467	1.82884	0.566231	0.362402	0.444947	3.00646	2.57874	0.672422	0.795679	-0.151287	0.13353	0.281895	0.618537	1.19297
RPA1301	Q6NA84	Putative intracellular protease, PfpI family OS=Rhodopseudomonas palustris (strain ATCC BAA-98 / CGA009) OX=258594 GN=pfpI PE=3 SV=1	3.40891	6.44026	6.1529	5.1956	3.2471	7.56854	5.15351	-0.481766	-0.802702	-1.39113	-0.716573	0.291194	-1.35465	-0.594079	0.412327	4.51755	2.23995	0.539622	2.95206	3.64471	1.54618	0.184158	1.73448	-0.354497	0.0919897	0.492667	0.617476	0.801933
RPA1842	Q6N8R1	DUF2267 domain-containing protein OS=Rhodopseudomonas palustris (strain ATCC BAA-98 / CGA009) OX=258594 GN=RPA1842 PE=4 SV=1	5.22607	5.57735	2.38707	1.28897	3.03055	8.33486	0.114262	0.752979	0.536246	-0.466892	0.106134	-0.226712	1.37902	0.0271401	1.18672	0.998378	0.423788	3.08508	3.75076	1.23973	1.80148	0.168581	0.326703	0.0717256	-0.341409	0.711711	0.616919	0.893904
RPA0891	Q6NBD7	Glutamate synthase, large subunit OS=Rhodopseudomonas palustris (strain ATCC BAA-98 / CGA009) OX=258594 GN=gltB PE=3 SV=1	0.368514	1.58262	2.32113	0.432722	1.47664	1.09248	1.34409	0.170988	0.797965	1.21951	-0.249845	-0.514662	0.388737	0.594939	0.597237	1.82794	0.29495	0.34923	1.17019	2.4069	0.255739	0.286581	0.676109	0.150113	-0.168279	0.374835	0.616185	-0.314251
RPA0049	Q6NDQ6	Possible ABC transporter ATP-binding protein (In rpoN upstream) OS=Rhodopseudomonas palustris (strain ATCC BAA-98 / CGA009) OX=258594 GN=RPA0049 PE=3 SV=1	1.10933	0.140229	0.443249	0.731719	0.801625	0.281911	0.235671	1.61881	-0.158066	-0.390276	0.766224	0.489538	0.362866	0.372251	1.99173	0.741103	0.560201	2.10784	3.0612	2.08558	0.0500668	0.953312	0.672576	-0.402102	-0.643344	0.926132	0.614719	-0.0942434
RPA2186	Q6N7S0	Possible 3-oxo-(Acyl) acyl carrier protein reductase OS=Rhodopseudomonas palustris (strain ATCC BAA-98 / CGA009) OX=258594 GN=RPA2186 PE=3 SV=1	0.960265	0.668214	0.486897	1.84312	1.30468	2.00847	0.00941182	0.389271	0.352359	-0.387346	0.660867	0.523146	0.729835	-0.0132089	3.05716	2.86274	0.473933	0.0406245	2.81146	2.3495	1.3043	0.834274	0.874037	-0.153225	-0.0183269	0.789073	0.613974	-0.339778
RPA2450	Q6N713	Ribonuclease E OS=Rhodopseudomonas palustris (strain ATCC BAA-98 / CGA009) OX=258594 GN=rne PE=3 SV=1	2.6418	1.50148	1.90035	1.12976	1.58889	4.57496	0.380797	0.689454	0.43578	-1.12477	0.429481	0.427975	1.25849	0.235484	0.405527	2.31233	1.16544	7.16986	1.82318	6.6554	7.57609	0.100584	0.469136	-0.269462	-1.09415	0.261353	0.613067	-1.38762
RPA1553	Q6N9J6	DUF3623 domain-containing protein OS=Rhodopseudomonas palustris (strain ATCC BAA-98 / CGA009) OX=258594 GN=RPA1553 PE=4 SV=1	0.527046	3.03566	1.76135	0.838055	0.169139	2.5371	0.53523	0.0879654	0.454399	-0.509115	0.183295	0.0261196	0.598013	0.116055	3.52691	2.18813	0.0144286	0.0237082	2.91829	3.72386	0.392484	0.602735	0.65862	0.00520427	0.00788249	0.766816	0.610985	-0.123042
RPA4596	Q6N113	Putative 3-oxoacyl-acyl carrier protein reductase OS=Rhodopseudomonas palustris (strain ATCC BAA-98 / CGA009) OX=258594 GN=fabG5 PE=3 SV=1	1.47342	1.1716	1.1725	1.27453	0.134008	2.80894	0.395754	1.27361	1.19154	1.30859	1.19812	0.25966	2.64989	0.537039	0.819921	1.37409	0.857888	1.18469	1.41931	0.55889	0.867414	0.844067	1.8926	0.821994	1.50687	1.19793	0.607308	0.99565
RPA0376	Q6NCU3	Protein-L-isoaspartate O-methyltransferase OS=Rhodopseudomonas palustris (strain ATCC BAA-98 / CGA009) OX=258594 GN=pcm PE=3 SV=2	0.580973	2.17175	0.121771	1.78652	0.337069	2.51398	0.32298	0.710362	1.30036	0.145862	1.00702	0.517697	1.97124	0.525847	4.42284	1.96579	1.53501	6.48465	7.10106	3.97331	5.89611	1.10795	0.611832	0.267854	1.42705	1.47428	0.607096	1.48477
RPA3136	Q6N547	DUF1849 family protein OS=Rhodopseudomonas palustris (strain ATCC BAA-98 / CGA009) OX=258594 GN=RPA3136 PE=4 SV=1	1.7778	0.0547758	2.85147	1.93773	3.89523	1.28165	0.392881	0.257021	-0.012093	-0.419271	-0.330204	0.641573	0.247105	0.085809	0.249756	1.14038	3.36888	3.71402	3.81052	3.28015	0.286186	0.0657011	0.369462	-0.394947	0.532581	0.628075	0.606546	0.100846
RPA3253	Q6N4T4	Elongation factor G OS=Rhodopseudomonas palustris (strain ATCC BAA-98 / CGA009) OX=258594 GN=fusA PE=3 SV=1	2.71589	0.539896	1.82849	1.77451	1.34664	0.0220522	0.39759	0.598621	-0.222159	-1.58257	0.599015	0.320208	0.00968191	0.29183	2.23944	0.145492	1.85272	1.29622	0.726432	1.88527	1.94586	0.686862	0.119439	-0.585826	-0.489823	0.301624	0.605383	-1.21887
RPA4002	Q6N2P7	Putative acyl-CoA dehydrogenase OS=Rhodopseudomonas palustris (strain ATCC BAA-98 / CGA009) OX=258594 GN=RPA4002 PE=3 SV=1	1.58429	2.24095	0.101128	1.41085	3.51016	4.6458	2.95299	0.379276	0.622336	0.0687578	0.392638	0.806973	1.34733	0.852145	3.36576	0.903292	0.722872	2.0887	2.59032	2.32148	3.24814	0.963202	0.876912	0.23263	0.467904	0.778095	0.60123	0.807121
RPA2913	Q6N5Q9	UDP-3-O-acylglucosamine N-acyltransferase OS=Rhodopseudomonas palustris (strain ATCC BAA-98 / CGA009) OX=258594 GN=lpxD PE=3 SV=1	1.1294	0.476353	0.838444	1.17366	0.104127	0.886736	0.823449	0.266087	-0.187672	-0.347067	0.284719	-0.0486809	0.395576	-0.263785	0.398938	1.64119	0.0245525	0.21853	1.21263	1.18679	0.187928	0.292663	0.940462	0.0256074	-0.171874	0.71813	0.598433	0.174991
RPA0357	Q6NCW1	histidine kinase OS=Rhodopseudomonas palustris (strain ATCC BAA-98 / CGA009) OX=258594 GN=chvG PE=4 SV=1	0.940943	2.14368	3.02552	2.44713	2.41771	2.24268	0.408112	1.17638	1.48118	1.58382	1.47472	1.37002	1.48896	-0.332097	0.000451461	1.14548	0.317713	0.112609	0.158258	0.463108	0.033416	-0.00817964	1.47627	-0.433363	-0.185621	-0.197663	0.598246	-0.0486109
RPA3011	Q6N5G5	Uncharacterized protein OS=Rhodopseudomonas palustris (strain ATCC BAA-98 / CGA009) OX=258594 GN=RPA3011 PE=4 SV=1	2.28176	2.78248	0.809073	5.1187	3.96953	2.00587	0.317303	-0.352165	-0.743413	0.12284	0.836828	-0.467554	-0.393219	-0.079906	3.69612	0.491557	3.78417	2.03998	1.38752	2.60468	3.47018	1.14885	-0.587541	0.54521	-0.557227	0.542171	0.597371	1.10627
RPA0708	Q6NBW8	Jag_N domain-containing protein OS=Rhodopseudomonas palustris (strain ATCC BAA-98 / CGA009) OX=258594 GN=RPA0708 PE=4 SV=1	2.54551	3.27304	3.85046	4.02545	1.88025	0.779992	4.52339	0.280653	0.418921	-0.624106	-0.728028	0.273876	-0.125372	-0.787934	0.667857	5.64801	1.73495	0.336175	2.39801	2.59458	0.81447	0.232707	1.81979	-0.386601	0.104212	0.551182	0.595511	0.459152
RPA2014	Q6N890	Putrescine-binding periplasmic protein OS=Rhodopseudomonas palustris (strain ATCC BAA-98 / CGA009) OX=258594 GN=RPA2014 PE=3 SV=1	5.54339	0.240738	1.7775	5.28467	1.67212	4.78861	2.22283	-1.28121	-0.0974214	-0.26587	-1.46938	0.234949	-2.08188	0.536106	0.0699204	0.227736	0.883871	0.816888	1.18407	2.54135	3.57368	-0.0370774	0.148405	0.33301	0.268954	0.358433	0.594898	0.982922
RPA1291	Q6NA94	Putative proteic killer suppression protein OS=Rhodopseudomonas palustris (strain ATCC BAA-98 / CGA009) OX=258594 GN=RPA1291 PE=4 SV=1	0.233385	0.507108	1.50889	0.118681	1.04984	1.73543	0.403031	-0.104573	0.212872	-0.576071	0.0572609	0.399739	0.542264	-0.168877	3.55618	1.64529	0.611721	3.41087	3.69252	3.33029	5.03835	0.694201	0.567405	-0.179054	0.670432	0.782089	0.593623	1.29939
RPA1066	Q6NAW4	Uncharacterized protein OS=Rhodopseudomonas palustris (strain ATCC BAA-98 / CGA009) OX=258594 GN=RPA1066 PE=4 SV=1	0.817408	1.03823	2.38257	0.668121	0.922807	1.56236	0.15183	0.610153	-0.995042	-1.53621	-0.593791	0.673409	1.11942	-0.196501	1.5096	2.61766	0.361058	0.192854	1.53588	0.592452	0.072814	-1.38685	-0.738756	0.133131	-0.122396	0.649632	0.593429	-0.0905139
RPA4015	Q6N2N5	Adenosylhomocysteinase OS=Rhodopseudomonas palustris (strain ATCC BAA-98 / CGA009) OX=258594 GN=ahcY PE=3 SV=1	2.81484	1.53863	0.890056	0.457416	1.40689	2.5758	0.380936	0.64144	0.478461	-0.329098	0.130195	0.26151	0.853958	0.115851	2.81009	2.80607	0.663394	1.43782	3.2657	3.06755	0.920407	0.583573	0.893843	-0.138505	-0.308868	0.578933	0.592636	-0.287476
RPA4098	Q6N2F2	Putative RNA polymerase ECF-type sigma factor OS=Rhodopseudomonas palustris (strain ATCC BAA-98 / CGA009) OX=258594 GN=RPA4098 PE=3 SV=1	0.933003	1.84059	3.04874	1.01043	5.49689	3.39064	0.0400169	0.187433	-0.513046	-0.753263	-0.234179	0.514996	0.680142	-0.0217242	2.77238	0.283885	5.16934	1.16616	0.160299	3.15053	4.60316	-0.819327	-0.282459	-1.47034	-0.28369	-0.064695	0.592401	-1.28902
RPA3268	Q6N4R9	DNA-directed RNA polymerase subunit beta OS=Rhodopseudomonas palustris (strain ATCC BAA-98 / CGA009) OX=258594 GN=rpoB PE=3 SV=1	2.3409	0.35329	0.351602	0.356225	2.36545	0.750106	0.159705	0.652862	-0.185386	-0.191907	0.203547	0.689643	0.252075	0.142735	3.8596	4.98178	0.379498	4.16218	3.99836	3.67899	3.50294	1.27242	1.53222	-0.101395	-0.625575	0.639973	0.592269	-0.636213
RPA0595	Q6NC77	Methyltransferase type 11 domain-containing protein OS=Rhodopseudomonas palustris (strain ATCC BAA-98 / CGA009) OX=258594 GN=RPA0595 PE=4 SV=1	1.09537	6.3653	0.1907	1.47967	2.04663	5.12194	0.324752	-0.34826	-1.65911	-0.0683031	0.477025	0.521535	-0.974933	0.114064	0.246796	1.05086	2.89297	1.84199	1.10978	2.016	0.799142	-0.0956034	-2.75083	0.553614	-0.383723	-0.223248	0.590628	-0.577917
RPA4235	Q6N217	Putative cytochrome c, class I OS=Rhodopseudomonas palustris (strain ATCC BAA-98 / CGA009) OX=258594 GN=RPA4235 PE=4 SV=1	1.91604	0.364493	0.0283997	1.25066	1.12117	0.488864	0.582623	-1.05036	-0.205505	0.0129745	0.291004	-0.259978	-0.394197	-0.171076	2.46982	0.215675	0.425746	0.0637378	2.41807	3.47685	4.90589	0.591101	-0.113077	-0.108024	0.023382	0.608619	0.590188	0.806828
RPA1685	Q6N964	Possible serine protease/outer membrane autotransporter OS=Rhodopseudomonas palustris (strain ATCC BAA-98 / CGA009) OX=258594 GN=RPA1685 PE=4 SV=1	0.341594	4.86267	3.37272	0.491312	1.70517	2.51756	0.558593	-0.0958536	1.23889	0.700823	-0.155136	-0.419023	0.829706	0.175482	0.00379223	0.284024	0.984845	3.98909	0.742447	2.7052	1.03862	-0.00412988	0.17487	0.375745	1.07765	0.234575	0.58976	0.464651
RPA2726	Q6N691	Riboflavin biosynthesis protein RibD OS=Rhodopseudomonas palustris (strain ATCC BAA-98 / CGA009) OX=258594 GN=ribD PE=3 SV=1	0.772015	3.73291	0.27514	0.544663	0.632861	0.339898	0.711574	0.386419	1.13988	0.138893	0.215352	0.206925	0.241848	0.291689	4.65139	4.6485	0.532547	1.42256	3.58467	2.31446	3.3289	0.965456	1.50676	-0.12381	0.336877	0.845782	0.589327	0.635782
RPA2117	Q6N7Y7	Flavodoxin OS=Rhodopseudomonas palustris (strain ATCC BAA-98 / CGA009) OX=258594 GN=RPA2117 PE=3 SV=1	0.778192	1.52159	1.54353	2.08799	3.53711	3.7287	0.11983	-0.135653	0.276931	-0.244967	-0.296739	-0.460911	0.968913	-0.0460203	2.6711	2.22629	4.71779	8.02906	6.21178	4.38933	7.73237	0.303252	0.44262	0.811846	1.12641	1.04938	0.588347	1.4653
RPA2155	Q6N7U9	Dihydroxy-acid dehydratase OS=Rhodopseudomonas palustris (strain ATCC BAA-98 / CGA009) OX=258594 GN=ilvD3 PE=3 SV=1	0.539368	1.29184	0.407277	0.448239	0.164358	0.648932	0.0232199	-0.361355	-0.972941	-0.495792	-0.277474	0.125267	-0.379244	0.024509	0.796072	0.571125	0.819179	0.929743	0.844897	2.09847	0.327812	0.312569	-0.811177	0.503817	-0.364766	0.338182	0.587055	-0.499902
RPA1057	Q6NAX3	Uncharacterized protein OS=Rhodopseudomonas palustris (strain ATCC BAA-98 / CGA009) OX=258594 GN=RPA1057 PE=4 SV=1	0.612791	1.41838	0.398259	0.779245	0.21998	1.2494	1.47456	-0.359906	-0.80579	0.283517	-0.425856	0.152527	0.618249	-0.911666	0.949967	0.431905	2.71994	0.196319	1.61655	1.20266	4.47111	0.442569	-0.43172	0.79191	0.093092	0.639056	0.585289	1.72706
RPA0249	Q6ND60	Bacterial transcription activator effector binding domain-containing protein OS=Rhodopseudomonas palustris (strain ATCC BAA-98 / CGA009) OX=258594 GN=RPA0249 PE=4 SV=1	0.690274	2.88586	0.079925	2.63746	0.606396	3.29183	0.0303344	0.406159	1.11463	-0.051832	-1.18107	0.329113	1.38919	0.0238688	0.981931	2.78027	0.349188	0.790626	2.46151	1.75235	2.17735	0.342519	0.953966	0.117822	0.261158	0.726926	0.584019	0.983872
RPA2334	Q6N7C4	YtxH domain-containing protein OS=Rhodopseudomonas palustris (strain ATCC BAA-98 / CGA009) OX=258594 GN=RPA2334 PE=4 SV=1	0.120472	3.34548	0.572185	0.0346418	0.424251	2.88517	0.404569	-0.255623	2.49436	0.863151	-0.138267	0.392179	3.51865	0.416167	0.0689419	0.820768	1.09925	1.99926	0.519368	1.40781	2.41025	0.041605	0.450848	-0.349622	-0.670607	0.25661	0.582467	-0.948228
RPA0958	Q6NB70	Putative acyl-CoA dehydrogenase OS=Rhodopseudomonas palustris (strain ATCC BAA-98 / CGA009) OX=258594 GN=RPA0958 PE=3 SV=1	2.62341	1.25474	1.95264	1.26407	0.260436	0.860656	0.380303	-0.622019	-0.340925	-0.512748	-0.407259	0.0911081	-0.253405	0.139873	1.40529	0.815998	0.51264	1.37442	2.45067	2.42384	1.32312	0.389567	0.467942	0.158117	0.342775	0.554683	0.582435	0.464354
RPA1889	Q6N8L4	DUF2019 domain-containing protein OS=Rhodopseudomonas palustris (strain ATCC BAA-98 / CGA009) OX=258594 GN=RPA1889 PE=1 SV=1	2.11592	0.679711	0.695967	0.828102	0.853022	1.00719	0.264551	1.13922	0.360749	0.45443	0.54668	0.582938	0.727856	-0.415117	1.4364	0.831155	0.397557	2.4051	0.708825	0.991949	3.39784	0.766407	0.686454	-0.311331	1.22289	0.605692	0.582427	1.78685
RPA0348	Q6NCW9	Possible hydrolase OS=Rhodopseudomonas palustris (strain ATCC BAA-98 / CGA009) OX=258594 GN=RPA0348 PE=4 SV=1	1.14697	1.75621	1.69106	0.373636	0.657527	5.90647	0.00587916	0.382511	0.343957	-0.454876	0.0960491	-0.17581	1.55806	-0.0018784	2.4446	0.742526	0.0225455	0.394949	3.85693	3.62269	4.17212	0.565462	0.234627	0.00697126	0.0955137	0.870593	0.58232	0.705715
RPA2172	Q6N7T4	Putative oxidoreductase OS=Rhodopseudomonas palustris (strain ATCC BAA-98 / CGA009) OX=258594 GN=RPA2172 PE=3 SV=1	1.03638	0.729821	3.39963	3.00951	3.57324	4.70047	0.195249	0.344777	-0.332405	-0.956269	-0.753675	1.08061	1.46329	-0.0721814	2.3084	0.622721	4.44096	0.410849	2.16114	2.0946	0.790134	-0.390637	-0.217083	-0.630415	0.148415	0.607466	0.581729	0.325556
RPA4343	Q6N1R1	UvrABC system protein B OS=Rhodopseudomonas palustris (strain ATCC BAA-98 / CGA009) OX=258594 GN=uvrB PE=3 SV=1	0.500981	0.98823	0.948012	1.08343	2.20165	2.93919	0.542708	0.185137	0.391664	0.342017	0.453848	0.639347	0.798502	0.305646	2.18838	1.13716	0.724549	0.767907	3.16107	2.35225	0.103591	0.585507	1.00615	0.205702	-0.217123	0.823102	0.577444	-0.0485294
RPA0157	Q6NDF1	Glucokinase OS=Rhodopseudomonas palustris (strain ATCC BAA-98 / CGA009) OX=258594 GN=RPA0157 PE=4 SV=1	4.92314	5.48005	3.00809	0.0401583	2.36809	6.58853	4.87506	-1.00265	-0.974554	-2.62997	-0.0101404	-0.325742	-2.38347	-0.949971	6.35895	0.905704	2.51226	1.06243	3.49025	3.6275	5.15194	0.988119	1.01065	0.216904	0.188615	0.916249	0.574478	1.71796
RPA3212	Q6N4X1	Uncharacterized protein OS=Rhodopseudomonas palustris (strain ATCC BAA-98 / CGA009) OX=258594 GN=RPA3212 PE=4 SV=1	4.80663	2.76889	4.61265	1.46065	5.82747	2.84336	1.75313	1.37966	0.871955	-1.32756	-0.711612	1.96124	1.9256	-0.670802	2.30711	4.98493	3.0391	3.14921	0.662943	2.06353	5.71317	0.949363	1.61986	0.450911	0.503552	0.360469	0.573563	2.4659
RPA3116	Q6N566	Indole-3-pyruvate decarboxylase OS=Rhodopseudomonas palustris (strain ATCC BAA-98 / CGA009) OX=258594 GN=ipdC PE=3 SV=1	2.51224	2.09887	1.34734	1.16678	2.22195	2.62143	0.964189	1.10171	0.8263	-0.99188	0.525834	0.827938	0.948859	0.705474	1.11618	2.2099	0.280298	2.72444	1.77926	1.3858	1.45866	0.667948	1.08922	-0.110161	-0.597854	0.661752	0.573401	-1.17025
RPA2442	Q6N721	Putative outer membrane protein OS=Rhodopseudomonas palustris (strain ATCC BAA-98 / CGA009) OX=258594 GN=RPA2442 PE=4 SV=1	0.627294	3.55301	6.3785	0.650846	1.17289	4.90916	0.566095	-0.0744129	-0.418238	-1.08603	0.0980947	0.130134	0.575577	0.0669355	3.28631	0.632964	4.33053	2.81539	5.12072	5.01866	5.20253	0.209528	0.076357	-0.38958	-0.266003	0.450245	0.568695	0.422328
RPA2526	Q6N6T8	DUF192 OS=Rhodopseudomonas palustris (strain ATCC BAA-98 / CGA009) OX=258594 GN=RPA2526 PE=4 SV=1	1.37543	4.42178	2.68605	0.529236	0.637601	0.962158	0.205702	-0.205643	0.671135	0.418712	-0.21415	0.126727	0.162595	0.0427221	0.430295	2.7255	0.490958	1.39461	0.896021	1.22759	1.78569	0.227944	1.33177	-0.230235	0.487168	0.396362	0.567621	0.63545
RPA3523	Q6N417	Cell division protein FtsA OS=Rhodopseudomonas palustris (strain ATCC BAA-98 / CGA009) OX=258594 GN=ftsA PE=3 SV=1	0.645914	1.49877	1.61844	0.948499	0.181816	2.50924	0.81957	0.37456	0.811509	0.454892	0.293055	0.10423	1.57253	0.267707	0.206816	1.12079	0.663127	0.82874	0.0649668	0.75055	0.058069	-0.258303	0.874855	-0.448176	-0.609575	-0.0528326	0.567364	-0.0558603
RPA1362	Q6NA24	Putative sulfate ester transport system substrate-binding protein OS=Rhodopseudomonas palustris (strain ATCC BAA-98 / CGA009) OX=258594 GN=RPA1362 PE=4 SV=1	0.194177	3.04221	2.07353	5.54462	1.92123	0.958449	0.869434	0.0511015	0.833586	0.863871	-1.28838	-0.387362	0.299405	0.550628	2.15667	0.430854	0.518294	1.72186	1.63182	1.06402	4.08168	1.02941	0.560506	0.336003	0.916215	0.852753	0.566023	2.27458
RPA3165	Q6N518	Chitooligosaccharide deacetylase OS=Rhodopseudomonas palustris (strain ATCC BAA-98 / CGA009) OX=258594 GN=RPA3165 PE=3 SV=1	0.547575	0.328681	0.340662	0.0836635	0.0163758	0.517895	0.351504	-0.327418	0.356548	0.272959	-0.0767117	0.0165487	0.654104	0.255101	0.115933	0.778766	0.0193284	2.59709	0.341014	1.43513	0.354041	0.0953725	1.05306	-0.0193574	-1.08189	-0.240843	0.565748	-0.365613
RPA1994	Q6N8B0	Cupin 2 conserved barrel domain-containing protein OS=Rhodopseudomonas palustris (strain ATCC BAA-98 / CGA009) OX=258594 GN=RPA1994 PE=4 SV=1	5.133	3.17344	0.547854	2.48307	4.13299	5.13127	0.335512	3.28416	1.58503	0.341654	-1.63343	2.0627	2.7873	-0.374841	0.0519442	4.0022	2.38114	0.947371	0.506542	0.618859	2.96821	-0.0848	2.14242	-1.38023	-0.772616	0.538882	0.565146	2.46146
RPA2799	Q6N619	pyridoxal kinase OS=Rhodopseudomonas palustris (strain ATCC BAA-98 / CGA009) OX=258594 GN=pdxK PE=4 SV=1	3.49053	0.961505	1.26153	2.98122	2.73907	1.94664	1.88273	-1.56104	0.369034	-0.660304	-0.855456	-1.0672	-0.916033	-0.669386	1.54105	1.82398	0.804228	1.32497	0.532351	2.06188	4.03158	0.79441	1.14964	-0.264224	-0.459644	0.351559	0.564008	1.82083
RPA0106	Q6NDJ9	Possible branched-chain amino acid transport system substrate-binding protein OS=Rhodopseudomonas palustris (strain ATCC BAA-98 / CGA009) OX=258594 GN=RPA0106 PE=4 SV=1	1.28881	3.32747	0.161868	3.10827	1.01147	1.91968	0.012627	-0.376662	0.822644	0.0547041	-0.764591	-0.400878	-0.84741	0.00458719	2.74403	0.507538	0.49957	1.28919	2.27227	1.30104	3.56046	1.39076	0.355287	0.283912	0.513371	0.973196	0.562531	1.52305
RPA1307	Q6NA78	Putative phosphatidylethanolamine-N-methyltransferase OS=Rhodopseudomonas palustris (strain ATCC BAA-98 / CGA009) OX=258594 GN=RPA1307 PE=4 SV=1	4.53909	6.39199	3.92447	1.05784	0.217174	3.66102	0.378041	0.877336	1.56293	1.13054	-0.488191	-0.114828	0.722679	0.139667	3.52947	3.73776	1.04966	0.635	3.08573	3.04058	3.91355	0.800733	1.41776	0.253737	-0.151895	0.77212	0.562419	1.56896
RPA4373	Q6N1N2	Possible protease OS=Rhodopseudomonas palustris (strain ATCC BAA-98 / CGA009) OX=258594 GN=RPA4373 PE=3 SV=1	2.96532	3.14598	1.12373	0.510809	0.159346	3.52663	0.271688	-0.754045	-1.05465	-0.347044	-0.166745	-0.0603817	-1.08495	-0.189169	2.46296	0.260509	0.465958	1.22857	0.922377	2.69822	1.16008	0.412979	-0.387714	0.0956139	-0.252198	0.21794	0.562112	-0.719342
RPA1955	Q6N8E8	S-(hydroxymethyl)glutathione dehydrogenase OS=Rhodopseudomonas palustris (strain ATCC BAA-98 / CGA009) OX=258594 GN=RPA1955 PE=3 SV=1	0.696489	0.251712	1.80999	0.103429	0.58761	1.93387	0.11348	-0.266495	0.0947383	-0.636668	-0.0597499	0.175238	-0.748572	0.086425	0.877163	0.514759	0.834709	2.1959	1.03568	2.64875	0.306517	0.35043	-0.5869	0.261005	0.605545	0.522275	0.560107	0.150543
RPA2050	Q6N854	LTXXQ motif family protein OS=Rhodopseudomonas palustris (strain ATCC BAA-98 / CGA009) OX=258594 GN=RPA2050 PE=3 SV=1	2.15957	3.86093	5.28025	5.19801	5.19474	4.60226	0.861047	0.278764	-0.465443	-1.09614	-0.783058	1.13271	1.13102	-0.142327	1.86101	0.14442	3.14527	1.12096	3.61484	3.09591	1.88199	-0.316559	0.0348963	-0.504572	0.251867	0.673742	0.559987	0.381815
RPA3726	Q6N3G8	Ferritin-like domain-containing protein OS=Rhodopseudomonas palustris (strain ATCC BAA-98 / CGA009) OX=258594 GN=RPA3726 PE=4 SV=1	2.24093	5.28121	0.272583	5.16357	4.38687	5.38234	5.99636	-0.432019	1.09557	-0.100889	-1.11686	0.917936	-1.39066	-1.36651	2.97915	6.03182	0.196447	1.49138	2.83003	3.16661	1.9495	0.663779	2.09198	-0.0703656	0.310096	0.675513	0.559167	1.10974
RPA3851	Q9XBC1	Protein RecA OS=Rhodopseudomonas palustris (strain ATCC BAA-98 / CGA009) OX=258594 GN=recA PE=3 SV=3	3.44745	0.61313	1.82845	2.05463	1.52404	2.32431	0.182767	0.889132	0.337068	-1.01224	0.676343	0.409485	0.614287	-0.210313	2.49335	0.0440485	0.579244	2.70237	0.673316	2.23154	5.0663	0.478018	0.0434722	-0.19656	-0.642544	0.270582	0.55585	-1.36955
RPA2811	Q6N607	Possible mazG OS=Rhodopseudomonas palustris (strain ATCC BAA-98 / CGA009) OX=258594 GN=mazG PE=4 SV=1	0.293276	0.530552	1.00875	2.23941	3.08776	0.0639955	0.262154	0.0574692	0.151139	-0.254938	-0.271852	0.389157	-0.0154889	0.0623493	1.57215	0.245584	0.0779359	3.10597	4.43644	5.02337	0.250326	0.423317	0.324245	-0.0192362	0.340939	0.864456	0.555076	-0.0879159
RPA1160	Q6NAM4	DUF2093 domain-containing protein OS=Rhodopseudomonas palustris (strain ATCC BAA-98 / CGA009) OX=258594 GN=RPA1160 PE=4 SV=1	1.982	2.36573	1.69174	2.6519	0.473907	3.95962	0.0676818	0.270856	-0.3936	-0.429327	-0.521663	-0.0812454	0.570397	0.029356	0.139657	1.78535	0.932562	3.69996	2.48706	3.88892	2.3187	0.0371907	-0.507019	-0.110514	0.466428	0.356478	0.552158	0.288012
RPA2765	Q6N653	Putative enoyl-CoA hydratase OS=Rhodopseudomonas palustris (strain ATCC BAA-98 / CGA009) OX=258594 GN=RPA2765 PE=3 SV=1	1.63132	1.25733	0.0542711	2.19765	0.980665	1.93248	2.21788	-0.930355	-0.431374	0.0212077	-0.636186	-0.269589	-0.783154	-0.3949	0.330126	0.659792	0.932384	0.16134	0.394575	1.15708	0.217785	0.200535	-0.670255	0.446763	-0.10545	0.236249	0.549211	-0.28147
RPA2856	Q6N5W4	FeS cluster biogenesis domain-containing protein OS=Rhodopseudomonas palustris (strain ATCC BAA-98 / CGA009) OX=258594 GN=RPA2856 PE=3 SV=1	4.23318	0.417902	3.16734	1.26759	3.64789	7.3919	1.35826	0.483897	0.0602568	-0.449535	-0.206876	0.382652	1.28395	0.185808	1.33265	1.6782	1.46016	2.92207	3.17704	3.90268	2.20356	0.186371	0.285959	-0.189108	0.402614	0.397854	0.549075	0.435505
RPA3972	Q6N2S6	Putative diheme cytochrome c-553 OS=Rhodopseudomonas palustris (strain ATCC BAA-98 / CGA009) OX=258594 GN=RPA3972 PE=4 SV=1	2.63504	1.84764	1.5603	3.65773	3.34535	1.38646	2.424	-1.32315	0.485717	-0.659651	-1.26215	-1.16738	-0.442395	-0.736351	1.16515	0.46794	0.0404968	2.17957	0.532803	1.66465	3.08166	0.77506	0.618608	-0.0256386	-0.737994	0.380524	0.546665	1.8076
RPA4329	Q6N1S5	DUF992 domain-containing protein OS=Rhodopseudomonas palustris (strain ATCC BAA-98 / CGA009) OX=258594 GN=RPA4329 PE=4 SV=1	2.641	7.47443	8.12422	0.922129	3.7157	3.93344	3.87582	0.641088	2.04235	1.44052	-0.291615	0.534832	0.828751	0.486937	3.81171	4.92905	1.40278	2.79949	3.44394	3.92277	5.05317	1.08708	1.2411	0.263094	0.415951	0.61167	0.545646	1.13187
RPA1578	Q6N9H1	ferredoxin--NADP(+) reductase OS=Rhodopseudomonas palustris (strain ATCC BAA-98 / CGA009) OX=258594 GN=fpr PE=3 SV=1	2.39847	5.19337	2.22415	1.34909	1.19574	2.99699	1.8626	0.329204	-0.816405	-1.14525	0.204732	-0.200783	0.279274	0.514496	0.897912	0.449938	0.937129	3.78476	0.388425	1.57973	0.347488	-0.276088	0.25212	-0.357119	-1.07791	0.0769523	0.544971	-0.203684
RPA4340	Q6N1R4	Putative lignin beta-ether hydrolase OS=Rhodopseudomonas palustris (strain ATCC BAA-98 / CGA009) OX=258594 GN=ligE PE=4 SV=1	3.40279	0.230608	2.42336	1.06076	0.163417	3.04689	0.58332	-1.17115	0.10444	0.540295	-0.286184	-0.0671864	-0.999414	-0.25274	2.12463	1.78677	0.781262	2.34346	1.38614	1.79168	0.523073	0.590914	0.734573	0.28076	0.707987	0.456339	0.540352	0.3207
RPA0999	Q6NB31	Methyltransferase domain-containing protein OS=Rhodopseudomonas palustris (strain ATCC BAA-98 / CGA009) OX=258594 GN=PA5115 PE=4 SV=1	0.0270501	4.78872	0.0881252	5.10459	3.73908	3.32258	0.773354	-0.0115966	0.929763	-0.0276159	-1.00907	0.61353	-1.99748	0.165756	1.68123	5.44517	1.85865	3.8109	0.694331	2.12096	4.863	0.642797	3.28808	0.406725	0.833165	0.405961	0.539754	1.57985
RPA0956	Q6NB72	Uncharacterized protein OS=Rhodopseudomonas palustris (strain ATCC BAA-98 / CGA009) OX=258594 GN=RPA0956 PE=4 SV=1	0.931324	0.233504	4.34681	3.44803	5.24689	0.0474549	0.73846	0.0921875	-0.042251	-0.457806	-0.329022	-0.654099	0.00981189	-0.114229	0.950923	0.0378674	1.81908	2.07062	1.91488	3.47548	5.53531	0.314055	-0.0253589	0.235253	0.430927	0.572899	0.53944	1.44512
RPA0047	Q6NDQ8	LPS export ABC transporter periplasmic protein LptC OS=Rhodopseudomonas palustris (strain ATCC BAA-98 / CGA009) OX=258594 GN=RPA0047 PE=4 SV=1	0.331776	1.64785	0.952552	0.138757	0.49041	3.47214	2.92548	0.125009	0.540086	-0.436847	-0.0422039	0.136744	0.761567	0.675488	3.63292	3.03358	0.776912	1.56333	3.05646	2.2798	4.50975	0.706457	0.683661	0.167827	0.272898	0.550976	0.539052	1.05171
RPA2739	Q6N679	Phosphodiesterase OS=Rhodopseudomonas palustris (strain ATCC BAA-98 / CGA009) OX=258594 GN=RPA2739 PE=4 SV=1	4.23996	2.99017	2.41635	3.98652	1.8833	7.977	0.207078	0.463734	0.239507	0.330898	0.324631	0.156846	0.99318	0.0238636	1.10877	1.47852	1.29014	5.93631	1.7378	3.55448	5.16235	0.281235	0.368036	0.115616	0.555367	0.689471	0.538266	0.860623
RPA3529	P61682	UDP-N-acetylmuramate--L-alanine ligase OS=Rhodopseudomonas palustris (strain ATCC BAA-98 / CGA009) OX=258594 GN=murC PE=3 SV=1	0.346713	4.42234	2.29759	2.43415	5.03073	0.824641	0.775167	0.195832	0.720433	-0.413299	-0.326371	0.792967	-0.349147	-0.112992	0.274855	0.0427649	0.0977387	1.537	3.07881	2.74783	0.0684379	0.117413	-0.29797	-0.0278363	0.343788	0.762684	0.53641	0.0300985
RPA4780	Q6N0I2	Phosphate-binding protein PstS OS=Rhodopseudomonas palustris (strain ATCC BAA-98 / CGA009) OX=258594 GN=pstS1 PE=3 SV=1	8.20337	5.98793	5.31952	2.63377	5.65842	6.31086	0.390205	-1.06125	0.922831	-1.15695	-0.666383	-0.835985	-1.78965	0.0361729	0.568497	2.65293	1.21869	1.18127	4.14159	4.51806	6.77859	-0.062276	0.896729	-0.172945	0.123605	0.583585	0.535789	1.39975
RPA0070	Q6NDN5	Tryptophan synthase alpha chain OS=Rhodopseudomonas palustris (strain ATCC BAA-98 / CGA009) OX=258594 GN=trpA PE=3 SV=1	0.347924	3.48618	0.782787	0.28122	0.113955	0.452564	0.655952	0.0883417	-0.661635	-0.210542	-0.0811154	-0.0361086	-0.124741	0.156909	2.65102	0.520574	0.458173	0.503972	2.85742	2.96877	0.195136	0.456413	-0.879482	0.103994	-0.162348	0.423408	0.531429	0.0837939
RPA4742	Q6N0M0	Lipoprotein OS=Rhodopseudomonas palustris (strain ATCC BAA-98 / CGA009) OX=258594 GN=RPA4742 PE=4 SV=1	2.26028	3.46876	1.83065	3.47981	0.0381629	4.81873	0.22766	0.495518	0.455736	-0.560926	-0.628625	0.0116926	1.21159	-0.0639291	1.49078	0.8175	0.988349	0.586286	1.40845	1.857	3.16789	0.428855	-0.481096	0.296994	0.173012	0.459494	0.528569	1.01416
RPA0213	Q6ND96	Possible OmpA family member OS=Rhodopseudomonas palustris (strain ATCC BAA-98 / CGA009) OX=258594 GN=RPA0213 PE=4 SV=1	2.42201	2.74004	4.75202	2.89141	3.1257	4.6575	2.98311	-0.676622	-0.239508	-0.448846	-0.347862	0.288141	-1.60729	-0.465751	0.102691	3.65017	0.67679	3.76405	4.65116	3.93182	1.07699	-0.0184757	0.359819	-0.0779429	0.350534	0.517566	0.528032	-0.140523
RPA1917	Q6N8I6	LipA a lipoprotein OS=Rhodopseudomonas palustris (strain ATCC BAA-98 / CGA009) OX=258594 GN=lipA1 PE=4 SV=1	3.05398	1.1994	1.65071	1.67475	3.91688	6.74868	2.6236	0.539764	-1.03413	-0.585405	0.44012	0.736932	1.67745	0.560521	3.72338	0.0642614	0.123134	3.78492	3.43173	2.73287	4.08967	0.635343	0.0593451	-0.0419871	0.680627	0.900964	0.526108	0.765028
RPA3429	Q6N4B0	Serine acetyltransferase OS=Rhodopseudomonas palustris (strain ATCC BAA-98 / CGA009) OX=258594 GN=cysE2 PE=3 SV=1	0.298687	3.50652	1.3393	0.714471	0.329676	3.60374	0.821855	0.0673839	-1.31815	-0.271155	-0.138661	-0.0823381	0.84419	-0.243428	2.39228	0.416428	0.213221	1.85042	1.61162	2.91034	0.737816	0.448688	-0.31677	-0.0742273	-0.427295	0.43723	0.525188	-0.774923
RPA1791	Q6N8W2	Branched-chain amino acid transport system ATP-binding protein OS=Rhodopseudomonas palustris (strain ATCC BAA-98 / CGA009) OX=258594 GN=RPA1791 PE=3 SV=1	3.06902	0.0314661	1.44551	1.21878	1.97371	4.60999	1.81101	-2.30859	0.0327819	-0.903357	-0.662963	-2.28298	-2.84418	-1.11089	0.357938	0.32372	1.89986	3.63411	0.198373	1.34852	0.665027	0.310541	0.33551	-0.667065	-2.1621	-0.21042	0.524005	0.350305
RPA2169	Q6N7T7	Ribulose bisphosphate carboxylase-like protein 1 OS=Rhodopseudomonas palustris (strain ATCC BAA-98 / CGA009) OX=258594 GN=rlp1 PE=3 SV=1	3.99617	0.945206	0.418941	2.98601	1.14056	4.4608	1.65649	3.81137	1.1604	0.631223	2.68628	1.17466	4.32853	1.7139	1.32818	1.04581	2.60425	3.13861	1.15439	0.687777	1.92405	1.06007	1.08973	1.53518	1.93332	1.22637	0.523876	2.00306
RPA0413	Q6NCQ6	Bifunctional protein FolD OS=Rhodopseudomonas palustris (strain ATCC BAA-98 / CGA009) OX=258594 GN=folD PE=3 SV=1	1.46547	5.24721	2.59729	0.298956	3.99745	3.82546	2.55884	-0.266337	-1.23838	-0.545697	0.0769944	-0.716028	-0.825459	0.474493	4.60242	1.17051	4.13736	1.41623	0.372418	2.8811	0.933143	-0.549201	-2.49755	-0.343135	-0.203855	0.135514	0.522338	-0.312666
RPA3786	Q6N3A8	Uncharacterized protein OS=Rhodopseudomonas palustris (strain ATCC BAA-98 / CGA009) OX=258594 GN=RPA3786 PE=4 SV=1	1.47643	3.5452	3.00668	1.2378	4.70208	3.96884	4.30777	0.242039	-0.335356	-0.915822	-0.2616	-0.830009	1.21653	-0.774895	0.0819311	3.41556	0.575393	1.75411	0.223045	1.37035	3.045	-0.0604324	-1.52927	-0.237293	-0.512676	0.133544	0.520286	-1.02963
RPA2825	Q6N5Z3	DUF3597 domain-containing protein OS=Rhodopseudomonas palustris (strain ATCC BAA-98 / CGA009) OX=258594 GN=RPA2825 PE=1 SV=1	1.37233	0.14442	3.57603	2.50779	1.53056	4.16785	3.52505	-0.164887	-0.0213863	-0.554173	-0.260149	-0.155518	-0.478541	-0.480783	4.48799	1.63635	2.32052	4.55325	4.00243	5.08875	3.75173	0.68844	0.587038	0.147939	0.62142	0.538421	0.52023	1.03503
RPA0185	Q6NDC3	Dihydrolipoyl dehydrogenase OS=Rhodopseudomonas palustris (strain ATCC BAA-98 / CGA009) OX=258594 GN=dldH PE=3 SV=1	2.55259	1.58298	1.04934	0.169923	1.0811	4.53828	0.222734	0.853617	-0.522164	-0.791878	-0.115929	0.366527	2.3047	0.14788	5.2378	1.06038	0.842846	0.126363	5.04106	2.49709	5.05075	0.630404	-3.25152	0.0971551	-0.0238167	0.661058	0.517586	0.69174
RPA1001	Q6NB29	Uncharacterized protein OS=Rhodopseudomonas palustris (strain ATCC BAA-98 / CGA009) OX=258594 GN=RPA1001 PE=4 SV=1	1.16352	1.69395	1.14317	0.00833099	1.36129	0.0522786	1.10282	-0.914099	-1.2627	-1.20225	-0.00372756	-1.15977	-0.0472451	-0.863751	3.02447	4.02909	0.248421	3.85764	0.285776	2.75001	0.394363	-0.642421	-2.20205	0.052828	0.618228	0.114858	0.515843	0.202079
RPA2469	Q6N6Z4	Putative lactoylglutathione lyase OS=Rhodopseudomonas palustris (strain ATCC BAA-98 / CGA009) OX=258594 GN=RPA2469 PE=4 SV=1	0.507977	0.665928	0.21592	7.22264	0.339669	1.77931	0.726049	-0.508488	0.0902493	-0.0887264	-1.06866	-0.125209	-1.64345	-0.173628	0.472265	0.640122	1.49486	5.20862	1.5425	2.04742	4.86727	0.133347	-0.332489	0.405694	1.22327	0.319899	0.513962	1.54415
RPA3651	Q6N3P2	Non-homologous end joining protein Ku OS=Rhodopseudomonas palustris (strain ATCC BAA-98 / CGA009) OX=258594 GN=ku PE=3 SV=1	2.7334	0.230999	1.4968	2.10386	3.72613	4.53455	0.316833	1.5029	0.178618	-1.29117	-1.11435	1.77843	2.50584	-0.237794	0.500839	3.21233	2.80113	0.696304	0.765461	1.58981	3.57097	0.241187	1.71766	-0.981143	-0.254969	0.35461	0.513591	1.03765
RPA3634	Q6N3Q9	Transaldolase OS=Rhodopseudomonas palustris (strain ATCC BAA-98 / CGA009) OX=258594 GN=tal PE=3 SV=1	3.75001	0.522914	2.43046	0.788093	2.37276	4.09562	1.64722	0.575809	0.112168	-0.353863	0.145706	0.299873	0.614174	0.208196	0.977153	0.304724	0.820461	2.33888	1.89639	2.93839	0.591395	0.309636	-0.340245	-0.172762	-0.420648	0.32197	0.512609	0.293521
RPA3791	Q6N3A3	Probable transcriptional regulator, TetR family OS=Rhodopseudomonas palustris (strain ATCC BAA-98 / CGA009) OX=258594 GN=RPA3791 PE=4 SV=1	2.23435	0.552931	0.976695	0.0583182	0.30012	2.72336	0.37718	-1.10231	0.474815	0.554937	0.0539617	-0.394748	1.51819	-0.385912	0.535186	2.9264	0.817114	2.17066	0.0563982	1.4448	2.88293	-0.247821	-1.77917	-0.436936	-0.963544	0.0352323	0.510838	-0.877588
RPA1130	Q6NAQ1	Glycolate oxidase subunit GlcD OS=Rhodopseudomonas palustris (strain ATCC BAA-98 / CGA009) OX=258594 GN=glcD PE=4 SV=1	0.620769	0.180975	1.34785	0.238249	0.238288	0.617143	0.256782	0.178194	-0.0986607	0.307394	-0.108347	0.0690358	-0.326824	0.108627	0.658434	0.0437873	1.37808	0.526276	0.351203	1.53519	1.70734	0.29314	-0.0505379	0.526152	0.24871	0.267605	0.510795	0.61357
RPA4457	Q6N1E9	Putative sulfide dehydrogenase OS=Rhodopseudomonas palustris (strain ATCC BAA-98 / CGA009) OX=258594 GN=RPA4457 PE=4 SV=1	3.937	0.0674984	3.24756	3.29835	2.99129	0.529289	0.666361	-0.252297	-0.00847406	-0.275233	-0.375977	0.278508	-0.0550691	-0.0794938	3.39299	5.10164	0.27428	7.14391	4.78721	5.0031	6.58928	0.398057	1.18316	0.0323329	0.812899	0.633588	0.510775	0.861993
RPA3624	Q6N3R9	Possible gluconolactonase OS=Rhodopseudomonas palustris (strain ATCC BAA-98 / CGA009) OX=258594 GN=RPA3624 PE=4 SV=1	7.35097	1.82319	6.83251	6.45792	0.252209	8.82451	0.337265	-1.76962	-0.201673	0.950318	-1.14736	-0.0730551	-2.20202	0.11391	2.74671	1.67072	1.73876	3.76647	1.64713	2.54356	4.55124	0.831941	0.72615	0.497325	0.942582	0.531648	0.510752	1.2108
RPA0489	Q6NCI3	Ferredoxin OS=Rhodopseudomonas palustris (strain ATCC BAA-98 / CGA009) OX=258594 GN=RPA0489 PE=4 SV=1	2.95904	0.00513104	0.65519	1.20937	0.612194	5.47954	1.11037	0.625521	-0.00149645	-0.325988	-0.274215	0.187872	1.40266	-0.285062	2.3488	0.192385	0.0851611	3.02576	3.18987	1.87343	1.02583	0.499968	0.102335	-0.024604	0.394027	0.789485	0.509828	0.416667
RPA3964	Q6N2T4	Dipeptide epimerase OS=Rhodopseudomonas palustris (strain ATCC BAA-98 / CGA009) OX=258594 GN=RPA3964 PE=3 SV=1	1.93491	0.430997	2.7233	0.0685779	0.733674	1.3843	0.0629252	-0.789542	-0.319053	0.753147	-0.0526742	0.269679	-0.768246	-0.0326817	0.749891	2.8554	0.035189	0.869146	0.429984	1.65727	0.862014	0.424246	1.26294	-0.0213128	0.301152	0.280131	0.509246	0.449316
RPA2674	Q6N6E3	Quinone oxidoreductase OS=Rhodopseudomonas palustris (strain ATCC BAA-98 / CGA009) OX=258594 GN=RPA2674 PE=4 SV=1	3.28166	0.462963	1.59832	2.97878	3.72994	2.99081	0.221241	0.479825	0.166973	-0.723606	-0.497781	0.406997	0.612925	0.0726917	0.968855	0.0198455	0.361264	1.03419	1.13867	1.05111	0.0420626	0.509542	-0.0420369	-0.231891	-0.520377	0.511007	0.508961	-0.0374745
RPA3406	Q6N4D3	Threonine--tRNA ligase OS=Rhodopseudomonas palustris (strain ATCC BAA-98 / CGA009) OX=258594 GN=thrS PE=3 SV=1	1.62695	0.285227	0.949735	0.039214	0.904247	1.81507	0.216813	0.567969	-0.186653	-0.768237	-0.0238584	0.376201	0.637054	0.194316	2.86831	1.492	0.896291	1.58127	2.69261	2.83382	1.76004	0.547672	0.66127	-0.29036	-0.341842	0.478945	0.507633	-0.748601
RPA3445	Q6N494	Probable acetyl-CoA synthetase OS=Rhodopseudomonas palustris (strain ATCC BAA-98 / CGA009) OX=258594 GN=RPA3445 PE=4 SV=1	0.451277	0.24808	0.190849	1.83428	1.61667	3.0799	0.484925	0.283392	0.155218	0.136664	0.778284	0.668756	1.23573	0.302401	4.42124	0.00965903	0.197512	4.21508	3.00049	3.82438	1.02228	1.06278	-0.00395741	-0.0522063	0.888536	0.519765	0.507625	-0.230899
RPA4224	Q6N226	Anti-sigma factor NepR domain-containing protein OS=Rhodopseudomonas palustris (strain ATCC BAA-98 / CGA009) OX=258594 GN=RPA4224 PE=4 SV=1	4.33302	1.77406	3.97013	3.08255	4.47755	2.11335	4.35118	-0.334979	-0.190044	-1.1455	-0.722236	-0.436959	-0.312379	-0.798781	0.67297	2.74277	0.00477001	0.785756	5.24766	3.19266	0.977723	0.146517	0.671285	0.000950669	-0.105812	0.642975	0.50712	0.201431
RPA3177	Q6N506	Uncharacterized protein OS=Rhodopseudomonas palustris (strain ATCC BAA-98 / CGA009) OX=258594 GN=RPA3177 PE=4 SV=1	2.28512	7.42126	7.48394	4.51036	5.08712	3.88336	3.39557	-0.239933	-1.68661	-1.40398	-0.449717	0.604945	-0.473302	-0.348397	2.9317	3.7767	1.21223	1.29575	2.9531	2.58989	2.09653	-0.538933	-0.516626	-0.16992	-0.162215	0.359974	0.506068	-0.336315
RPA3081	Q6N5A0	Cytochrome c domain-containing protein OS=Rhodopseudomonas palustris (strain ATCC BAA-98 / CGA009) OX=258594 GN=RPA3081 PE=4 SV=1	6.46916	2.69879	3.35317	2.03292	0.767412	7.56794	1.20237	0.946185	0.334864	-0.386827	0.358404	-0.148557	1.11398	0.226991	3.64205	1.78329	1.00136	4.30938	3.29605	3.75273	2.28379	0.536217	0.472746	0.184122	0.588297	0.734261	0.504603	0.582009
RPA0802	Q6NBM6	DNA ligase (ATP) OS=Rhodopseudomonas palustris (strain ATCC BAA-98 / CGA009) OX=258594 GN=RPA0802 PE=4 SV=1	0.162412	0.413289	0.255795	1.08198	0.31586	0.94773	0.91933	0.335574	0.984804	0.662033	1.45953	0.609179	1.31128	1.8699	0.0854791	1.23354	0.59314	0.96447	0.384627	1.06666	0.582363	-0.0466894	-0.936928	0.230139	-0.814885	0.237869	0.50325	-0.717169
RPA0221	Q6ND88	Malonyl CoA synthetase OS=Rhodopseudomonas palustris (strain ATCC BAA-98 / CGA009) OX=258594 GN=matB PE=1 SV=1	1.62955	0.467845	1.59153	0.0578888	2.16266	3.17455	0.00694484	0.514573	-0.205333	-1.10488	0.0358239	0.722113	0.98343	0.00230752	0.577431	1.63942	0.604238	2.38036	1.88788	1.63955	2.3832	0.305804	0.835727	-0.193688	-0.724862	0.508408	0.50324	-0.898837
RPA0069	Q6NDN6	Tryptophan synthase beta chain OS=Rhodopseudomonas palustris (strain ATCC BAA-98 / CGA009) OX=258594 GN=trpB PE=3 SV=1	0.907967	2.45449	2.18704	1.90511	2.40787	0.789135	0.0954988	-0.318039	-0.65532	-0.63685	-0.529201	-0.688136	-0.310862	-0.050246	0.425087	0.262637	1.05252	1.1392	0.090085	1.76703	0.258811	0.152049	0.17964	0.370344	-0.411783	0.0483379	0.5001	0.160719
RPA1718	Q6N932	Uncharacterized protein OS=Rhodopseudomonas palustris (strain ATCC BAA-98 / CGA009) OX=258594 GN=RPA1718 PE=4 SV=1	0.065844	0.13945	0.682682	0.437726	0.468135	0.383167	0.923574	0.0417325	0.099772	-0.507996	-0.194366	-0.196072	0.193383	-0.377649	1.23124	0.0203165	1.69092	0.445002	0.700185	1.2954	2.89718	0.593663	0.00332254	-0.636112	-0.213759	0.359946	0.495974	2.04113
RPA1515	Q6N9M5	UspA domain-containing protein OS=Rhodopseudomonas palustris (strain ATCC BAA-98 / CGA009) OX=258594 GN=RPA1515 PE=3 SV=1	4.45553	3.88806	1.48074	4.26414	0.0880562	6.17502	0.724675	-0.721544	-0.489026	-0.174405	-0.452345	0.0132023	-1.26735	-0.11517	2.27125	0.140609	0.591348	3.08535	3.05069	4.4762	3.05246	0.391915	-0.0576195	-0.0755118	0.359304	0.419797	0.492602	0.439982
RPA2142	Q6N7W2	Putative fatty-acid--CoA ligase OS=Rhodopseudomonas palustris (strain ATCC BAA-98 / CGA009) OX=258594 GN=RPA2142 PE=4 SV=1	0.973405	3.67195	1.11115	2.42949	1.14581	1.37188	0.134873	-0.598313	1.07127	-0.989149	-1.04786	-0.408312	-0.834971	-0.0571727	0.0808616	0.828611	0.728361	0.179149	0.515619	0.511215	3.15915	0.128869	0.759262	0.564032	-0.331514	-0.452319	0.492221	1.765
RPA2540	Q6N6S4	3-hydroxy-3-methylglutaryl-CoA lyase OS=Rhodopseudomonas palustris (strain ATCC BAA-98 / CGA009) OX=258594 GN=hmgL PE=3 SV=1	4.19022	5.653	1.15269	3.56175	2.90552	6.24619	1.21717	0.650944	1.07809	0.17481	-0.444443	0.33065	1.42208	0.210838	2.2465	4.17289	0.133792	0.791479	3.79942	2.62471	4.49238	0.373677	1.63707	0.0415616	0.159456	0.745726	0.491924	1.04209
RPA3988	Q6N2R1	D-glycero-beta-D-manno-heptose-1,7-bisphosphate 7-phosphatase OS=Rhodopseudomonas palustris (strain ATCC BAA-98 / CGA009) OX=258594 GN=gmhB PE=1 SV=1	1.86812	0.446553	1.12302	3.04288	2.03568	0.329891	0.46819	-0.719858	-0.265468	-0.385368	0.9684	-0.73946	-0.371071	0.17088	1.07632	2.44452	0.280721	0.743413	2.90794	0.648667	0.251329	1.27975	2.0347	0.178347	-0.442351	1.47631	0.491851	0.32392
RPA1123	Q6NAQ8	Peptidoglycan-associated lipoprotein OS=Rhodopseudomonas palustris (strain ATCC BAA-98 / CGA009) OX=258594 GN=pal PE=3 SV=1	1.30901	0.251589	0.603678	1.75122	1.86912	3.61282	0.0652151	-0.230276	-0.0551774	-0.120644	-0.343391	0.310783	-0.559114	0.0269196	2.53612	2.23877	2.34032	3.05253	5.15031	5.5831	3.39165	0.266699	0.532956	-0.215775	0.316505	0.453658	0.490024	0.57394
RPA0860	Q6NBG8	ABC transporter, periplasmic binding protein OS=Rhodopseudomonas palustris (strain ATCC BAA-98 / CGA009) OX=258594 GN=RPA0860 PE=3 SV=1	0.63874	2.49599	0.0544009	3.05348	0.0163525	3.64074	1.95139	-0.246505	0.704627	0.0305606	-1.6594	-0.00683006	-1.18825	0.569787	1.06124	2.97436	0.122059	1.24601	2.26182	2.09857	1.6507	0.446927	0.91626	0.0392605	0.191012	0.533642	0.489864	0.701586
RPA0085	Q6NDM0	Peptidoglycan binding-like domain-containing protein OS=Rhodopseudomonas palustris (strain ATCC BAA-98 / CGA009) OX=258594 GN=RPA0085 PE=4 SV=1	5.36817	0.212153	0.509853	0.0309658	1.87369	7.19437	1.31179	1.70223	-0.0842932	-0.359504	0.0225441	0.531314	2.20189	-0.675427	0.529997	0.472975	0.455275	0.465786	1.19381	0.457127	0.158763	0.611654	0.718194	-0.589613	-0.632378	1.06643	0.488644	-0.185539
RPA4286	Q6N1W6	Catalytic LigB subunit of aromatic ring-opening dioxygenase OS=Rhodopseudomonas palustris (strain ATCC BAA-98 / CGA009) OX=258594 GN=RPA4286 PE=3 SV=1	0.121082	0.385117	0.901974	0.186365	1.22683	0.0341103	3.18302	-0.346736	-0.306376	1.07894	-0.231924	0.865047	-0.0612543	1.79844	3.47162	0.118342	0.238832	2.54644	1.37982	1.04784	3.68645	-2.5009	-0.292703	-0.23947	1.0932	-1.31633	0.487594	1.88029
RPA3700	Q6N3J3	Bacterial luciferase OS=Rhodopseudomonas palustris (strain ATCC BAA-98 / CGA009) OX=258594 GN=RPA3700 PE=4 SV=1	3.84893	1.11815	2.58653	3.49959	0.439582	3.74241	0.0104789	-1.23764	0.264219	0.575068	-0.856749	0.174845	-1.78108	-0.0128955	2.09726	0.124562	1.93935	2.82808	0.460168	0.960905	0.125381	1.22686	0.128126	0.874606	1.32733	0.383378	0.48629	0.164935
RPA4397	Q6N1K8	Possible substrate binding protein of ABC transporter system OS=Rhodopseudomonas palustris (strain ATCC BAA-98 / CGA009) OX=258594 GN=RPA4397 PE=1 SV=1	3.64195	3.19326	0.382738	3.40377	8.52095	2.71602	3.66745	0.475287	0.35768	-0.0826221	-0.816493	1.02912	-0.500688	0.532364	3.20568	0.437555	0.82592	4.07504	3.569	2.7713	0.76831	0.841458	0.22594	0.232651	0.672006	0.699956	0.483865	0.339559
RPA0038	Q6NDR6	50S ribosomal protein L20 OS=Rhodopseudomonas palustris (strain ATCC BAA-98 / CGA009) OX=258594 GN=rplT PE=1 SV=1	2.24316	0.789828	0.300443	0.20617	0.909292	0.540342	1.1828	1.49002	0.736506	-0.4196	-0.245487	-0.769957	0.565669	0.789046	0.0146856	0.992012	0.0456787	0.355129	0.428988	0.438361	0.398518	-0.0477675	0.719708	-0.044158	0.356876	0.554063	0.481394	-0.341013
RPA1613	Q6N9D6	Putative cytochrome P-450 OS=Rhodopseudomonas palustris (strain ATCC BAA-98 / CGA009) OX=258594 GN=RPA1613 PE=3 SV=1	3.54195	4.43503	0.100641	1.63652	3.75342	1.02165	3.67151	1.36058	2.25396	-0.149987	-0.67514	1.33147	0.495928	1.34913	2.94779	3.78804	0.533692	2.1909	1.75943	1.34671	4.81732	1.0867	2.04888	0.215823	0.651482	0.664627	0.48047	1.69619
RPA0941	Q6NB87	Transcriptional modulator of MazE/toxin, MazF OS=Rhodopseudomonas palustris (strain ATCC BAA-98 / CGA009) OX=258594 GN=RPA0941 PE=4 SV=1	0.75333	0.233201	0.111867	0.0215426	0.0321588	1.49735	0.187789	1.07367	0.374989	-0.16965	-0.0253731	0.0618876	1.69679	0.270066	0.470997	0.732754	0.0883699	0.00912405	0.213676	0.359075	0.0248289	0.663233	-1.66192	-0.104876	0.0313762	0.336007	0.480151	-0.056907
RPA0718	Q6NBV8	Cobyric acid synthase OS=Rhodopseudomonas palustris (strain ATCC BAA-98 / CGA009) OX=258594 GN=cbiP PE=3 SV=1	1.77497	1.36678	4.18944	3.34891	2.97618	1.5058	3.67318	-0.276791	-0.222411	-1.07087	-0.988446	-0.519259	-0.297308	-0.84801	1.02999	0.106035	0.791831	2.56455	1.48964	2.89362	3.19272	0.296578	-0.489194	0.221027	0.530264	0.366651	0.476036	1.00643
RPA4550	Q6N159	Uncharacterized protein OS=Rhodopseudomonas palustris (strain ATCC BAA-98 / CGA009) OX=258594 GN=RPA4550 PE=4 SV=1	0.0469399	0.885896	0.755178	1.28983	0.609642	2.43232	1.01145	0.0424421	-0.508027	-0.509762	-0.661893	-0.298431	1.0908	-0.522716	0.166517	1.08373	0.204475	0.0644289	0.735608	0.822103	0.995699	0.116993	-1.52951	0.141493	0.0493776	0.377601	0.474233	0.825479
RPA4466	Q6N1E0	Putative sulfur oxidation protein soxZ OS=Rhodopseudomonas palustris (strain ATCC BAA-98 / CGA009) OX=258594 GN=soxZ2 PE=4 SV=1	2.55244	3.14049	5.74564	2.1275	2.50885	5.57475	2.66184	0.31984	0.287692	-0.443238	-0.232318	-0.199042	0.78338	0.240372	2.57431	4.31777	2.55762	4.63329	5.51564	4.41725	1.9471	0.412715	0.997961	0.183542	0.439024	0.859784	0.473344	0.375292
RPA0568	Q6NCA4	Probable hydrolase OS=Rhodopseudomonas palustris (strain ATCC BAA-98 / CGA009) OX=258594 GN=RPA0568 PE=4 SV=1	5.60171	5.08521	0.51691	5.66367	5.06952	9.80374	1.30364	-1.77032	0.566768	0.0708546	-1.15859	-0.786647	-2.74428	-0.179577	0.984069	0.255109	1.1228	2.05752	0.433556	1.91799	2.7451	0.472653	0.195056	0.346763	0.571005	0.187335	0.472501	1.00691
RPA1975	Q6N8C8	Extracytoplasmic solute receptor protein OS=Rhodopseudomonas palustris (strain ATCC BAA-98 / CGA009) OX=258594 GN=RPA1975 PE=3 SV=1	1.60136	5.92583	2.45555	1.67325	0.143771	2.02425	1.06096	-0.355189	-2.55192	0.442718	-0.517891	-0.0472101	-0.4143	0.493779	0.739138	0.990744	0.784575	1.48195	0.301872	1.88583	0.449612	0.24719	-0.6272	0.286623	0.455549	0.132379	0.471127	0.300064
RPA0603	Q6NC69	Ubiquinone biosynthesis O-methyltransferase OS=Rhodopseudomonas palustris (strain ATCC BAA-98 / CGA009) OX=258594 GN=ubiG PE=3 SV=2	0.0206666	2.09933	0.77721	3.17717	3.12221	3.66827	1.74116	0.0049816	-0.567995	-0.195548	-0.39163	-0.427523	-0.864089	-0.533197	1.28231	0.532918	0.264191	1.45006	1.09974	1.29482	0.8743	0.499385	0.463243	0.148665	-0.716048	0.456119	0.46752	-0.809614
RPA3895	Q6N302	Flagellar protein FlbB OS=Rhodopseudomonas palustris (strain ATCC BAA-98 / CGA009) OX=258594 GN=RPA3895 PE=4 SV=1	2.20426	0.0621999	0.285995	1.11141	0.169324	4.46808	0.0854267	1.13361	0.0619401	0.197337	0.686036	0.135298	2.34404	0.0845115	2.30065	2.72409	0.914694	2.93413	0.550733	0.250259	1.80187	1.46266	2.13664	0.4581	1.82558	0.656509	0.466106	1.32131
RPA2435	Q6N728	Biotin carboxylase OS=Rhodopseudomonas palustris (strain ATCC BAA-98 / CGA009) OX=258594 GN=accC PE=4 SV=1	2.80185	0.0535502	1.07658	0.0437149	1.56406	0.892724	1.00665	0.965423	0.0335486	0.423281	-0.0366999	0.544198	0.388256	0.483033	0.283387	1.35866	0.0527464	0.00450169	0.0746376	1.22589	0.0806985	-0.265826	-1.24989	-0.0338388	0.00543389	0.0535125	0.465875	-0.0516092
RPA4471	Q6N1D5	Thioredoxin domain-containing protein OS=Rhodopseudomonas palustris (strain ATCC BAA-98 / CGA009) OX=258594 GN=RPA4471 PE=3 SV=1	0.320647	2.00345	1.782	4.97999	1.77451	0.675893	0.708051	-0.194596	1.12544	-0.734544	-1.36841	-0.463963	0.327081	0.279764	4.96187	5.35475	0.767732	5.29533	2.60669	0.768386	2.89743	2.02713	3.0519	0.336765	1.93398	1.50628	0.465427	2.50549
RPA3924	Q6N2X4	Methyltransferase type 11 domain-containing protein OS=Rhodopseudomonas palustris (strain ATCC BAA-98 / CGA009) OX=258594 GN=RPA3924 PE=4 SV=1	0.039807	0.89698	0.285703	0.54959	0.0376196	1.26125	0.384667	-0.0618074	-0.429614	0.282746	-0.421325	-0.0202465	-0.942366	-0.224798	0.474447	0.0260567	0.150596	0.0686727	0.0164516	0.458837	1.38385	0.544075	0.0470456	-0.193023	0.110251	0.0384832	0.464804	1.11517
RPA1810	Q6N8U3	Putative outer membrane protein OS=Rhodopseudomonas palustris (strain ATCC BAA-98 / CGA009) OX=258594 GN=RPA1810 PE=3 SV=1	5.40217	0.190409	1.10869	2.40862	0.292717	5.1228	0.604916	-1.4569	0.0397411	0.237095	-0.303954	-0.0737138	-2.19207	-0.198977	1.4884	2.88263	0.358539	1.61094	1.00187	1.9928	2.55143	0.432131	0.666288	0.120615	0.532	0.326563	0.46363	0.900041
RPA3833	Q6N361	tRNA (cytidine/uridine-2'-O-)-methyltransferase TrmJ OS=Rhodopseudomonas palustris (strain ATCC BAA-98 / CGA009) OX=258594 GN=rrm2 PE=3 SV=1	0.0673972	0.712476	1.05289	0.0352687	0.417347	0.271881	0.444598	-0.091326	0.63129	-0.808505	0.0579344	-0.434797	-0.310773	-0.388086	1.41958	2.88676	0.583413	0.899775	2.12842	1.14026	0.240354	0.428214	1.69308	-0.248893	-0.441988	0.586756	0.461172	0.208471
RPA4519	Q6N189	Uncharacterized protein OS=Rhodopseudomonas palustris (strain ATCC BAA-98 / CGA009) OX=258594 GN=RPA4519 PE=4 SV=1	1.82784	4.37898	2.18677	0.720401	0.533646	0.250336	0.968094	-0.211228	-0.5226	-0.241193	0.37052	-0.0626426	-0.0577261	-0.18599	0.144123	0.484491	0.883456	0.613552	1.80776	1.55182	3.92629	0.0386681	0.428682	0.13607	0.132012	0.263977	0.460982	-1.14591
RPA0867	Q6NBG1	Endoribonuclease L-PSP OS=Rhodopseudomonas palustris (strain ATCC BAA-98 / CGA009) OX=258594 GN=RPA0867 PE=4 SV=1	1.45338	0.970385	0.742306	4.64551	3.93566	7.77646	1.80368	-0.174602	0.0824192	-0.0893545	-0.327948	0.263614	-1.33713	0.170394	4.62073	0.273995	2.80068	3.40292	4.35762	6.2277	2.68043	0.529616	0.0750987	0.247395	0.357657	0.382382	0.460425	0.438494
RPA2721	Q6N696	Uncharacterized protein OS=Rhodopseudomonas palustris (strain ATCC BAA-98 / CGA009) OX=258594 GN=RPA2721 PE=4 SV=1	3.40031	2.54243	1.20543	1.01118	0.708795	5.91659	0.211726	1.18532	0.901456	-1.0357	0.432475	0.312835	2.83717	0.178424	0.632151	3.1934	0.608216	0.882742	2.85054	1.50959	0.222149	0.251074	1.40233	-0.333723	0.27883	0.818308	0.459606	-0.491611
RPA1048	Q6NAY2	DUF1217 domain-containing protein OS=Rhodopseudomonas palustris (strain ATCC BAA-98 / CGA009) OX=258594 GN=RPA1048 PE=4 SV=1	0.382719	0.178883	4.49468	3.32759	3.35951	7.36123	4.57608	0.0569332	-0.0917591	-0.738944	0.344649	-0.39833	1.27877	-0.528166	0.672507	0.268057	0.496187	2.04287	3.84387	3.73322	0.0933952	0.107094	-0.123613	0.0960422	0.234248	0.626531	0.457399	-0.0942148
RPA2606	Q6N6K9	Queuine tRNA-ribosyltransferase OS=Rhodopseudomonas palustris (strain ATCC BAA-98 / CGA009) OX=258594 GN=tgt PE=3 SV=1	1.39879	0.41839	1.17583	0.591447	1.22758	0.157659	0.223562	-0.848421	-0.274056	-0.744015	-0.201059	-0.448743	0.108753	-0.0846074	1.31009	0.500652	0.90651	0.174964	2.75278	1.457	0.257303	0.308313	0.421902	-0.215615	0.0659238	0.568972	0.45619	0.137748
RPA2488	Q6N6X6	Metallo-beta-lactamase domain-containing protein OS=Rhodopseudomonas palustris (strain ATCC BAA-98 / CGA009) OX=258594 GN=RPA2488 PE=4 SV=1	5.35082	7.47263	4.65986	1.84477	3.80042	5.32298	0.0634354	-0.735797	-1.37434	-0.46771	-0.268119	0.361458	-1.27025	0.0129039	0.419992	3.20508	3.5799	2.13438	1.20763	2.19256	0.185925	-0.0925193	1.33533	-0.451917	0.318826	0.194037	0.45606	0.0406668
RPA1876	Q6N8M7	Putative TonB-dependent iron siderophore receptor OS=Rhodopseudomonas palustris (strain ATCC BAA-98 / CGA009) OX=258594 GN=RPA1876 PE=3 SV=1	1.8927	7.42226	5.27927	0.707416	0.623751	7.43082	2.48657	0.217568	0.829819	0.671471	0.0623136	0.0666108	1.29596	0.330536	3.57023	0.436201	3.39333	2.58229	3.90732	3.89507	0.535967	0.710275	-0.206911	0.412953	0.45812	0.667936	0.455861	-0.0689333
RPA2314	P00149	Cytochrome c' OS=Rhodopseudomonas palustris (strain ATCC BAA-98 / CGA009) OX=258594 GN=cycA PE=1 SV=2	5.89762	10.6271	7.99474	8.08961	1.54829	3.0663	4.72355	0.862385	2.97956	1.37657	-1.31656	-0.176146	0.542541	0.86306	1.19616	5.38283	0.263828	3.1776	2.86188	3.19976	4.58761	-0.262183	1.48803	0.0762046	-0.393032	0.419486	0.455123	1.73276
RPA2597	Q6N6L8	RNA-binding protein Hfq OS=Rhodopseudomonas palustris (strain ATCC BAA-98 / CGA009) OX=258594 GN=hfq PE=3 SV=1	1.09374	1.74047	1.45878	1.76118	0.693071	1.88773	1.58	-0.328472	0.51011	0.484996	-0.541275	-0.223014	-0.567563	-0.49096	0.158387	1.50582	0.353561	0.164709	0.22557	1.3495	0.506195	-0.0930993	-1.39199	0.16377	0.0793897	-0.144749	0.454586	0.371355
RPA0461	Q6NCL1	Succinate-semialdehyde dehydrogenase OS=Rhodopseudomonas palustris (strain ATCC BAA-98 / CGA009) OX=258594 GN=gabD1 PE=3 SV=1	0.0935738	0.00435388	0.106792	0.0809397	0.0945454	0.182341	0.0889501	-0.128975	0.00164922	-0.179123	-0.132036	-0.219354	-0.277008	0.14645	0.250946	2.16385	0.22117	0.15481	1.00456	0.565935	0.512145	0.226238	1.94687	0.0919096	-0.111698	0.596263	0.454239	0.397195
RPA1614	Q6N9D5	Isovaleryl-CoA dehydrogenase OS=Rhodopseudomonas palustris (strain ATCC BAA-98 / CGA009) OX=258594 GN=ivd2 PE=3 SV=1	3.8171	1.70927	4.04925	0.739708	2.53184	1.90954	0.318049	-0.604462	0.203168	0.542955	0.103283	0.303025	-0.387259	0.0713413	5.29194	2.76133	2.0616	4.32682	3.19667	3.21738	2.56812	1.05285	0.678085	0.303651	0.837571	0.587118	0.449208	1.07087
RPA2668	Q6N6E9	DUF4269 domain-containing protein OS=Rhodopseudomonas palustris (strain ATCC BAA-98 / CGA009) OX=258594 GN=RPA2668 PE=4 SV=1	1.65123	2.28551	4.81637	1.54294	1.48533	1.17419	0.516881	-0.212013	-0.333448	-0.83347	-0.291339	-0.25988	-0.178877	-0.137198	2.09125	1.59813	2.61168	3.43961	1.61918	3.80122	4.11858	-0.247606	-0.214332	-0.13138	-0.269416	0.199501	0.448742	-0.521344
RPA4247	Q6N205	histidine kinase OS=Rhodopseudomonas palustris (strain ATCC BAA-98 / CGA009) OX=258594 GN=fixL PE=4 SV=1	1.80702	0.369589	1.9241	1.55882	1.51723	0.932932	0.0658426	-0.141584	0.0517112	-0.261157	0.213027	0.12822	-0.0984041	-0.00866508	2.66128	3.77289	0.0660881	1.41184	2.9322	3.30742	4.93681	0.327804	0.75593	-0.0103473	0.171256	0.488319	0.447808	0.541795
RPA2125	Q6N7X9	ABM domain-containing protein OS=Rhodopseudomonas palustris (strain ATCC BAA-98 / CGA009) OX=258594 GN=RPA2125 PE=4 SV=1	3.16893	0.499834	0.253063	3.82146	5.32474	0.819497	1.8543	-0.535669	0.0846928	-0.0874208	-0.348541	-0.716585	0.250491	0.23778	0.271608	2.98973	4.45387	4.52001	2.69949	2.26495	1.44726	0.069427	-0.763585	0.627279	0.531731	0.456884	0.447763	0.209493
RPA2477	Q6N6Y6	Possible ATP-dependent RNA helicase OS=Rhodopseudomonas palustris (strain ATCC BAA-98 / CGA009) OX=258594 GN=RPA2477 PE=3 SV=1	2.64506	4.70482	0.219651	2.88319	1.29491	1.84192	2.01094	0.796812	1.15341	-0.0743655	-0.93051	0.508225	0.496114	0.529931	2.05708	1.08714	0.807699	1.95363	0.38888	2.60014	5.71591	0.35737	-0.820806	-0.196271	0.353462	0.165026	0.44773	1.44802
RPA0269	Q6ND40	UPF0434 protein RPA0269 OS=Rhodopseudomonas palustris (strain ATCC BAA-98 / CGA009) OX=258594 GN=RPA0269 PE=3 SV=1	1.63101	1.03129	0.514937	0.544009	3.15836	4.87817	1.83521	0.506141	0.265484	-0.217454	-0.266416	-0.790274	1.35424	-0.555007	1.85589	3.93798	1.40585	1.6831	3.10989	3.35436	2.16167	0.267488	0.712016	0.268919	-0.277633	0.509554	0.446413	0.330717
RPA2012	Q6N892	Rhodanese domain-containing protein OS=Rhodopseudomonas palustris (strain ATCC BAA-98 / CGA009) OX=258594 GN=RPA2012 PE=4 SV=1	2.47593	2.66234	1.8779	3.3216	0.689396	6.36619	0.262839	0.221094	0.187197	-0.212657	-0.323527	0.074994	0.652394	-0.0496657	5.77841	4.58811	1.26004	6.83287	7.46126	6.76417	4.56148	0.666776	0.736887	0.143928	0.612327	0.78523	0.446243	0.652358
RPA4730	Q6N0N2	ATP-binding protein of ABC transporter, duplicated ATPase domains OS=Rhodopseudomonas palustris (strain ATCC BAA-98 / CGA009) OX=258594 GN=RPA4730 PE=3 SV=1	1.61659	1.25547	0.036698	0.873971	0.678216	0.624694	1.96063	-1.09613	-0.785408	-0.0250279	-0.536446	-0.701834	-0.434129	-1.21755	0.270573	1.63784	0.500698	0.886134	0.291886	0.342562	1.23123	0.399697	2.29751	0.623338	0.926731	0.516574	0.445646	1.39873
RPA2451	Q6N712	N-acetylmuramoyl-L-alanine amidase OS=Rhodopseudomonas palustris (strain ATCC BAA-98 / CGA009) OX=258594 GN=RPA2451 PE=4 SV=1	0.0809085	1.17862	2.74606	2.9221	0.49519	0.0938883	0.8544	0.0311085	-0.311119	0.97069	0.635478	0.168973	-0.0663063	0.286315	0.728634	0.0117355	0.881875	0.0282065	0.501149	1.16685	0.762588	0.387954	-0.0380511	0.325022	0.01966	0.29397	0.445588	0.413439
RPA3680	Q6N3L3	Possible pilus assembly protein cpaE OS=Rhodopseudomonas palustris (strain ATCC BAA-98 / CGA009) OX=258594 GN=RPA3680 PE=4 SV=1	4.5915	4.61024	1.70402	0.396919	3.81952	7.04443	0.980695	0.862291	0.582315	-0.161021	-0.0652259	0.341811	1.40777	0.0977094	1.3699	3.84891	1.84378	2.64928	4.83802	3.50877	0.411241	0.292944	0.903629	0.153454	0.237076	0.841295	0.445526	0.0519304
RPA4693	Q6N0R8	Putative FMN oxidoreductase OS=Rhodopseudomonas palustris (strain ATCC BAA-98 / CGA009) OX=258594 GN=RPA4693 PE=4 SV=1	0.323353	0.299332	1.73955	0.350738	2.63116	1.97116	0.157531	-0.100077	-0.0947759	0.411163	-0.123517	0.615917	-0.35187	-0.085889	0.455934	1.31727	0.0396777	1.51656	0.207972	0.82993	0.279332	0.372596	-1.65606	0.037949	0.79866	0.15728	0.444948	-0.278469
RPA4361	Q6N1P4	Lipoprotein OS=Rhodopseudomonas palustris (strain ATCC BAA-98 / CGA009) OX=258594 GN=RPA4361 PE=4 SV=1	1.18487	0.231427	0.283206	0.331724	0.205715	4.28192	0.105324	0.33186	0.114251	-0.0977225	0.135725	-0.0880289	1.24295	0.054563	3.50327	2.53206	0.500821	2.02031	3.90968	3.29181	4.38691	0.60099	0.773622	0.100354	0.320977	0.590197	0.440747	1.44113
RPA1881	Q6N8M2	TRAP transporter substrate-binding protein OS=Rhodopseudomonas palustris (strain ATCC BAA-98 / CGA009) OX=258594 GN=RPA1881 PE=4 SV=1	3.96176	0.580786	0.255055	0.524987	0.047483	3.27321	1.68331	-1.29226	-0.239247	0.0899067	0.236221	0.0217714	-1.05277	-0.387987	0.242553	2.15313	0.203334	0.259105	0.327171	0.59688	1.04757	-0.211277	1.35039	0.158971	-0.202264	0.363194	0.440147	0.599089
RPA3501	Q6N439	Ribbon-helix-helix domain-containing protein OS=Rhodopseudomonas palustris (strain ATCC BAA-98 / CGA009) OX=258594 GN=RPA3501 PE=4 SV=1	1.7697	4.09449	4.33578	0.0255388	1.71951	3.95783	2.17679	0.365768	-0.9269	-1.06645	0.0108596	-0.360493	1.95164	-0.490797	5.19043	0.730168	0.109098	4.0162	5.34319	3.19843	4.12261	0.871499	0.420462	0.0245837	0.713756	1.0031	0.439305	0.941365
RPA4632	Q6N0X8	Nif-specific regulatory protein OS=Rhodopseudomonas palustris (strain ATCC BAA-98 / CGA009) OX=258594 GN=nifA PE=4 SV=1	0.0372792	1.82752	0.0514425	0.820637	0.441053	1.13694	0.790921	0.0128904	0.333077	0.0189421	0.290824	0.136482	-0.321195	0.158965	2.24779	1.58866	0.332902	2.04073	3.02729	1.92327	1.11365	0.442024	0.85258	-0.0886104	0.480641	0.677104	0.438996	0.320642
RPA4152	Q6N298	Periplasmic iron binding protein FbpA OS=Rhodopseudomonas palustris (strain ATCC BAA-98 / CGA009) OX=258594 GN=fbpA PE=4 SV=1	3.3066	4.09478	0.392983	4.47126	0.122542	2.68488	2.30081	-0.347986	0.554423	0.0911228	-1.30209	0.0310984	-0.375938	0.429925	2.3579	0.606053	1.19378	1.52251	2.53486	2.68013	2.30441	0.477615	-0.146428	0.348996	0.372896	0.378728	0.438416	0.664615
RPA4138	Q6N2B2	Phasin domain-containing protein OS=Rhodopseudomonas palustris (strain ATCC BAA-98 / CGA009) OX=258594 GN=RPA4138 PE=4 SV=1	0.960175	0.34743	2.09036	2.19698	0.153838	0.147975	2.32513	0.326965	0.163898	-0.957435	-1.01906	0.0743121	0.0697821	-1.22029	5.93206	4.88615	1.72685	4.56209	3.80742	2.38164	7.02247	1.55103	2.10903	0.344951	1.02152	0.937803	0.438201	2.42887
RPA1245	Q6NAE0	Phage holin family protein OS=Rhodopseudomonas palustris (strain ATCC BAA-98 / CGA009) OX=258594 GN=RPA1245 PE=4 SV=1	2.04044	1.55937	2.02581	0.234537	0.795944	4.07286	0.809729	0.549188	0.5498	-1.05367	0.067804	0.211039	1.13556	-0.178649	3.14039	3.98876	0.334667	1.36212	3.95381	2.29234	3.62712	0.873501	1.73	-0.0993791	0.241877	0.77189	0.437527	0.940726
RPA4460	Q6N1E6	Putative flavocytochrome C sulfide dehydrogenase, flavoprotein subunit OS=Rhodopseudomonas palustris (strain ATCC BAA-98 / CGA009) OX=258594 GN=dhsU1 PE=4 SV=1	1.11784	0.245708	2.09612	0.240087	4.90629	0.0689842	3.48522	-0.621297	0.138769	0.3795	0.164468	-1.14733	0.0537159	0.978444	4.21162	3.49186	1.21738	0.628354	2.36831	1.0663	2.146	1.05711	1.57346	-0.334811	0.14909	0.585248	0.435973	0.74539
RPA0207	Q6NDA2	Uncharacterized protein OS=Rhodopseudomonas palustris (strain ATCC BAA-98 / CGA009) OX=258594 GN=RPA0207 PE=4 SV=1	0.911813	0.861838	0.825201	0.994029	3.7235	2.57598	0.0174242	0.668593	0.650715	0.654654	-0.723876	2.41386	1.67489	-0.0218097	0.0179406	1.33673	0.419647	1.53268	1.92906	0.867101	0.507045	0.0188229	0.67483	-0.25011	0.717704	0.823278	0.435899	0.455218
RPA1949	Q6N8F4	PqqA binding protein OS=Rhodopseudomonas palustris (strain ATCC BAA-98 / CGA009) OX=258594 GN=pqqD PE=3 SV=1	0.0833199	0.260413	0.955684	0.0207845	1.71393	0.891276	1.40209	0.0369468	0.117489	0.323196	0.0133344	0.517407	0.354295	0.514499	0.0873978	1.76683	0.484361	0.212174	0.0106398	1.11336	0.569526	-0.0455521	-2.89071	0.210873	0.133871	0.00820041	0.433457	-0.322959
RPA3088	Q6N593	Nitro_FeMo-Co domain-containing protein OS=Rhodopseudomonas palustris (strain ATCC BAA-98 / CGA009) OX=258594 GN=RPA3088 PE=4 SV=1	5.13369	0.844074	2.70861	1.38664	5.96943	5.8623	3.68652	0.777722	-0.1785	-0.524726	-0.197216	0.585677	1.49411	-0.354421	0.123998	0.450114	0.189724	2.87732	2.29827	3.13153	1.34343	0.0412196	-0.242455	-0.0512304	0.530256	0.496902	0.431996	0.542832
RPA0566	Q6NCA6	DUF1236 domain-containing protein OS=Rhodopseudomonas palustris (strain ATCC BAA-98 / CGA009) OX=258594 GN=RPA0566 PE=4 SV=1	2.72257	4.88468	2.54012	4.57104	3.80001	3.11557	3.97076	0.571259	1.13908	0.763143	-1.48757	0.847544	-1.18088	0.823961	0.998478	6.31908	0.252128	2.22522	0.0342208	2.59338	2.50954	0.187908	4.04108	-0.0925808	0.798638	-0.0201879	0.430123	1.47589
RPA0122	Q6NDI6	Bacteriophytochrome (Light-regulated signal transduction histidine kinase), PhyB3 OS=Rhodopseudomonas palustris (strain ATCC BAA-98 / CGA009) OX=258594 GN=phyB3 PE=3 SV=1	2.7925	3.89848	1.5684	1.64598	0.0151965	7.05532	1.10741	1.22243	2.03873	0.600285	0.871773	-0.0147752	4.16245	1.05102	2.03693	0.121058	0.602603	0.00624407	2.60374	1.81036	2.40568	0.693881	0.199448	-0.195415	-0.00216868	0.701086	0.428934	0.813579
RPA4487	Q6N1B9	DSBA oxidoreductase:Tat pathway signal OS=Rhodopseudomonas palustris (strain ATCC BAA-98 / CGA009) OX=258594 GN=RPA4487 PE=4 SV=1	5.2031	7.99545	1.0413	5.91313	5.70313	0.866413	4.36669	0.577438	1.12288	0.124517	-1.44657	0.68635	0.183554	0.651091	4.12316	4.37815	1.39805	3.08364	5.085	4.3901	5.50508	0.337648	0.51709	-0.234318	0.302838	0.538896	0.422806	1.38015
RPA2460	Q6N703	Tyrosine--tRNA ligase OS=Rhodopseudomonas palustris (strain ATCC BAA-98 / CGA009) OX=258594 GN=tyrS PE=3 SV=1	0.0424214	0.727595	1.9035	0.553832	1.66952	1.27911	0.319955	0.0205847	-0.231747	-0.553735	-0.122973	0.305203	0.377044	-0.140271	1.56448	0.79546	0.578731	2.2909	0.598761	2.11598	1.03808	0.26318	0.249537	-0.159901	-0.577448	0.138357	0.421011	-0.360357
RPA4071	Q6N2H9	Carbamoyl-phosphate synthase large chain OS=Rhodopseudomonas palustris (strain ATCC BAA-98 / CGA009) OX=258594 GN=carB PE=3 SV=1	0.849571	0.487251	1.25425	1.35789	0.566181	0.367373	0.359076	0.331709	-0.223491	-0.675836	0.501679	0.227867	0.164371	0.218417	2.78838	2.13441	0.659281	0.696399	1.97885	2.71595	2.84173	0.410328	1.08052	-0.127847	-0.141572	0.348636	0.420893	-0.722835
RPA0952	Q6NB76	1-deoxy-D-xylulose-5-phosphate synthase OS=Rhodopseudomonas palustris (strain ATCC BAA-98 / CGA009) OX=258594 GN=dxs PE=3 SV=1	2.17473	0.517502	1.21818	0.76914	0.705704	0.662607	0.0225758	0.555417	0.205294	-0.585084	0.254731	-0.364948	0.250599	-0.0122168	1.96771	0.462	0.137322	3.64418	0.735945	1.98592	2.79986	0.433376	0.156232	0.0494613	-0.968975	0.22188	0.419981	-0.958281
RPA4349	Q6N1Q5	Phasin_2 domain-containing protein OS=Rhodopseudomonas palustris (strain ATCC BAA-98 / CGA009) OX=258594 GN=RPA4349 PE=4 SV=1	4.57048	4.87971	4.87088	0.924398	4.23493	6.56187	0.358697	0.549958	-0.744874	-0.649937	-0.14916	0.491046	1.11987	-0.0681817	0.141854	3.66646	1.50759	3.72521	2.99411	3.34238	1.32091	-0.0193462	-0.67117	0.14854	0.189137	0.368783	0.419266	-0.298727
RPA0703	Q6NBX3	Phosphonate metabolism protein OS=Rhodopseudomonas palustris (strain ATCC BAA-98 / CGA009) OX=258594 GN=RPA0703 PE=4 SV=1	0.339283	0.679018	2.16057	0.500417	0.642207	0.476728	0.016661	-0.497546	0.440823	1.11005	-0.520188	0.428557	0.436341	-0.0106835	0.778054	0.125043	0.398854	2.59825	0.774594	0.671662	0.0204659	0.439828	-0.100218	0.297467	1.00416	0.396893	0.419179	0.017966
RPA4178	Q6N272	Cupin 2 conserved barrel domain-containing protein OS=Rhodopseudomonas palustris (strain ATCC BAA-98 / CGA009) OX=258594 GN=RPA4178 PE=1 SV=1	1.07729	1.15597	1.28962	0.993182	1.00306	4.1101	0.151972	-0.332883	0.331789	-0.423161	-0.244597	0.265415	1.0585	0.064182	2.80828	1.45355	3.47632	3.69067	4.43941	3.80766	6.44723	0.430901	0.397779	0.467327	0.5598	0.611837	0.416296	1.06735
RPA4447	Q6N1F9	Uncharacterized protein OS=Rhodopseudomonas palustris (strain ATCC BAA-98 / CGA009) OX=258594 GN=RPA4447 PE=4 SV=1	0.809286	0.328327	0.251846	0.367413	1.12997	0.727965	1.07092	0.413179	-0.180258	-0.161822	-0.175271	-0.61406	0.372475	-0.571253	0.249649	0.270512	0.279488	0.219672	0.204648	1.02384	0.419013	0.17631	0.44514	0.162471	0.121312	0.157018	0.41432	-0.219594
RPA4451	Q6N1F5	Uncharacterized protein OS=Rhodopseudomonas palustris (strain ATCC BAA-98 / CGA009) OX=258594 GN=RPA4451 PE=4 SV=1	1.51661	3.01393	0.635466	0.658052	0.122835	0.951867	0.416848	-0.78449	-2.24126	-0.369245	0.824296	-0.0556484	-1.03527	0.740793	1.80998	0.0240349	2.4597	1.83562	1.29859	1.64887	0.473653	0.573002	-0.0159601	-0.645688	-0.546004	0.315124	0.413364	0.740274
RPA2598	Q6N6L7	GTPase HflX OS=Rhodopseudomonas palustris (strain ATCC BAA-98 / CGA009) OX=258594 GN=hflX PE=3 SV=1	1.76814	1.21009	0.81044	2.24303	1.91781	2.02027	0.0174136	1.12694	0.869204	-1.08063	1.42782	1.21256	1.28306	-0.0947956	1.23502	2.17525	0.549608	0.36086	2.38379	1.87759	0.602069	0.380205	0.824496	-0.167235	0.125664	0.476454	0.409564	-0.228365
RPA4756	Q6N0K6	Putative nickel-responsive regulator OS=Rhodopseudomonas palustris (strain ATCC BAA-98 / CGA009) OX=258594 GN=RPA4756 PE=3 SV=1	1.20746	0.451903	0.716736	0.603286	0.956774	1.30019	0.0619817	1.97757	1.10706	1.32696	1.19417	1.68705	2.06101	0.220577	0.388783	0.339924	0.667167	0.62103	1.30083	0.818978	0.021967	0.281766	-0.425909	-0.937024	-0.880633	0.649468	0.409513	-0.0988893
RPA3075	Q6N5A6	Malonyl CoA-acyl carrier protein transacylase OS=Rhodopseudomonas palustris (strain ATCC BAA-98 / CGA009) OX=258594 GN=fabD PE=3 SV=1	5.10515	5.76423	3.957	4.36403	4.61394	6.87233	0.886713	-1.45939	-1.26364	-0.40451	0.343097	-0.476423	-2.56359	-0.157447	0.0977302	1.86811	2.23595	1.47086	2.49075	2.53855	2.00164	-0.0459588	-0.786939	0.247776	-0.223006	0.252158	0.407224	-0.564366
RPA1753	Q6N8Z8	Xylose isomerase-like TIM barrel domain-containing protein OS=Rhodopseudomonas palustris (strain ATCC BAA-98 / CGA009) OX=258594 GN=RPA1753 PE=3 SV=1	1.69854	1.0671	2.64008	2.27108	0.54961	3.28061	1.54102	-0.487415	0.333888	0.747665	-0.624256	-0.174917	-0.895484	-0.428522	0.98619	2.83933	1.02775	1.89076	0.689649	1.81744	2.52769	-0.322095	-2.81748	0.286905	0.421266	-1.03342	0.40651	0.92014
RPA0008	Q6NDU6	Circadian clock protein OS=Rhodopseudomonas palustris (strain ATCC BAA-98 / CGA009) OX=258594 GN=kaiB PE=4 SV=1	0.342168	2.24039	2.44389	5.87328	2.56677	1.21397	3.95771	0.0334938	-0.209318	-0.265447	-0.797805	0.294095	-0.108138	-0.427862	2.86685	0.0488701	1.20284	5.38257	5.23724	4.34792	6.29008	0.344599	-0.0406708	0.206207	0.584299	0.588041	0.404696	0.866942
RPA0262	Q6ND47	Ribulose bisphosphate carboxylase-like protein 2 OS=Rhodopseudomonas palustris (strain ATCC BAA-98 / CGA009) OX=258594 GN=rlp2 PE=1 SV=1	3.68735	1.58872	1.76384	2.95453	0.058171	4.68805	0.579866	0.650501	-0.774008	-0.314869	0.512803	0.016118	1.07191	0.139942	0.412318	2.18732	0.195533	0.234963	0.32972	2.20667	1.18822	-0.258068	-1.30601	-0.0931026	-0.124597	-0.205277	0.404365	-0.237582
RPA0903	Q6NBC5	Possible transcriptional regulator, TetR family OS=Rhodopseudomonas palustris (strain ATCC BAA-98 / CGA009) OX=258594 GN=RPA0903 PE=4 SV=1	0.184797	1.12611	1.6211	1.16976	0.555852	3.28871	1.80468	-0.0630112	0.327739	-0.478941	0.268214	0.147255	-1.36782	0.467689	0.0824789	0.292001	0.304027	1.00131	1.98797	1.98496	0.257727	-0.0290168	-0.114836	-0.105466	0.230667	0.473126	0.401412	0.0787485
RPA2661	Q6N6F6	DUF502 OS=Rhodopseudomonas palustris (strain ATCC BAA-98 / CGA009) OX=258594 GN=RPA2661 PE=4 SV=1	0.00633186	0.0317955	2.43463	0.775783	0.150825	1.17685	0.0198264	0.00371331	0.0190855	-1.13048	-0.207148	-0.0502893	-0.673126	0.0110231	0.807101	1.43489	0.0449371	2.27032	0.164184	0.606981	3.57341	-0.617895	-1.57838	-0.0306122	-1.17855	-0.289606	0.400997	-2.4664
RPA3229	Q6N4V4	Adenylate kinase OS=Rhodopseudomonas palustris (strain ATCC BAA-98 / CGA009) OX=258594 GN=adk PE=3 SV=1	5.41764	4.77283	1.14392	3.96727	0.129821	6.53704	1.63166	-0.528126	0.240378	-0.161595	0.286507	0.0107464	-0.669258	0.191987	3.64793	2.0897	0.88615	0.00298833	2.98046	3.69475	3.15321	0.373573	0.463486	0.0834886	-0.000358591	0.497862	0.400805	-0.27697
RPA2061	Q6N843	Nitrous-oxide reductase OS=Rhodopseudomonas palustris (strain ATCC BAA-98 / CGA009) OX=258594 GN=nosZ PE=3 SV=1	1.99735	0.171032	1.02971	0.0146648	1.45038	0.240467	0.796557	1.86892	0.358914	1.03379	0.004339	1.39229	-0.370786	0.809976	1.21824	1.72426	0.988455	0.437854	0.985567	0.817059	0.182422	0.557679	-1.68504	-0.564356	0.226863	-0.422269	0.39966	0.188386
RPA3646	Q6N3P7	Malto-oligosyltrehalose trehalohydrolase OS=Rhodopseudomonas palustris (strain ATCC BAA-98 / CGA009) OX=258594 GN=RPA3646 PE=3 SV=1	1.19102	0.394745	0.904465	0.230919	0.033679	1.55936	0.275978	-1.85598	-0.378835	-0.849802	0.239912	0.048099	-1.45827	-0.263749	0.822743	0.266032	0.503066	1.7739	0.293472	0.697625	0.783767	0.496155	0.319113	0.376053	1.02442	0.258574	0.399611	-1.20229
RPA2660	Q6N6F7	Glutamine--fructose-6-phosphate aminotransferase [isomerizing] OS=Rhodopseudomonas palustris (strain ATCC BAA-98 / CGA009) OX=258594 GN=glmS PE=3 SV=1	4.96907	5.18123	1.29079	1.01166	0.117027	2.80772	0.314991	-0.39635	-1.05056	-0.451902	-0.257205	-0.0253079	-0.26045	-0.221765	0.236868	0.900995	0.222201	1.81562	0.429837	2.41375	2.44384	0.0735016	-0.327229	-0.0492353	-0.328232	0.0999494	0.399601	-1.1587
RPA3978	Q6N2S1	Putative aminotransferase (Aminosugar biosynthesis) OS=Rhodopseudomonas palustris (strain ATCC BAA-98 / CGA009) OX=258594 GN=wpbE PE=3 SV=1	1.52809	0.352426	0.735375	2.20189	0.91399	1.57473	0.576983	0.283161	0.0926254	0.170591	0.478231	0.211635	-0.582567	0.332276	0.732226	0.0151919	1.97985	4.66086	0.541253	3.63257	1.56083	-0.172037	0.00616463	-0.354917	-0.999083	-0.1716	0.399003	-0.701091
RPA3322	Q6N4L5	mannose-1-phosphate guanylyltransferase OS=Rhodopseudomonas palustris (strain ATCC BAA-98 / CGA009) OX=258594 GN=cpsB PE=3 SV=1	0.0485409	1.15902	1.30299	0.712458	0.798146	0.895363	0.12998	-0.0392592	0.795921	0.836013	0.457254	0.526058	-1.33468	-0.107878	0.69447	0.297806	0.217995	0.137586	0.553812	1.06652	1.71198	0.36175	0.345205	0.130586	0.0872839	0.332484	0.398955	1.07077
RPA1512	Q6N9M8	Phytoene dehydrogenase CrtI OS=Rhodopseudomonas palustris (strain ATCC BAA-98 / CGA009) OX=258594 GN=crtI PE=3 SV=1	0.903261	3.26124	2.26206	0.0816119	0.424668	1.60626	1.64628	1.85939	5.37327	3.78704	-0.139877	0.987276	2.74492	2.89278	0.624125	3.68573	0.0318697	5.06462	0.619547	1.01109	3.07182	-0.249579	1.96575	0.0202801	-1.75086	0.274691	0.39423	1.71479
RPA4311	Q6N1U3	Methyl-accepting chemotaxis sensory transducer OS=Rhodopseudomonas palustris (strain ATCC BAA-98 / CGA009) OX=258594 GN=RPA4311 PE=3 SV=1	0.870938	1.55736	1.53476	1.02119	0.250045	1.48989	0.7888	0.374124	0.565158	-0.736397	0.402017	-0.119929	0.502994	0.275138	1.80489	0.0856249	0.0222226	0.344007	1.71568	1.59525	1.87698	0.520372	-0.270236	0.0106805	0.11275	0.461726	0.393002	0.555346
RPA2033	Q6N871	Possible AtsE OS=Rhodopseudomonas palustris (strain ATCC BAA-98 / CGA009) OX=258594 GN=RPA2033 PE=4 SV=1	6.82168	2.20507	6.63	3.41994	1.04169	2.35106	1.79238	-0.959778	-0.178825	-0.933902	-0.344712	-0.165779	-0.873936	-0.228396	4.6434	0.542331	3.83084	1.44347	0.843129	3.01721	0.265241	-0.50579	0.228482	-0.488911	-0.114808	-0.0953016	0.392627	0.0929994
RPA4751	Q6N0L1	Corrinoid adenosyltransferase OS=Rhodopseudomonas palustris (strain ATCC BAA-98 / CGA009) OX=258594 GN=RPA4751 PE=3 SV=1	4.45271	5.20858	4.69352	1.02703	3.16412	1.9511	0.688355	-0.35534	-0.46462	-0.455636	-0.0456529	-0.143097	-0.326819	0.0506039	0.524924	0.298017	1.31183	3.52128	4.38323	3.97806	1.64195	0.0872737	-0.0985102	0.08325	0.36492	0.468375	0.391017	0.24718
RPA0653	G3XCR0	1,4-dihydroxy-2-naphthoyl-CoA synthase OS=Rhodopseudomonas palustris (strain ATCC BAA-98 / CGA009) OX=258594 GN=badI PE=3 SV=1	3.73806	0.793905	2.42063	2.06882	2.82926	0.736249	0.0508524	-0.714022	-0.32676	0.421605	-0.277988	-0.285524	-0.197858	-0.0148757	5.68672	5.56435	0.0208691	2.29541	0.339635	1.22267	2.30925	3.33683	3.48639	-0.00843395	0.730255	0.14639	0.390264	2.15098
RPA1763	Q6N8Y8	Putative long-chain-fatty-acid CoA ligase OS=Rhodopseudomonas palustris (strain ATCC BAA-98 / CGA009) OX=258594 GN=RPA1763 PE=4 SV=1	1.80048	2.00293	0.634327	0.275608	0.430437	3.669	1.42011	0.699272	0.848326	0.420554	0.150317	0.205568	1.42957	0.599941	2.22224	0.663741	0.635005	0.722895	2.7195	1.42824	0.0724437	0.535256	0.568451	0.149552	-0.173415	0.602281	0.390223	0.0360155
RPA3174	Q6N509	Oxaloacetate decarboxylase OS=Rhodopseudomonas palustris (strain ATCC BAA-98 / CGA009) OX=258594 GN=RPA3174 PE=3 SV=1	2.6981	0.614735	2.22961	0.00595732	1.50502	3.91656	0.839102	-0.833184	-0.434037	0.876185	0.00299173	-0.343216	-1.60744	-0.272757	0.619449	0.140059	0.360012	0.785401	1.3862	0.845148	2.74171	0.299894	-0.202734	0.220301	-0.375531	0.673414	0.389793	1.11357
RPA2816	Q6N602	UvrABC system protein A OS=Rhodopseudomonas palustris (strain ATCC BAA-98 / CGA009) OX=258594 GN=uvrA PE=3 SV=1	0.333908	0.159108	1.3474	1.10332	0.396163	0.0608475	0.135666	0.218409	-0.103448	-1.3204	0.666858	0.240712	0.0465344	0.178783	0.468021	0.154472	1.19982	0.946179	0.901896	0.645462	2.20679	0.314763	-0.177349	-0.467483	-0.585138	0.400989	0.389207	0.996498
RPA3458	Q6N482	Possible TrapT family, dctP subunit, C4-dicarboxylate periplasmic binding protein OS=Rhodopseudomonas palustris (strain ATCC BAA-98 / CGA009) OX=258594 GN=RPA3458 PE=4 SV=1	0.520722	5.12238	5.05812	3.33713	3.02508	0.122238	2.17971	-0.150786	1.70826	1.48372	-1.16405	0.684952	-0.065077	0.840862	2.93385	0.646768	0.520048	2.23518	1.74381	1.25845	0.22818	0.828889	0.292192	0.221602	0.808897	0.579416	0.386544	0.11465
RPA0331	Q6NCY6	Protein GrpE OS=Rhodopseudomonas palustris (strain ATCC BAA-98 / CGA009) OX=258594 GN=grpE PE=3 SV=2	2.28236	5.72448	5.39234	2.4201	0.721602	4.55841	0.286818	-0.246842	-0.39021	-0.598	-0.167247	-0.0713621	0.413263	-0.0405649	0.805854	1.4605	1.70281	1.44347	0.85299	2.49766	2.6356	-0.178467	-0.200265	-0.224647	-0.222447	0.188646	0.38653	-0.346445
RPA0234	Q6ND75	Methyl-accepting chemotaxis receptor/sensory transducer OS=Rhodopseudomonas palustris (strain ATCC BAA-98 / CGA009) OX=258594 GN=RPA0234 PE=3 SV=1	7.55991	7.42398	7.59084	2.21897	4.3439	3.1106	2.80267	3.25483	-3.62972	-4.38692	-1.06379	1.33134	0.947963	-1.70436	4.93454	0.262624	0.398912	3.65247	1.41393	1.48141	0.128852	1.38708	-0.489776	-0.118843	-0.465469	0.330786	0.385891	0.085071
RPA3250	P60456	50S ribosomal protein L3 OS=Rhodopseudomonas palustris (strain ATCC BAA-98 / CGA009) OX=258594 GN=rplC PE=1 SV=1	3.94151	1.47722	3.30519	0.546052	2.1902	3.31775	1.09682	0.583478	0.301947	0.73624	0.186315	0.32355	0.468652	0.379683	0.890707	1.83561	0.340136	0.029941	0.851281	1.96045	0.156152	0.202307	0.493652	0.0939634	-0.0121206	0.188173	0.384101	-0.0617561
RPA3530	Q6N411	UDP-N-acetylglucosamine--N-acetylmuramyl-(pentapeptide) pyrophosphoryl-undecaprenol N-acetylglucosamine transferase OS=Rhodopseudomonas palustris (strain ATCC BAA-98 / CGA009) OX=258594 GN=murG PE=3 SV=1	2.29165	3.35186	0.682729	2.05604	3.9231	2.82359	0.0244138	0.677738	0.560925	-0.15282	-0.324136	0.589682	0.701751	0.0108686	2.6141	0.247774	1.32711	0.678336	2.83801	1.45266	1.03524	0.74645	0.17691	0.379485	-0.214623	0.784515	0.382674	0.401321
RPA4421	Q6N1I4	Putative 4-coumarate:CoA ligase 2 OS=Rhodopseudomonas palustris (strain ATCC BAA-98 / CGA009) OX=258594 GN=RPA4421 PE=4 SV=1	1.34852	0.318272	0.338498	0.120686	2.28696	3.577	0.81665	0.462277	0.152222	0.527507	0.0664874	0.722927	1.24147	0.504735	1.53675	1.73321	1.62488	0.622898	1.57971	0.603512	0.702024	0.843447	1.1077	0.893372	0.475563	0.839102	0.379486	0.545381
RPA0450	Q6NCM2	Ferric uptake regulation protein OS=Rhodopseudomonas palustris (strain ATCC BAA-98 / CGA009) OX=258594 GN=fur PE=3 SV=1	0.152124	3.52226	1.5023	3.57181	0.663898	0.825787	2.16	-0.0192677	-0.321556	-0.129841	0.471457	-0.0469348	-0.0761399	-0.247523	0.208317	0.993658	0.534524	5.15058	1.43928	3.92874	2.81397	0.0450657	-0.333794	-0.0602312	0.665931	0.284519	0.378916	0.313188
RPA2345	Q6N7B3	Uncharacterized protein OS=Rhodopseudomonas palustris (strain ATCC BAA-98 / CGA009) OX=258594 GN=RPA2345 PE=4 SV=1	2.26664	1.35633	0.108925	3.90861	2.51304	0.974621	0.270605	-0.242964	-0.208808	0.025522	0.363754	-0.271406	0.309908	-0.0334788	0.101222	2.25081	0.262613	3.84382	3.39752	3.39328	0.750226	-0.0192138	0.548068	0.0439573	-0.327121	0.326213	0.377491	0.225064
RPA4655	Q6N0V5	L-fuculose phosphate aldolase OS=Rhodopseudomonas palustris (strain ATCC BAA-98 / CGA009) OX=258594 GN=fucA PE=4 SV=1	1.48107	3.01819	0.724708	3.77738	1.45183	0.26695	0.994706	-0.280223	-0.667429	0.17246	0.438241	-0.220538	-0.165792	0.16359	1.80469	1.64454	1.70954	3.01063	3.31937	2.44381	0.093613	0.365003	0.719689	0.304434	0.603474	0.605016	0.377347	0.0385546
RPA1137	Q6NAP4	DUF306 domain-containing protein OS=Rhodopseudomonas palustris (strain ATCC BAA-98 / CGA009) OX=258594 GN=RPA1137 PE=4 SV=1	3.30753	4.71354	1.63958	1.59341	0.603421	4.15875	0.868409	1.19383	1.75885	0.544644	-0.587374	0.266814	1.53406	0.351682	0.279318	4.44885	0.632385	0.507415	1.76624	2.84508	2.4287	0.140401	1.06192	0.133618	-0.0944799	0.373588	0.376459	0.793865
RPA1788	Q6N8W5	Possible 4-hydroxybenzoyl-CoA thioesterase OS=Rhodopseudomonas palustris (strain ATCC BAA-98 / CGA009) OX=258594 GN=RPA1788 PE=4 SV=1	5.05371	4.10992	10.0511	4.47677	0.484093	5.03482	1.62019	-0.719951	0.598156	2.82369	1.04423	0.208738	-1.21045	0.231644	0.51014	1.74804	2.39002	0.244108	0.170753	2.11001	0.751416	0.209613	0.866241	0.530163	-0.115436	-0.0677255	0.376331	0.249668
RPA3297	Q6N4P0	Possible branched-chain amino acid transport system substrate-binding protein OS=Rhodopseudomonas palustris (strain ATCC BAA-98 / CGA009) OX=258594 GN=RPA3297 PE=4 SV=1	3.63465	4.34496	0.15207	4.68814	5.00616	7.39034	3.82269	0.802443	1.25854	-0.0434415	-1.27121	0.79649	-1.84668	0.637813	7.19436	4.32698	1.50973	6.96593	2.91127	2.93442	8.12148	1.63791	1.18309	0.50287	1.82166	0.618895	0.375792	1.65873
RPA2873	Q6N5U7	Possible NADH oxidoreductase OS=Rhodopseudomonas palustris (strain ATCC BAA-98 / CGA009) OX=258594 GN=RPA2873 PE=4 SV=1	2.01692	0.888098	0.974598	1.20789	0.835384	2.76643	0.529472	0.515098	0.356185	-0.415563	0.373022	0.283558	0.910669	0.304258	5.26633	1.93579	1.00409	1.25812	3.24925	2.8636	2.70755	0.728734	0.881644	0.153315	-0.274316	0.615493	0.369756	-0.29342
RPA3596	Q6N3U7	DUF1501 domain-containing protein OS=Rhodopseudomonas palustris (strain ATCC BAA-98 / CGA009) OX=258594 GN=RPA3596 PE=4 SV=1	4.1429	3.23457	0.0810611	3.30974	3.55645	4.18393	3.77507	-1.00499	-2.04491	-0.0564338	-0.705149	0.673335	-2.08872	-0.747442	0.128234	0.52359	0.370179	2.38693	2.37885	1.70016	2.88875	0.0534437	-0.240347	-0.115853	0.536872	0.429002	0.369246	-1.49447
RPA1995	Q6N8A9	DUF2865 domain-containing protein OS=Rhodopseudomonas palustris (strain ATCC BAA-98 / CGA009) OX=258594 GN=RPA1995 PE=4 SV=1	1.10104	0.0591645	4.69013	4.14389	0.00983723	3.14475	1.46681	-0.071641	0.00847776	-0.431664	-0.255719	-0.000990091	0.214754	0.0935239	0.405192	1.15567	0.770609	1.94674	1.3575	5.93642	3.23423	0.0246366	-0.230742	-0.0801421	0.123634	0.197163	0.367038	0.230754
RPA0089	Q6NDL6	Phasin domain-containing protein OS=Rhodopseudomonas palustris (strain ATCC BAA-98 / CGA009) OX=258594 GN=RPA0089 PE=4 SV=1	4.99526	4.07753	3.36293	2.72375	0.425212	3.45389	1.12809	1.34346	0.719553	0.767054	-0.498854	0.0927654	0.58452	0.356469	3.18527	3.86987	3.06949	3.29026	4.86518	2.87398	2.00146	0.744925	1.04338	0.374798	0.462185	0.755396	0.366312	0.538572
RPA4768	Q6N0J4	SGNH hydrolase-type esterase domain-containing protein OS=Rhodopseudomonas palustris (strain ATCC BAA-98 / CGA009) OX=258594 GN=RPA4768 PE=4 SV=1	4.56151	1.35045	0.32693	3.10203	0.221616	5.08553	1.86309	-1.57688	-0.195786	0.0685287	-1.19139	0.0877672	-2.36963	-0.673995	3.96827	0.0537431	0.575332	2.22707	1.93868	1.26084	4.18484	1.23383	-0.123201	0.245216	1.01422	0.636037	0.365893	1.55348
RPA4266	Q6N1Y6	Possible D-alanyl-D-alanine carboxypeptidase (Penicillin-binding protein) OS=Rhodopseudomonas palustris (strain ATCC BAA-98 / CGA009) OX=258594 GN=RPA4266 PE=3 SV=1	1.53715	0.609393	1.35697	0.323047	0.574852	5.6325	0.540507	0.385638	0.205487	-0.270947	0.107972	-0.140455	1.26908	-0.218489	0.0110682	1.03818	0.336738	0.510386	0.428094	1.57809	2.56157	0.00577296	-0.654519	0.132718	0.153789	0.233618	0.365818	0.808021
RPA4285	Q6N1W7	Putative NADH dehydrogenase/NAD(P)H nitroreductase RPA4285 OS=Rhodopseudomonas palustris (strain ATCC BAA-98 / CGA009) OX=258594 GN=RPA4285 PE=3 SV=1	4.70121	1.11444	0.941084	3.607	1.47423	4.16102	1.42679	-1.47914	-0.6251	-0.435823	-1.22493	-0.377592	-1.74586	0.548705	1.73998	0.537103	0.0468308	1.84042	1.41807	1.94744	6.0448	-0.629605	-0.214923	-0.0235679	0.466597	-0.159651	0.363079	1.11451
RPA4305	Q6N1U9	Uncharacterized protein OS=Rhodopseudomonas palustris (strain ATCC BAA-98 / CGA009) OX=258594 GN=RPA4305 PE=4 SV=1	2.90792	2.46971	3.71756	2.00019	0.060965	3.22032	2.23378	0.603639	-2.16807	-2.46283	-0.628031	-0.0199594	0.893152	-0.492124	0.150921	0.61975	2.31231	1.09135	0.159887	0.799439	0.902266	-0.0836403	-0.370577	-0.931461	-0.461105	0.102255	0.362787	0.406676
RPA0354	Q6NCW4	PTS system phosphocarrier protein HPr, nitrogen regulation OS=Rhodopseudomonas palustris (strain ATCC BAA-98 / CGA009) OX=258594 GN=RPA0354 PE=4 SV=1	1.80255	1.72062	0.0530515	2.01364	1.26179	1.14037	0.0856844	-0.260812	0.183975	0.0127455	0.276074	0.180338	-0.19623	-0.0238761	1.07898	0.987751	2.51838	5.81755	4.54809	5.26678	5.24871	0.150981	0.143526	0.226189	0.456192	0.432994	0.360707	0.408474
RPA2185	Q6N7S1	NodN-like protein OS=Rhodopseudomonas palustris (strain ATCC BAA-98 / CGA009) OX=258594 GN=RPA2185 PE=4 SV=1	0.641649	0.149453	3.59251	1.44907	0.202755	0.254294	0.272661	-0.944349	0.147227	2.01498	-0.948395	-0.137203	0.26768	0.301395	2.00913	3.13892	0.17651	1.42861	1.38147	0.175387	0.396347	1.60855	2.97067	0.30044	1.28631	1.2252	0.360262	0.836939
RPA1507	Q6N9N3	Mg-protoporphyrin IX chelatase OS=Rhodopseudomonas palustris (strain ATCC BAA-98 / CGA009) OX=258594 GN=bchD PE=3 SV=1	0.475187	0.0166907	0.431454	0.0504441	0.156336	1.80962	0.434288	-0.478125	0.00378579	0.372035	-0.0441577	0.153598	1.40413	-0.41773	0.0763088	0.459058	0.509509	2.32344	0.124869	1.1101	0.831898	-0.052645	-0.239704	-0.198591	-1.03237	0.090522	0.358194	-0.755832
RPA4463	Q6N1E3	Possible cytochrome OS=Rhodopseudomonas palustris (strain ATCC BAA-98 / CGA009) OX=258594 GN=RPA4463 PE=4 SV=1	1.47062	0.162841	0.477822	0.868291	2.46751	0.700235	1.20545	-1.1187	0.174138	-0.333491	0.3825	-1.39182	-0.547514	0.482304	0.740353	0.691028	0.102096	0.519146	0.0667702	0.126273	0.766508	1.26849	1.26179	0.278388	0.979922	0.209263	0.357216	1.48739
RPA4129	Q6N2C1	Possible transcriptional regulator, XRE family OS=Rhodopseudomonas palustris (strain ATCC BAA-98 / CGA009) OX=258594 GN=RPA4129 PE=4 SV=1	4.87809	3.62853	3.09397	0.621088	3.88195	7.12571	0.0177183	0.638284	0.397408	-0.705054	-0.116181	-0.463875	1.22909	0.00550208	2.64711	1.19367	0.670162	0.177103	2.09159	1.98922	0.100959	0.534576	0.406924	0.144754	-0.0532306	0.413187	0.355771	0.0291184
RPA3423	Q6N4B6	Porin OS=Rhodopseudomonas palustris (strain ATCC BAA-98 / CGA009) OX=258594 GN=RPA3423 PE=3 SV=1	0.993436	3.10091	2.25802	1.54848	0.780153	2.2295	0.17218	0.635027	1.48203	1.11076	-0.726204	-0.440108	1.547	-0.110921	1.94867	0.888758	1.22786	0.998596	0.278708	0.633813	0.288076	-0.822521	0.556604	-0.482414	-0.518152	-0.170444	0.354567	-0.151547
RPA3876	Q6N319	Fumarate hydratase class I OS=Rhodopseudomonas palustris (strain ATCC BAA-98 / CGA009) OX=258594 GN=fumA PE=3 SV=1	4.60083	0.322376	1.12828	1.13548	2.31414	2.95021	0.212576	1.64693	-0.148615	-0.525836	0.44916	0.745495	0.961108	0.143353	2.34847	3.08243	1.14813	3.82128	3.6628	2.85413	2.40168	0.502473	0.815861	-0.167134	-0.582564	0.25578	0.353721	-0.676842
RPA0041	Q6NDR3	AB hydrolase-1 domain-containing protein OS=Rhodopseudomonas palustris (strain ATCC BAA-98 / CGA009) OX=258594 GN=RPA0041 PE=4 SV=1	1.24542	0.0308286	0.260949	1.37958	0.480656	1.3888	0.195848	-0.487118	-0.0192655	0.148059	0.588758	-0.2279	-0.85775	0.137632	0.954032	2.5494	0.249898	0.242288	0.0800519	0.237635	0.208808	0.937658	-1.99404	-0.264047	-0.256133	-0.128037	0.351313	-0.313577
RPA4319	Q6N1T5	Uncharacterized protein OS=Rhodopseudomonas palustris (strain ATCC BAA-98 / CGA009) OX=258594 GN=RPA4319 PE=4 SV=1	1.56661	0.717566	2.68315	2.38836	1.30608	2.27355	2.2378	-0.647554	-0.368348	-1.77271	-0.965489	-0.585789	-1.12096	-0.992943	0.882375	1.48837	0.203634	0.0762146	0.506898	0.414846	1.24496	-0.732827	-3.4527	-0.155247	0.0675018	-0.363165	0.351244	0.808866
RPA3937	Q6N2W1	peptide-methionine (R)-S-oxide reductase OS=Rhodopseudomonas palustris (strain ATCC BAA-98 / CGA009) OX=258594 GN=RPA3937 PE=4 SV=1	0.683352	0.281772	2.77013	2.44777	2.74043	0.580154	1.97629	-0.644233	-0.283763	-0.931064	-1.19	-1.3842	0.404995	-1.09755	0.732919	1.68647	0.104826	0.520301	0.589807	0.41282	0.474804	0.606858	1.39528	-0.0949929	0.369341	0.427797	0.350014	0.421354
RPA0921	Q6NBA7	Possible flagellar motor protein MotB OS=Rhodopseudomonas palustris (strain ATCC BAA-98 / CGA009) OX=258594 GN=RPA0921 PE=4 SV=1	1.69992	1.14735	2.26526	0.862219	2.51156	2.80279	1.53045	-0.527511	-0.216722	-0.5059	-0.239563	0.448762	-1.01293	-0.315288	0.210997	0.380823	0.688394	0.710176	3.9401	2.63681	0.916484	-0.0379137	0.292647	-0.10631	0.114015	0.454659	0.348404	-0.162505
RPA0467	Q6NCK5	Putative glycerate dehydrogenase OS=Rhodopseudomonas palustris (strain ATCC BAA-98 / CGA009) OX=258594 GN=RPA0467 PE=3 SV=1	4.66225	2.16037	2.59934	0.367527	0.421571	5.32765	0.854604	-1.68143	-0.502579	0.721642	-0.149197	-0.131836	-1.44957	-0.297799	2.73137	1.27775	0.0532013	2.07584	2.07224	1.64676	0.126927	0.617586	0.455554	-0.0249396	0.469962	0.49607	0.347778	0.0985368
RPA2158	Q6N7U6	Uncharacterized protein OS=Rhodopseudomonas palustris (strain ATCC BAA-98 / CGA009) OX=258594 GN=RPA2158 PE=4 SV=1	2.87863	3.56564	0.244447	2.80766	0.733189	0.602107	0.782352	0.887314	1.3274	0.144952	-0.897215	0.275094	-0.274224	-0.472685	2.60302	5.56267	0.349862	6.15317	2.47533	2.23192	2.55288	0.494833	2.16612	-0.0702745	1.35287	0.622237	0.346486	2.39348
RPA1760	Q6N8Z1	DUF6285 domain-containing protein OS=Rhodopseudomonas palustris (strain ATCC BAA-98 / CGA009) OX=258594 GN=RPA1760 PE=4 SV=1	3.38036	0.990381	0.447147	0.138272	0.736741	4.75646	0.00666454	0.434377	-0.186257	0.0826796	0.0321991	-0.113358	0.753647	-0.00231024	3.43026	0.189833	1.80497	2.27739	2.79999	2.67187	1.14035	0.554976	-0.215797	0.216703	0.33208	0.429957	0.346124	0.231391
RPA4141	Q6N2A9	Rv0623 family protein transcription factor OS=Rhodopseudomonas palustris (strain ATCC BAA-98 / CGA009) OX=258594 GN=RPA4141 PE=4 SV=1	1.49999	0.44285	1.09711	0.549193	0.270737	3.28663	0.695506	0.829742	-0.324399	-0.690422	-0.335056	-0.190716	1.9889	-0.478572	1.44352	3.43489	0.198275	0.18473	1.7416	1.44876	0.253078	0.597185	1.16792	-0.176584	-0.13721	0.463781	0.345231	-0.178571
RPA4440	Q6N1G6	Putative cyclohexadienyl dehydrogenase OS=Rhodopseudomonas palustris (strain ATCC BAA-98 / CGA009) OX=258594 GN=tyrC PE=4 SV=1	1.0906	0.629185	0.912891	4.8343	1.32242	1.87561	0.454753	-0.152866	0.435415	-0.383124	0.842247	-0.273706	-0.278161	-0.0903604	0.535832	0.459986	1.17341	4.42389	0.789421	1.30173	6.75982	-0.103589	-0.280879	-0.270978	-0.658325	-0.137881	0.345068	-1.61245
RPA0481	Q6NCJ1	Putative acyl-CoA dehydrogenase OS=Rhodopseudomonas palustris (strain ATCC BAA-98 / CGA009) OX=258594 GN=RPA0481 PE=4 SV=1	0.430299	0.117333	2.72688	1.08059	1.25385	2.05786	0.0570142	-0.212776	0.0825572	0.941793	-0.585179	0.451508	0.786173	0.0702092	3.56145	1.27446	0.0103161	2.83455	0.774134	0.99601	1.4586	0.877078	0.70795	0.000127811	0.884949	0.280373	0.34263	0.585126
RPA2934	Q6N5P0	VOC domain-containing protein OS=Rhodopseudomonas palustris (strain ATCC BAA-98 / CGA009) OX=258594 GN=RPA2934 PE=3 SV=1	1.3854	0.116145	0.513003	1.99046	1.88428	0.131574	0.283448	-0.144173	0.0236885	0.120254	-0.224316	-0.219197	0.0529858	-0.066272	1.43675	3.06699	0.464337	3.61639	4.72358	3.43177	1.69507	0.19381	0.490004	0.0616236	0.3455	0.544618	0.340593	0.215339
RPA1833	Q6N8S0	PilT protein, N-terminal OS=Rhodopseudomonas palustris (strain ATCC BAA-98 / CGA009) OX=258594 GN=RPA1833 PE=4 SV=1	1.59053	1.19859	0.718121	0.278736	2.20112	3.70333	0.413353	0.334736	0.285454	-0.152994	0.0871934	0.306801	0.622482	0.10672	0.582067	0.546285	0.154163	1.02303	0.604387	0.497538	0.0556305	0.315057	0.32348	-0.137899	0.56206	0.343183	0.33999	-0.0468812
RPA3096	Q6N585	Uncharacterized protein OS=Rhodopseudomonas palustris (strain ATCC BAA-98 / CGA009) OX=258594 GN=RPA3096 PE=4 SV=1	4.64777	1.27673	3.35834	1.32079	0.0925439	5.57343	0.867042	1.00481	0.360554	-0.83204	0.26742	0.0334491	1.54176	0.248304	0.00716468	0.316445	1.31202	2.05029	0.173442	1.66154	1.16266	-0.00443467	-0.128513	-0.219392	0.307028	0.0728165	0.33989	0.359045
RPA3626	Q6N3R7	DUF3297 family protein OS=Rhodopseudomonas palustris (strain ATCC BAA-98 / CGA009) OX=258594 GN=RPA3626 PE=4 SV=1	3.72002	5.1158	5.95892	0.529566	5.35105	3.27549	3.70361	0.351633	0.840304	0.787256	0.0878511	0.565118	0.344053	0.332187	7.8053	1.18146	0.185388	4.3689	5.80091	5.25793	2.16614	0.608868	-0.475631	0.0178052	0.441684	0.499991	0.339812	0.1901
RPA0616	Q6NC56	Nucleoid-associated protein RPA0616 OS=Rhodopseudomonas palustris (strain ATCC BAA-98 / CGA009) OX=258594 GN=RPA0616 PE=3 SV=1	5.63049	6.29447	6.13143	2.57516	5.2556	5.75095	3.47067	-0.528257	-0.727399	-0.723107	-0.313452	-0.576206	-0.765639	-0.369769	2.15026	3.64875	1.02621	2.65135	0.0780665	1.83708	2.76188	-0.45074	-0.621417	-0.143581	-0.341507	-0.0250549	0.339109	-0.56996
RPA1682	Q6N967	Ptwo-component transcriptional regulator, LuxR family OS=Rhodopseudomonas palustris (strain ATCC BAA-98 / CGA009) OX=258594 GN=RPA1682 PE=4 SV=1	1.38839	4.46246	1.29638	0.0507732	1.06379	0.0567133	0.301728	0.275754	1.2304	0.508654	0.0108688	0.135624	-0.0145187	-0.0840059	4.38963	5.05796	0.54136	0.433762	1.75862	1.73344	3.6118	0.816293	2.05108	0.120013	-0.0728318	0.395158	0.338945	1.34796
RPA2701	Q6N6B7	NAD(P)-binding domain-containing protein OS=Rhodopseudomonas palustris (strain ATCC BAA-98 / CGA009) OX=258594 GN=RPA2701 PE=4 SV=1	3.46175	5.05695	0.883082	4.32161	3.5594	5.27931	1.54385	-1.46422	2.25767	-0.418529	-1.83192	1.62758	-2.87782	-0.63383	2.49501	5.57806	1.17701	6.28741	4.0657	0.914753	4.74749	1.85736	3.29994	0.593809	3.90205	2.03131	0.337468	3.31331
RPA4503	Q6N1A5	Uncharacterized protein OS=Rhodopseudomonas palustris (strain ATCC BAA-98 / CGA009) OX=258594 GN=RPA4503 PE=4 SV=1	2.94446	1.21468	0.851027	0.103181	1.72984	3.29078	0.491615	0.958057	0.439476	0.535398	-0.0517861	0.424866	1.99966	-0.156276	0.910546	2.30283	0.302297	0.531479	3.81561	2.30737	1.79173	0.303878	1.05279	0.0881091	0.155395	0.662367	0.336329	0.445436
RPA2983	Q6N5J1	Uncharacterized protein OS=Rhodopseudomonas palustris (strain ATCC BAA-98 / CGA009) OX=258594 GN=RPA2983 PE=4 SV=1	2.23345	1.5283	0.314743	0.0600399	1.71801	3.03856	0.930221	2.26813	1.54587	0.52616	0.12514	1.79644	2.88061	1.11497	1.15221	0.0623948	0.126962	1.01485	0.178526	0.220488	1.20651	1.18679	0.12226	-0.174101	1.05676	0.295573	0.335698	1.47696
RPA3591	Q6N3V2	Endoribonuclease L-PSP OS=Rhodopseudomonas palustris (strain ATCC BAA-98 / CGA009) OX=258594 GN=RPA3591 PE=4 SV=1	2.50806	1.45174	1.92656	0.0953292	2.04362	5.39252	0.595959	1.11166	0.607878	1.12867	0.0795419	0.882474	2.53186	0.295669	3.06271	3.74686	0.910001	4.50086	1.45717	1.05764	3.36802	0.750755	1.06571	0.217751	1.04739	0.557625	0.33544	1.764
RPA2538	Q6N6S6	Putative acyl-CoA carboxylase, beta chain OS=Rhodopseudomonas palustris (strain ATCC BAA-98 / CGA009) OX=258594 GN=RPA2538 PE=4 SV=1	3.00088	0.116997	3.88096	0.511457	0.301475	3.73735	0.269187	0.403068	-0.0230851	-0.86156	0.101995	0.0566105	0.441743	0.0713484	2.53794	0.90395	0.140262	0.825014	2.84215	1.26954	2.53457	0.581801	0.516196	-0.0523581	0.230573	0.716077	0.334684	0.661776
RPA1028	Q6NB02	Molybdenum cofactor biosynthesis protein B OS=Rhodopseudomonas palustris (strain ATCC BAA-98 / CGA009) OX=258594 GN=moaB PE=3 SV=1	1.61709	1.75754	0.0297388	4.47812	0.724972	0.797227	1.73925	-0.355713	-0.332766	0.00938855	-0.798139	0.190249	-0.259945	-0.266643	0.15714	1.89125	0.368838	1.75531	1.42421	0.677396	2.54238	0.133056	0.825512	0.251353	0.774673	0.599562	0.334047	1.16741
RPA2171	Q6N7T5	Uncharacterized protein OS=Rhodopseudomonas palustris (strain ATCC BAA-98 / CGA009) OX=258594 GN=RPA2171 PE=4 SV=1	2.90779	0.0646643	2.51643	0.356194	5.25484	7.62294	2.75342	0.453014	0.0188804	-0.528858	-0.136126	0.909169	1.73698	0.505082	3.55992	0.916144	0.50995	3.61853	3.80648	0.841421	1.77294	1.3364	0.48422	-0.230033	1.17756	1.41679	0.333954	-0.572665
RPA2608	Q6N6K7	Possible sulfonate binding protein OS=Rhodopseudomonas palustris (strain ATCC BAA-98 / CGA009) OX=258594 GN=RPA2608 PE=3 SV=1	0.24029	5.05906	0.128016	2.59861	3.92549	2.66871	3.43798	-0.0937269	1.35207	-0.055236	-0.798575	-1.06662	0.627615	1.15247	2.27274	2.86784	0.224488	2.40011	3.50567	1.25292	8.48971	0.655977	1.63213	0.0679573	0.353744	0.642432	0.331948	2.38905
RPA1616	Q6N9D3	DUF2927 domain-containing protein OS=Rhodopseudomonas palustris (strain ATCC BAA-98 / CGA009) OX=258594 GN=RPA1616 PE=4 SV=1	4.80997	0.148515	0.336113	2.33019	3.3296	5.41051	2.91276	1.16212	-0.126226	-0.231267	-0.424558	0.938049	1.62411	0.972057	2.09967	0.258467	0.0202791	3.5116	1.77327	1.1873	1.68303	0.55052	-0.273919	-0.00699675	0.868156	0.600852	0.331758	0.61606
RPA0300	Q6ND09	Dephospho-CoA kinase OS=Rhodopseudomonas palustris (strain ATCC BAA-98 / CGA009) OX=258594 GN=coaE PE=3 SV=1	6.32491	3.7729	0.627224	1.64969	4.01877	0.302649	3.30703	0.379182	0.406903	0.0553499	-0.113672	0.247563	-0.0350132	0.265474	3.40045	0.603423	0.200594	3.00928	4.61646	2.50893	4.01276	0.308087	-0.691232	-0.0291193	0.261348	0.45657	0.330125	0.631021
RPA0387	Q6NCT2	Methionine aminopeptidase OS=Rhodopseudomonas palustris (strain ATCC BAA-98 / CGA009) OX=258594 GN=map PE=3 SV=1	2.08768	3.86223	1.73774	3.74794	1.34375	4.93632	5.16875	-0.448741	0.747136	0.466586	-0.574446	0.247373	-1.15109	0.95016	2.2817	0.193691	0.634201	2.33371	2.07264	2.67142	1.70087	0.339846	-0.114121	0.116893	0.391501	0.261714	0.329427	0.299799
RPA0610	Q6NC62	Hydroxyacylglutathione hydrolase OS=Rhodopseudomonas palustris (strain ATCC BAA-98 / CGA009) OX=258594 GN=gloB PE=3 SV=1	3.85566	5.45517	3.70691	0.120293	0.246156	1.3272	1.30569	-0.438748	-0.596643	-0.403227	-0.0174634	-0.0293394	-0.142449	-0.137573	1.98845	2.30089	1.04551	4.93462	5.34807	4.70552	3.59091	0.252362	0.404733	-0.0786916	0.454555	0.431366	0.328198	0.568334
RPA0849	Q6NBH9	Uncharacterized protein OS=Rhodopseudomonas palustris (strain ATCC BAA-98 / CGA009) OX=258594 GN=RPA0849 PE=4 SV=1	0.0263325	3.09545	6.43676	1.69353	0.23008	4.46302	1.22322	-0.00660816	-0.449845	-1.14448	-0.244417	0.0411998	0.76388	-0.254785	2.36654	3.0849	0.0531225	2.47881	4.56697	3.04481	2.52579	0.387046	0.611343	0.009713	0.25513	0.50678	0.327148	0.374325
RPA4395	Q6N1L0	Transcriptional regulator, XRE family OS=Rhodopseudomonas palustris (strain ATCC BAA-98 / CGA009) OX=258594 GN=RPA4395 PE=3 SV=1	0.71029	2.58898	2.55122	3.60985	3.49968	4.09061	1.07561	0.105151	-0.346467	-0.346863	0.516059	0.547375	0.545848	-0.13798	0.293295	1.25279	0.445592	0.294928	1.89057	1.57297	1.34271	0.09027	0.435627	-0.117117	-0.0974026	0.420965	0.323599	-0.415939
RPA4142	Q6N2A8	Ribonuclease VapC OS=Rhodopseudomonas palustris (strain ATCC BAA-98 / CGA009) OX=258594 GN=vapC PE=3 SV=1	0.666717	1.67772	0.247641	0.436294	0.171514	2.04927	0.0233812	0.193943	0.498549	-0.0940694	-0.261878	0.0527578	-0.591428	-0.0101899	0.470551	1.709	0.488488	2.47336	1.73534	0.991378	0.647234	0.152997	1.06427	-0.278617	0.534909	0.492849	0.322051	0.287476
RPA4239	Q6N213	Uncharacterized protein OS=Rhodopseudomonas palustris (strain ATCC BAA-98 / CGA009) OX=258594 GN=RPA4239 PE=4 SV=1	2.00367	3.52896	1.63376	0.288387	1.2362	3.80838	2.48032	0.330259	-0.935537	-0.484758	-0.0856593	0.160872	0.598993	-0.653007	1.53727	0.0566605	2.46598	6.99282	2.78657	2.68615	7.40076	0.402201	-0.0440213	0.430863	1.79949	0.55014	0.321286	1.72594
RPA1645	Q6N9A4	DUF3222 domain-containing protein OS=Rhodopseudomonas palustris (strain ATCC BAA-98 / CGA009) OX=258594 GN=RPA1645 PE=1 SV=1	2.60714	1.42826	0.822024	0.946628	3.0335	5.15391	2.03161	0.629637	0.142146	-0.871399	-0.355901	-0.466047	1.49991	-0.664992	1.76774	0.958147	0.930613	0.288334	0.763949	0.9252	0.250641	0.569364	-0.510141	-0.299561	-0.0939235	0.212747	0.321235	-0.313857
RPA3051	Q6N5C8	Phosphoribosylformylglycinamidine cyclo-ligase OS=Rhodopseudomonas palustris (strain ATCC BAA-98 / CGA009) OX=258594 GN=purM PE=3 SV=1	4.1611	3.53844	0.648352	1.47912	0.772115	3.848	0.494998	-0.56771	-0.826799	0.167757	-0.407304	-0.266031	-0.888787	-0.203089	0.956178	0.032415	0.704099	0.464212	0.20864	0.94504	0.312329	0.40224	0.0255648	0.387747	0.29633	0.140628	0.320255	0.294549
RPA0010	Q6NDU4	Possible glutamate uptake transcriptional regulator, AsnC family OS=Rhodopseudomonas palustris (strain ATCC BAA-98 / CGA009) OX=258594 GN=RPA0010 PE=4 SV=1	0.0202281	0.272152	0.0601485	0.128472	0.0141532	0.0590393	0.407541	0.0254748	-0.233903	0.0629356	0.146851	-0.0182673	-0.132571	0.354902	1.33007	1.27939	0.409647	0.744984	0.812696	0.334226	0.218743	0.853531	0.898645	0.334852	0.60096	0.61553	0.319012	0.241893
RPA0453	Q6NCL9	Possible NifU-like domain (Residues 119-187) OS=Rhodopseudomonas palustris (strain ATCC BAA-98 / CGA009) OX=258594 GN=RPA0453 PE=4 SV=1	0.645686	2.05292	4.97536	0.0721727	1.796	2.59138	0.630063	0.138225	-0.32623	-0.793175	0.016151	-0.266028	0.330537	-0.0855821	0.738212	1.51972	0.259171	1.80141	0.705149	1.15721	0.474587	0.225131	-0.388668	-0.0389527	0.389116	0.218452	0.317159	-0.131751
RPA3557	Q6N3Y5	Thiol-disulfide isomerase and thioredoxins OS=Rhodopseudomonas palustris (strain ATCC BAA-98 / CGA009) OX=258594 GN=RPA3557 PE=4 SV=1	0.231688	0.530897	0.269829	0.392101	0.772427	5.65286	0.212189	-0.0350135	0.0681523	0.0784218	-0.0598283	-0.115208	0.452997	-0.0537566	0.0740185	0.303654	0.356742	2.16746	1.79645	1.64365	1.1516	-0.017116	0.146082	-0.0614853	0.318942	0.226777	0.317125	0.229
RPA1072	Q6NAV8	TIGR02301 family protein OS=Rhodopseudomonas palustris (strain ATCC BAA-98 / CGA009) OX=258594 GN=RPA1072 PE=4 SV=1	2.90383	3.51836	0.408474	0.717046	0.387915	3.99085	1.24682	0.841107	0.977199	0.147157	0.310909	0.152094	1.09048	0.453585	0.934411	1.77867	1.3992	1.4073	1.84393	1.0414	3.16895	0.287991	0.57105	0.264987	0.284174	0.337099	0.31594	0.85387
RPA0287	Q6ND22	Leucine--tRNA ligase OS=Rhodopseudomonas palustris (strain ATCC BAA-98 / CGA009) OX=258594 GN=leuS PE=3 SV=1	0.758205	1.0163	0.401666	1.95686	0.436849	0.41229	2.1331	-0.109168	0.139918	-0.110625	0.442275	0.0781984	0.17143	0.323738	0.348627	1.11811	0.550879	2.75723	0.386359	1.56991	1.72875	-0.0999356	0.382874	-0.151705	-0.603124	0.110824	0.31443	-0.679804
RPA0389	Q6NCT0	Putative penicillin-insensitive murein endopeptidase A OS=Rhodopseudomonas palustris (strain ATCC BAA-98 / CGA009) OX=258594 GN=mepA PE=4 SV=1	1.45018	1.31921	0.829791	2.32049	1.805	0.0508184	0.0573762	-0.363472	-0.362532	-0.858045	0.578075	-0.526155	0.0311579	-0.0489477	0.712969	0.152192	0.38485	0.623044	0.887822	1.21818	1.37406	0.202636	-0.0728626	0.164328	-0.199267	-0.310866	0.314375	-0.60575
RPA4029	Q6N2M1	Possible branched-chain amino acid ABC transport system substrate-binding protein OS=Rhodopseudomonas palustris (strain ATCC BAA-98 / CGA009) OX=258594 GN=RPA4029 PE=4 SV=1	4.56192	9.51944	8.80611	3.8216	7.10712	2.01101	7.98051	0.582979	1.9369	2.54112	0.789562	1.09938	0.30773	1.07557	9.50792	5.57646	3.60994	7.87074	4.78508	3.06989	4.36126	1.86568	3.07455	0.605352	1.69902	0.530502	0.314222	1.43633
RPA2853	Q6N5W7	Proline-rich region OS=Rhodopseudomonas palustris (strain ATCC BAA-98 / CGA009) OX=258594 GN=RPA2853 PE=4 SV=1	5.42553	5.2693	3.78733	4.28585	4.96035	2.74738	3.09374	0.55449	-0.785203	-0.487825	0.413176	0.469707	0.400726	0.36554	0.0981345	4.50914	0.132953	0.165148	1.94003	3.11721	2.50949	0.0137306	-0.672569	0.0250901	-0.0207045	0.162706	0.314063	-0.501771
RPA0446	Q6NCM6	Endoribonuclease YbeY OS=Rhodopseudomonas palustris (strain ATCC BAA-98 / CGA009) OX=258594 GN=ybeY PE=3 SV=1	1.15965	1.32898	0.551231	0.849392	0.0276712	4.68126	0.602224	0.511448	0.46669	-0.252898	0.313972	0.0169099	1.4428	0.205159	0.870643	0.950216	0.12283	0.708129	1.02959	0.639134	0.80182	0.523539	0.477764	-0.070617	0.319051	0.459532	0.313811	0.420161
RPA2788	Q6N630	Possible methyltransferase OS=Rhodopseudomonas palustris (strain ATCC BAA-98 / CGA009) OX=258594 GN=RPA2788 PE=4 SV=1	3.93282	1.60184	0.643217	2.40076	0.26969	1.66848	0.430813	-1.22292	-0.732323	0.360234	-0.838558	0.119521	-1.69168	0.225167	0.235022	0.514864	0.662599	0.45218	0.0811028	1.34024	1.48096	-0.0794859	-0.219068	-0.192788	-0.200848	-0.0388563	0.313783	-2.1389
RPA4760	Q6N0K2	Uncharacterized protein OS=Rhodopseudomonas palustris (strain ATCC BAA-98 / CGA009) OX=258594 GN=RPA4760 PE=4 SV=1	5.40001	5.13642	4.85286	1.60524	4.52754	6.13489	0.458585	1.32341	1.06522	1.0837	-0.453051	-0.821271	1.55305	-0.128341	3.58872	1.53527	3.69405	3.09109	1.94442	2.15903	1.71264	-0.664491	0.336044	-0.626665	-0.354974	-0.343018	0.310954	-0.271339
RPA2524	Q6N6U0	NAD-dependent protein deacetylase OS=Rhodopseudomonas palustris (strain ATCC BAA-98 / CGA009) OX=258594 GN=cobB PE=3 SV=1	0.206626	3.09554	1.97953	0.841891	1.07538	0.0699133	0.75616	0.0983409	0.96106	0.685309	-0.356386	0.274159	0.038771	0.301464	0.531527	0.115168	0.638937	0.969548	0.883264	1.25944	0.529265	-0.163073	-0.193169	0.187389	0.329999	0.237085	0.309888	0.158258
RPA3611	Q6N3T2	ErfK/YbiS/YcfS/YnhG OS=Rhodopseudomonas palustris (strain ATCC BAA-98 / CGA009) OX=258594 GN=RPA3611 PE=3 SV=1	1.27815	7.67417	5.75468	1.95483	5.45222	1.5038	1.82053	-0.332757	-2.10099	-0.748415	0.218173	0.81262	-0.301706	-0.272696	0.706971	3.44861	1.16708	2.90925	1.61452	3.55667	2.37161	-0.112341	-0.757616	0.137426	0.256552	0.151289	0.30909	-0.679829
RPA4770	Q6N0J2	Protein ApaG OS=Rhodopseudomonas palustris (strain ATCC BAA-98 / CGA009) OX=258594 GN=apaG PE=3 SV=1	2.98485	3.33093	1.99902	2.99379	0.756009	3.34907	0.550674	-0.667107	0.681527	0.391944	-0.612136	-0.166845	-0.765911	-0.15698	1.34675	1.60718	0.428497	2.25188	2.17018	1.85132	4.20763	0.224277	0.630847	0.114003	0.415393	0.388503	0.305784	0.814208
RPA3428	Q6N4B1	DUF3126 family protein OS=Rhodopseudomonas palustris (strain ATCC BAA-98 / CGA009) OX=258594 GN=RPA3428 PE=4 SV=1	2.53451	1.77675	1.02643	1.53278	0.930007	3.24235	0.700598	1.5088	1.21271	-0.645121	1.01428	0.72683	1.96537	0.576316	2.85095	1.81872	1.36837	4.35281	2.96833	1.00144	2.688	0.709678	0.820637	0.313912	1.27041	0.675542	0.304976	1.04423
RPA0477	Q6NCJ5	DUF937 domain-containing protein OS=Rhodopseudomonas palustris (strain ATCC BAA-98 / CGA009) OX=258594 GN=RPA0477 PE=4 SV=1	1.80387	0.233547	4.40757	4.08168	1.13121	1.355	4.19057	0.267432	-0.0483508	-0.76727	-1.13316	-0.167727	0.192338	-1.22472	0.835415	4.81821	1.00359	0.692268	0.5846	1.81428	2.01978	0.1654	1.53035	-0.20322	-0.123619	0.151099	0.304805	0.410175
RPA0325	Q6NCZ2	Leucine-binding protein domain-containing protein OS=Rhodopseudomonas palustris (strain ATCC BAA-98 / CGA009) OX=258594 GN=RPA0325 PE=4 SV=1	3.82795	4.81781	0.0473948	0.70533	0.730679	1.65458	0.127785	-1.09411	-1.20907	-0.0227727	-0.219406	-0.270549	-0.691361	0.0534752	0.731262	0.0919161	0.783803	1.17001	0.184232	1.17208	1.27168	-0.251757	-0.0731059	0.252577	-0.339964	0.085851	0.30373	0.552139
RPA1634	Q6N9B5	Flagellar FliJ protein OS=Rhodopseudomonas palustris (strain ATCC BAA-98 / CGA009) OX=258594 GN=RPA1634 PE=3 SV=1	6.23666	3.37524	1.98959	2.75615	2.28317	8.23885	2.14537	1.11313	-0.565705	-0.395539	0.351335	0.256389	1.82851	0.378013	5.87183	2.05248	1.02696	1.92557	4.34528	2.6554	6.88856	0.892496	0.846033	0.142612	0.14481	0.476473	0.303067	1.09348
RPA3023	Q6N5F6	Aldo/keto reductase OS=Rhodopseudomonas palustris (strain ATCC BAA-98 / CGA009) OX=258594 GN=RPA3023 PE=4 SV=1	0.759927	0.380717	3.77959	0.241439	1.51586	0.488159	1.16848	-0.110452	0.0928756	-0.359973	0.0339122	-0.169626	-0.187575	-0.175755	3.6361	0.901422	2.55882	2.32038	2.52397	3.70341	0.0326781	0.72997	0.187383	-0.320776	0.20623	0.407508	0.302321	-0.0191472
RPA3442	Q6N497	Putative cyclase OS=Rhodopseudomonas palustris (strain ATCC BAA-98 / CGA009) OX=258594 GN=RPA3442 PE=4 SV=1	0.43792	0.00199832	1.93586	0.704424	0.22576	1.95446	0.0500861	-0.349513	0.00303606	1.11831	-0.308775	0.146712	-0.862087	-0.0313943	2.18949	2.00601	0.333976	2.50649	0.209593	0.474961	1.94542	0.867685	1.13799	-0.214339	1.15812	0.224717	0.301676	1.05402
RPA1734	Q6N916	Putative amidotransferase, subunit A OS=Rhodopseudomonas palustris (strain ATCC BAA-98 / CGA009) OX=258594 GN=RPA1734 PE=3 SV=1	5.99215	1.32547	0.591152	3.21828	2.1215	4.38155	0.539552	-0.909852	-0.248482	-0.1732	-0.614049	-0.282315	-0.997512	0.151644	1.76204	0.690802	1.00745	2.61883	1.69219	2.26468	2.52017	0.431477	0.120087	0.176759	0.308011	0.316258	0.30066	0.521215
RPA4645	Q6N0W5	Fructose-1,6-bisphosphatase class 1 OS=Rhodopseudomonas palustris (strain ATCC BAA-98 / CGA009) OX=258594 GN=fbp PE=3 SV=1	0.589864	1.78492	0.0694623	0.780821	0.691558	1.83831	0.221951	-0.114851	-0.307826	0.0274294	0.18297	0.133628	-0.375866	0.0714727	4.50539	0.0738672	2.04952	0.975802	0.444257	3.05491	4.02786	0.734395	0.0357263	-0.298548	0.139128	-0.0913136	0.300193	-1.04309
RPA4498	Q6N1B0	Anthranilate synthase OS=Rhodopseudomonas palustris (strain ATCC BAA-98 / CGA009) OX=258594 GN=trpG PE=4 SV=1	2.90157	0.50228	1.03826	1.83668	1.42286	5.16826	0.140781	-0.528238	-0.126427	-0.340403	-0.380051	-0.24076	-0.989569	-0.0647638	3.87396	0.231211	0.826112	1.70763	1.67539	1.83927	1.28192	0.646352	0.15372	0.140484	-0.243417	0.300184	0.300104	-0.269815
RPA3745	Q6N3E9	DUF992 domain-containing protein OS=Rhodopseudomonas palustris (strain ATCC BAA-98 / CGA009) OX=258594 GN=RPA3745 PE=4 SV=1	0.0973498	0.122915	0.133841	1.427	1.21059	0.408661	0.268524	-0.0445748	-0.0786548	0.0666592	-0.396889	0.252812	0.173735	0.0901563	1.03154	1.02372	1.29511	2.233	2.47903	0.514092	1.46848	0.442567	0.54914	0.485349	0.675863	0.907332	0.298266	0.461311
RPA1599	Q6N9F0	DUF427 domain-containing protein OS=Rhodopseudomonas palustris (strain ATCC BAA-98 / CGA009) OX=258594 GN=RPA1599 PE=4 SV=1	0.138071	2.81115	5.86434	4.73601	3.89091	0.729114	1.53997	-0.0284928	-0.368385	-1.39851	-0.761255	-0.538738	0.140128	-0.349541	4.88435	0.126298	4.26263	3.43924	0.29824	0.896674	2.11044	-0.922688	0.0523316	-0.794478	-0.895775	-0.13459	0.296976	-0.612696
RPA2656	Q6N6G1	Beta-1-3, beta-1-6-glucan biosynthesis protein OS=Rhodopseudomonas palustris (strain ATCC BAA-98 / CGA009) OX=258594 GN=RPA2656 PE=4 SV=1	0.782588	0.0127327	0.682482	1.35696	0.956518	2.55856	0.808532	-0.154925	-0.00406318	-0.180475	-0.245101	0.195023	0.436898	-0.159221	0.668582	0.174734	0.132694	3.12862	2.84895	6.1816	1.57959	0.0621442	-0.0308796	0.01287	0.227137	0.332207	0.296839	0.205797
RPA2869	Q6N5V1	Possible flavin-dependent oxidoreductase OS=Rhodopseudomonas palustris (strain ATCC BAA-98 / CGA009) OX=258594 GN=RPA2869 PE=4 SV=1	3.20744	6.54119	1.65793	6.07552	2.73914	5.38234	3.30693	-0.348095	-0.441597	0.160172	-0.519712	0.274017	-1.02741	-0.213241	3.76687	3.03708	2.83647	7.02558	2.99846	2.5745	4.07974	0.61241	1.0585	0.386663	1.13441	0.511138	0.295209	1.06904
RPA1187	Q6NAJ8	NUDIX hydrolase OS=Rhodopseudomonas palustris (strain ATCC BAA-98 / CGA009) OX=258594 GN=RPA1187 PE=4 SV=1	0.469198	0.530726	1.0387	1.16043	0.369457	3.8352	0.438971	-0.114047	-0.128778	0.286565	0.224684	0.0940649	-0.770345	0.105948	1.10083	0.639661	0.130102	2.9313	0.862794	1.38981	0.37694	0.396318	-0.777403	-0.0381072	0.614796	0.27109	0.294761	-0.149697
RPA3024	Q6N5F5	Uncharacterized protein OS=Rhodopseudomonas palustris (strain ATCC BAA-98 / CGA009) OX=258594 GN=RPA3024 PE=4 SV=1	2.76523	1.70306	0.0520276	0.473901	0.0334968	3.42911	0.123559	1.66565	1.29528	0.0525907	0.377837	0.0446136	2.05858	-0.117735	0.168676	0.834312	1.76632	1.12584	0.524916	0.390827	0.170136	-0.144987	-0.341436	-0.95462	0.387815	0.360859	0.294704	0.361934
RPA4134	Q6N2B6	Transcriptional regulatorf, XRE family OS=Rhodopseudomonas palustris (strain ATCC BAA-98 / CGA009) OX=258594 GN=RPA4134 PE=4 SV=1	1.84119	1.21938	0.0686198	1.02747	1.11671	2.59432	0.957347	1.41726	1.00219	-0.0992766	0.903936	0.925035	1.92413	0.815135	0.0742587	1.65347	0.0743403	0.852072	0.590452	0.683661	0.715471	-0.0677748	0.786022	0.0557024	0.348479	0.429995	0.293165	-0.347101
RPA0558	Q6NCB4	Phosphoribosylaminoimidazole-succinocarboxamide synthase OS=Rhodopseudomonas palustris (strain ATCC BAA-98 / CGA009) OX=258594 GN=purC PE=3 SV=1	4.95402	0.722756	1.34659	0.319846	2.79848	2.79585	0.24419	-0.410738	-0.154294	0.162987	0.0472348	0.278247	-0.237559	-0.0959778	0.977223	0.174362	0.118595	1.37092	1.37419	2.44523	1.46867	0.238172	0.0913562	0.0270204	0.220496	0.316402	0.288851	-0.709442
RPA4307	Q6N1U7	Methyl-accepting chemotaxis receptor/sensory transducer OS=Rhodopseudomonas palustris (strain ATCC BAA-98 / CGA009) OX=258594 GN=RPA4307 PE=3 SV=1	5.28419	0.35527	2.04294	2.68467	2.17665	3.77445	0.887463	0.823844	0.0637538	-0.460723	0.315664	0.189008	0.650818	0.139627	3.44929	0.390706	2.03378	0.700507	2.63482	1.26779	5.55466	0.665962	0.305402	0.323127	0.154209	0.60602	0.288362	1.95061
RPA3817	Q6N377	Adenylosuccinate lyase OS=Rhodopseudomonas palustris (strain ATCC BAA-98 / CGA009) OX=258594 GN=purB PE=3 SV=1	1.03989	0.833709	1.61689	0.288145	0.679215	0.146709	0.317115	0.362217	-0.300453	-0.847698	0.154807	0.249411	-0.0739935	0.270082	0.183654	0.208987	0.301664	2.17863	0.166979	0.761978	1.52291	-0.0862899	0.234141	0.145677	-0.683924	-0.0752426	0.287715	-0.79587
RPA2105	Q6N7Z9	Non-heme chloroperoxidase OS=Rhodopseudomonas palustris (strain ATCC BAA-98 / CGA009) OX=258594 GN=RPA2105 PE=4 SV=1	6.72784	5.34973	2.82322	4.49802	1.28405	7.1997	2.36491	-1.48216	-0.66451	-0.306812	-0.613229	0.146636	-1.54708	-0.347893	1.32121	0.33986	0.162802	5.76496	0.219517	3.70796	3.78353	-0.206698	-0.079472	-0.0411794	0.832681	-0.0381117	0.286715	0.607782
RPA4366	Q6N1N9	Pyrroline-5-carboxylate reductase OS=Rhodopseudomonas palustris (strain ATCC BAA-98 / CGA009) OX=258594 GN=proC PE=3 SV=1	4.41224	2.72419	2.08912	1.66144	1.13375	6.43642	1.10858	-0.929575	-0.20499	-0.310511	0.33557	0.20119	-1.23897	-0.150004	0.628429	0.0561595	0.0168697	0.037632	0.361949	1.41995	1.76087	-0.197783	-0.060951	0.00673061	-0.0129997	0.132319	0.28584	-1.06356
RPA4323	Q6N1T1	Uncharacterized protein OS=Rhodopseudomonas palustris (strain ATCC BAA-98 / CGA009) OX=258594 GN=RPA4323 PE=4 SV=1	4.32659	0.261762	1.23428	2.25846	1.46106	3.98769	0.657972	0.866228	0.101635	-0.374661	0.503556	0.241448	0.79447	0.228524	5.78898	4.34863	0.247443	2.68787	4.58062	2.47856	0.967056	0.938052	1.21811	0.0301838	0.303057	0.427784	0.285794	0.165058
RPA3713	Q6N3I1	Pimeloyl-CoA dehydrogenase (Small subunit) OS=Rhodopseudomonas palustris (strain ATCC BAA-98 / CGA009) OX=258594 GN=pimD PE=3 SV=1	3.09499	0.603068	0.313687	1.47464	1.92513	3.20883	0.881943	-0.92472	-0.24395	0.153232	-0.584468	-0.615209	-1.02436	-0.459349	0.980516	2.6665	1.21765	1.24011	0.764631	0.962445	0.00394423	0.287995	1.18403	0.379308	-0.382932	0.225933	0.284819	-0.00314833
RPA2733	Q6N685	DUF1843 domain-containing protein OS=Rhodopseudomonas palustris (strain ATCC BAA-98 / CGA009) OX=258594 GN=RPA2733 PE=4 SV=1	5.30181	5.78491	0.229833	2.09628	3.98382	7.99238	1.66392	0.721003	0.645802	-0.0476126	-0.311431	0.389456	1.09485	0.189883	4.18808	7.36513	2.4064	5.72945	4.89043	3.29784	2.47993	0.392434	1.11915	0.308425	0.647856	0.601758	0.283656	0.459816
RPA4313	Q6N1U1	Putative acetyltransfersase OS=Rhodopseudomonas palustris (strain ATCC BAA-98 / CGA009) OX=258594 GN=RPA4313 PE=4 SV=1	1.78686	1.02466	0.107597	2.29719	1.3584	2.63779	2.43389	0.317869	0.225212	0.0351971	0.411721	0.268669	0.475248	0.417556	2.59221	0.55456	0.0126133	0.44575	0.769642	1.60781	2.84149	0.591481	-0.346505	0.00435721	0.132586	0.175225	0.282744	0.587805
RPA0582	Q6NC90	DUF1330 domain-containing protein OS=Rhodopseudomonas palustris (strain ATCC BAA-98 / CGA009) OX=258594 GN=RPA0582 PE=1 SV=1	0.406838	2.20803	0.476132	0.617876	0.0862719	2.19104	0.871441	-0.0884112	0.393415	0.152812	0.127832	0.0246832	-0.406557	0.225627	3.99181	1.07768	2.35728	4.17847	2.96768	1.21044	4.0661	0.927835	0.370469	0.520918	1.00811	0.643139	0.282138	0.936267
RPA0983	Q6NB47	Possible phthalate dioxygenase OS=Rhodopseudomonas palustris (strain ATCC BAA-98 / CGA009) OX=258594 GN=RPA0983 PE=4 SV=1	1.79417	4.08852	2.98232	1.11034	3.02291	3.50186	2.65018	-0.41568	-0.656341	-0.714538	0.236308	-0.596364	-0.558905	0.77333	2.13755	3.06612	1.40268	3.01773	3.1236	1.77295	2.30354	0.358191	2.09002	0.264305	0.554262	0.645472	0.280476	1.03762
RPA2028	Q6N876	CMD domain-containing protein OS=Rhodopseudomonas palustris (strain ATCC BAA-98 / CGA009) OX=258594 GN=RPA2028 PE=4 SV=1	0.592652	0.198362	0.72574	1.71816	2.70541	1.6867	1.24492	0.605505	-0.31661	-0.830626	-1.4931	2.08776	1.35386	-1.27157	2.21878	1.87104	0.958161	0.080473	0.49175	0.618489	1.35944	-0.951606	-1.88012	0.420649	0.0544767	-0.218126	0.279873	-1.51166
RPA4834	Q6N0C9	Peptide methionine sulfoxide reductase MsrA OS=Rhodopseudomonas palustris (strain ATCC BAA-98 / CGA009) OX=258594 GN=msrA PE=3 SV=1	3.35515	0.458396	2.10257	5.87446	1.55817	4.48179	4.96857	-1.9241	-0.150659	0.755038	-1.30768	-0.278656	-2.43159	-0.953631	1.23569	0.28594	1.08121	3.47874	0.149582	0.384616	0.159063	-0.648863	0.280214	0.571489	1.33918	-0.161227	0.275781	0.127072
RPA0332	Q6NCY5	Uncharacterized protein OS=Rhodopseudomonas palustris (strain ATCC BAA-98 / CGA009) OX=258594 GN=RPA0332 PE=4 SV=1	1.41608	4.80271	0.85242	4.08312	7.13177	5.98491	0.704276	-0.234712	-0.394174	0.08696	0.6369	0.720825	-1.33597	0.133037	0.670171	1.94916	0.616346	2.31397	1.94987	2.82576	4.47929	-0.107478	0.401274	0.199171	0.182188	0.151341	0.275463	-0.343405
RPA4818	Q6N0E5	Peptidase OS=Rhodopseudomonas palustris (strain ATCC BAA-98 / CGA009) OX=258594 GN=RPA4818 PE=4 SV=1	0.275359	0.0608799	0.119247	0.353743	0.964896	1.00015	0.0103841	-0.380877	0.11556	0.207006	-0.79549	-1.12298	1.12878	-0.00657375	0.269712	0.111426	1.381	0.389162	0.0991339	0.342563	2.09921	0.259274	0.13245	0.660365	0.462432	-0.110388	0.27515	1.65223
RPA2445	Q6N718	Peptidase M48 domain-containing protein OS=Rhodopseudomonas palustris (strain ATCC BAA-98 / CGA009) OX=258594 GN=RPA2445 PE=4 SV=1	3.31308	0.808162	2.36738	3.69885	1.77766	4.3668	0.509219	0.612387	-0.297933	-0.449862	0.631943	0.298615	1.08216	-0.144331	3.74614	0.55271	1.25638	1.78711	0.755362	1.79752	0.00110933	0.551889	0.169554	-0.188267	-0.194663	0.171784	0.274987	-0.000165879
RPA1278	Q6NAA7	GatB/Yqey OS=Rhodopseudomonas palustris (strain ATCC BAA-98 / CGA009) OX=258594 GN=RPA1278 PE=4 SV=1	0.351773	0.841303	1.13992	2.11338	3.45107	5.91845	0.350706	0.0491008	0.11276	-0.145121	-0.255257	0.239331	0.500943	-0.0499547	0.110989	2.77718	1.01598	5.06341	4.29182	3.08379	3.25462	0.0199313	0.644334	0.117157	0.641819	0.285837	0.274955	0.969527
RPA1045	Q6NAY5	Glycine--tRNA ligase alpha subunit OS=Rhodopseudomonas palustris (strain ATCC BAA-98 / CGA009) OX=258594 GN=sygA PE=3 SV=1	3.68616	3.3737	0.116756	0.131032	1.42359	6.34484	0.248836	0.801994	0.702905	-0.0402233	0.0590412	0.283499	1.74657	0.0993582	1.47292	4.25223	1.6721	2.1979	4.85367	2.46827	3.43519	0.348908	1.5102	0.252628	0.397986	0.752357	0.274149	0.536832
RPA3035	Q6N5E4	Uncharacterized protein OS=Rhodopseudomonas palustris (strain ATCC BAA-98 / CGA009) OX=258594 GN=RPA3035 PE=4 SV=1	2.20715	0.0532528	0.0602934	2.09845	0.0799826	1.19408	0.33573	-0.569913	0.0350838	0.0361722	-0.670428	0.0330695	-0.343147	0.187922	2.66627	0.175729	0.292715	1.53863	2.19342	1.43711	1.11739	0.541302	-0.18513	-0.0685236	-0.222897	0.37605	0.273119	-0.498464
RPA3759	Q6N3D5	Putative 5-carboxymethyl-2-hydroxymuconate isomerase OS=Rhodopseudomonas palustris (strain ATCC BAA-98 / CGA009) OX=258594 GN=hpcD PE=4 SV=1	2.84528	0.961589	1.44965	3.80156	0.75391	2.58179	7.01263	-0.85504	0.218326	0.291697	-0.613157	-0.201422	-1.17864	1.76593	2.01885	1.43968	0.77241	5.9622	2.06499	2.21473	4.68992	0.243572	1.14445	0.240902	0.994067	0.477269	0.272808	1.28964
RPA1175	Q6NAK9	Response regulator receiver (CheY-like protein) OS=Rhodopseudomonas palustris (strain ATCC BAA-98 / CGA009) OX=258594 GN=RPA1175 PE=4 SV=1	2.55952	2.58725	0.824553	1.2084	0.185789	2.13336	0.800776	0.305907	0.302009	-0.116553	0.153644	-0.0485032	0.238234	0.153977	2.3831	1.1917	0.504393	1.32334	1.10587	1.33469	1.96946	0.43888	0.509119	-0.121838	-0.313617	0.216211	0.272577	0.403171
RPA3169	Q6N514	Octanoyltransferase OS=Rhodopseudomonas palustris (strain ATCC BAA-98 / CGA009) OX=258594 GN=lipB PE=3 SV=1	0.748405	1.85402	4.29894	1.01603	2.01813	6.69285	4.5715	-0.153559	-0.414793	-0.684952	0.301872	-0.460206	1.35713	-0.738825	0.379328	0.262091	0.234081	1.19916	2.82218	1.05456	1.04654	-0.12332	-0.17958	0.0834	0.273032	0.659245	0.271654	-0.347285
RPA3744	Q6N3F0	Cysteine rich repeat-containing protein OS=Rhodopseudomonas palustris (strain ATCC BAA-98 / CGA009) OX=258594 GN=RPA3744 PE=4 SV=1	3.29914	4.77229	0.625345	1.27438	0.0237892	3.89735	0.944927	1.91778	3.0567	1.48201	-0.748845	0.0316018	2.34939	0.704009	1.79	0.107604	0.587583	0.628986	0.551517	0.532207	0.621932	-0.970004	0.118373	-0.36088	0.204803	0.262361	0.271126	0.971871
RPA0035	Q6NDR9	Phenylalanine--tRNA ligase beta subunit OS=Rhodopseudomonas palustris (strain ATCC BAA-98 / CGA009) OX=258594 GN=pheT PE=3 SV=1	1.27419	0.692469	0.105853	1.926	1.24763	2.09228	1.80574	0.27919	0.190968	0.0400145	0.405852	0.277333	0.431627	0.377286	2.24463	0.613001	0.151453	0.309868	0.531127	1.27599	2.33484	0.555268	-0.367387	-0.0458017	0.109215	0.146674	0.269971	0.544305
RPA0371	Q6NCU8	L-methionine gamma-lyase OS=Rhodopseudomonas palustris (strain ATCC BAA-98 / CGA009) OX=258594 GN=metB PE=3 SV=1	2.05721	2.50062	1.97468	2.18537	1.19489	2.80017	1.98735	-1.061	-0.760073	0.472814	-1.28873	-0.49581	-1.04667	-0.557568	0.336806	0.67411	1.04085	2.21278	0.095516	0.591605	3.26462	0.255659	1.1091	0.447756	0.785446	-0.0761728	0.268431	1.5879
RPA4214	Q6N236	DUF2849 domain-containing protein OS=Rhodopseudomonas palustris (strain ATCC BAA-98 / CGA009) OX=258594 GN=RPA4214 PE=4 SV=1	4.93193	4.0482	0.00737199	1.05924	2.63531	6.48733	0.0440895	0.698656	0.627826	0.00178872	0.157627	0.337361	1.2105	0.0108603	0.834029	0.654024	2.08153	1.05022	4.62917	2.62691	0.344256	0.282134	0.10308	0.198879	0.243703	0.411572	0.266129	0.133914
RPA3037	Q6N5E2	CreA OS=Rhodopseudomonas palustris (strain ATCC BAA-98 / CGA009) OX=258594 GN=RPA3037 PE=4 SV=1	4.31625	0.0662687	1.81924	6.43674	1.18115	5.782	2.4835	-1.01043	-0.0177854	0.228693	-1.12305	-0.19198	-2.54713	-0.520294	0.743451	1.45184	0.591633	1.20766	0.531264	1.4017	1.09415	-0.170234	0.384199	0.140476	0.2731	0.133139	0.265135	0.267938
RPA0943	P62419	Phosphoglycerate kinase OS=Rhodopseudomonas palustris (strain ATCC BAA-98 / CGA009) OX=258594 GN=pgk PE=3 SV=1	3.28357	3.6232	0.632548	0.575449	0.617801	6.55369	0.595097	-0.50725	-0.521688	0.118888	-0.142408	0.120623	-1.15912	-0.210168	1.48375	0.834818	0.179764	0.974614	0.495034	2.41116	2.92073	0.252487	0.198013	0.0324186	0.209353	-0.104525	0.265071	1.19879
RPA1152	Q6NAN2	Uncharacterized protein OS=Rhodopseudomonas palustris (strain ATCC BAA-98 / CGA009) OX=258594 GN=RPA1152 PE=4 SV=1	2.4766	6.72127	6.75808	1.08122	4.88781	0.266066	3.79086	-0.121378	-0.928174	-0.532987	0.102162	-0.351162	0.024452	-0.32566	1.98627	1.37315	1.86487	3.63566	2.65578	2.7228	3.95718	0.255208	-0.266801	0.171977	0.194018	0.28808	0.264886	0.805653
RPA4248	Q6N204	Two-component nitrogen fixation transcriptional regulator fixJ, LuxR family OS=Rhodopseudomonas palustris (strain ATCC BAA-98 / CGA009) OX=258594 GN=fixJ PE=4 SV=1	0.262944	3.58962	1.56108	4.85154	1.01641	2.65118	0.496931	-0.0268895	-0.280285	-0.138974	0.532855	-0.101489	-0.199021	-0.05296	2.50872	2.1639	0.0766933	2.40639	2.72036	1.49694	1.08675	0.373954	0.469859	0.0184225	0.328003	0.375461	0.264413	0.218842
RPA3776	Q6N3B8	Possible RND efflux membrane fusion protein OS=Rhodopseudomonas palustris (strain ATCC BAA-98 / CGA009) OX=258594 GN=RPA3776 PE=3 SV=1	1.64363	3.20251	0.79268	0.550204	2.77686	2.1256	0.528979	0.457087	0.701815	0.242961	0.118284	0.520565	0.462056	0.168669	1.06246	1.08111	0.491392	1.33216	0.214448	1.15524	1.18184	-0.235419	0.535115	-0.146402	-0.378376	0.0930754	0.263047	-0.340406
RPA0465	Q6NCK7	Possible transmembrane protein OS=Rhodopseudomonas palustris (strain ATCC BAA-98 / CGA009) OX=258594 GN=RPA0465 PE=4 SV=1	4.0501	4.10134	0.760275	2.40312	1.19393	0.0934388	2.24024	1.19342	-1.66454	-0.389406	-0.75893	0.366967	0.0498041	-0.866427	4.02769	0.817125	1.27213	0.776284	1.83868	1.32532	4.53236	1.06094	0.356511	0.368797	0.176633	0.350405	0.262763	1.39957
RPA0436	Q6NCN5	Translation initiation factor IF-2 OS=Rhodopseudomonas palustris (strain ATCC BAA-98 / CGA009) OX=258594 GN=infB PE=3 SV=1	3.65025	0.502064	1.76442	1.67274	1.10876	4.02186	0.871855	0.934842	0.169186	-0.741283	0.461694	0.311165	1.05714	0.386458	1.6047	2.13258	1.28382	6.13983	3.75704	2.84663	6.29984	0.291719	0.380277	-0.121675	-0.962561	0.389874	0.261916	-1.21634
RPA2931	Q6N5P3	DUF461 OS=Rhodopseudomonas palustris (strain ATCC BAA-98 / CGA009) OX=258594 GN=RPA2931 PE=4 SV=1	5.15757	9.88916	7.9869	3.44202	3.14158	1.76947	4.26627	0.396039	1.06131	0.509457	-0.430092	0.199984	0.419617	0.525336	1.65121	1.61356	0.476598	3.29157	0.994275	3.30756	4.49448	-0.138089	0.27536	0.059782	-0.237756	0.099859	0.261575	0.924109
RPA2901	Q6N5R9	DUF4124 domain-containing protein OS=Rhodopseudomonas palustris (strain ATCC BAA-98 / CGA009) OX=258594 GN=RPA2901 PE=4 SV=1	2.24786	1.15069	0.470845	0.193371	0.554366	3.34188	1.0433	0.830238	0.46012	-0.428919	-0.137504	-0.24147	1.2574	-0.653524	2.75424	1.08183	0.651142	0.166273	0.973071	1.29139	0.596078	-0.418722	-0.954736	-0.656491	-0.0453348	0.356489	0.259828	-0.832233
RPA1648	Q6N9A1	Membrane permeases, predicted cation efflux pumps OS=Rhodopseudomonas palustris (strain ATCC BAA-98 / CGA009) OX=258594 GN=RPA1648 PE=3 SV=1	0.0530687	0.601964	0.143456	0.150558	0.105994	0.635277	0.404267	-0.0659885	0.545929	0.2189	0.20448	0.114906	0.517592	-0.386763	1.25455	3.21111	2.36114	4.18063	0.0848327	1.57659	3.15877	0.237564	-1.8607	-0.40666	-0.513739	0.0391813	0.259542	-1.09462
RPA2123	Q6N7Y1	NAD(P)-binding domain-containing protein OS=Rhodopseudomonas palustris (strain ATCC BAA-98 / CGA009) OX=258594 GN=RPA2123 PE=4 SV=1	2.36541	0.943687	1.11638	2.82551	2.50707	2.90768	0.38327	-2.14022	-0.369561	0.587038	0.490235	-0.444206	-1.36378	-0.119248	2.81229	4.01906	0.910011	4.71881	2.33379	2.88078	0.462621	-0.376335	-1.48463	0.0908735	0.630936	0.438699	0.259494	-0.26967
RPA3627	Q6N3R6	Glutathione peroxidase OS=Rhodopseudomonas palustris (strain ATCC BAA-98 / CGA009) OX=258594 GN=RPA3627 PE=3 SV=1	2.61776	0.590123	0.236331	3.01904	0.0505501	2.38473	1.19908	-0.588597	-0.156551	0.0795102	-0.6422	-0.0182467	-0.544462	-0.307726	1.88867	1.02584	1.74868	0.203616	2.36104	2.31004	1.28542	0.307976	-0.453695	0.220956	0.024635	0.290871	0.258008	0.360346
RPA3548	Q6N3Z4	Possible serine protease/outer membrane autotransporter OS=Rhodopseudomonas palustris (strain ATCC BAA-98 / CGA009) OX=258594 GN=RPA3548 PE=4 SV=1	0.0781418	2.68404	0.631643	2.59651	1.03358	0.0671371	2.90669	-0.0278699	0.533729	-0.1637	-0.518847	-0.227246	-0.0356655	-0.59651	0.118956	0.934272	1.53501	1.47692	0.192028	0.426861	0.683646	-0.0602599	-0.629336	0.60602	0.481582	0.0777402	0.255287	0.388081
RPA3609	Q6N3T4	Energy-dependent translational throttle protein EttA OS=Rhodopseudomonas palustris (strain ATCC BAA-98 / CGA009) OX=258594 GN=ettA PE=3 SV=1	0.295656	0.936646	1.44763	1.05833	0.115871	0.99061	0.862452	-0.0712848	-0.213191	-0.61635	0.263112	-0.0345491	-0.194323	0.212713	0.729994	1.48233	3.32969	1.6271	0.449631	1.24059	2.08379	0.191854	0.292743	-0.459558	-0.309576	0.137035	0.254837	-0.468919
RPA1112	Q6NAR9	DGPF domain OS=Rhodopseudomonas palustris (strain ATCC BAA-98 / CGA009) OX=258594 GN=RPA1112 PE=3 SV=1	0.32041	0.959172	0.292444	2.01919	0.79497	0.712822	0.0923447	-0.302811	-0.974773	0.651448	1.25348	0.449061	-0.904595	0.0781297	0.143635	0.835692	1.24031	0.43244	0.291533	0.623509	0.808811	-0.113885	1.35138	-1.0464	-0.33149	-0.215063	0.254801	1.4008
RPA4372	Q6N1N3	Class I peptide chain release factor domain OS=Rhodopseudomonas palustris (strain ATCC BAA-98 / CGA009) OX=258594 GN=RPA4372 PE=3 SV=1	0.618707	2.55579	1.45766	0.305173	0.92277	0.874978	0.123171	0.118745	0.411472	-0.544126	-0.0845363	-0.136479	-0.147669	0.0207448	1.8893	4.36251	1.55903	1.22546	1.23942	1.03551	0.995536	0.478871	0.956483	-0.332349	-0.306575	0.259525	0.252069	0.21369
RPA0470	Q6NCK2	Perplasmic binding protein of ABC transporter OS=Rhodopseudomonas palustris (strain ATCC BAA-98 / CGA009) OX=258594 GN=RPA0470 PE=4 SV=1	2.55826	0.39967	1.66188	4.19438	1.20437	5.15227	3.2566	-0.537254	-0.105712	-0.497	-1.21998	-0.28035	1.22146	-0.612198	1.1113	0.309654	0.969572	0.847832	1.20934	1.03303	1.04135	0.329321	-0.177065	-0.27041	0.218145	0.300795	0.249888	0.35843
RPA0747	Q6NBT1	Sulfate/thiosulfate import ATP-binding protein CysA OS=Rhodopseudomonas palustris (strain ATCC BAA-98 / CGA009) OX=258594 GN=cysA PE=3 SV=1	4.95305	2.66113	0.335422	2.42529	3.8066	4.77583	1.35558	1.86107	0.964775	-0.245058	0.778944	1.34644	1.89775	0.612093	0.348369	1.44252	0.654752	0.926299	0.106968	0.400463	0.119402	0.162592	1.28967	0.146307	-0.223317	0.040124	0.249589	-0.0460019
RPA3574	Q6N3W8	Putative thiamin biosynthesis ThiS OS=Rhodopseudomonas palustris (strain ATCC BAA-98 / CGA009) OX=258594 GN=thiS PE=1 SV=1	2.59997	1.07661	1.50105	0.224046	1.2889	3.52308	1.05707	0.560917	0.370303	-0.328208	-0.079506	-0.267456	0.816738	-0.261706	0.300075	1.3756	0.356331	1.92576	1.48063	0.801854	1.26545	-0.163911	0.458104	0.10493	0.462693	0.498277	0.247557	-0.522982
RPA1864	Q6N8N9	Lipoprotein OS=Rhodopseudomonas palustris (strain ATCC BAA-98 / CGA009) OX=258594 GN=RPA1864 PE=4 SV=1	1.53642	1.04728	1.02617	0.212995	1.79237	1.86208	0.53208	0.243423	-0.214927	-0.204354	0.0608623	0.272435	0.259407	0.10719	0.383569	0.0810047	0.997287	0.12052	0.934874	2.10551	1.08609	0.0684139	-0.0477815	-0.17999	0.0242966	0.152551	0.24743	0.388418
RPA3511	Q6N429	ErfK/YbiS/YcfS/YnhG OS=Rhodopseudomonas palustris (strain ATCC BAA-98 / CGA009) OX=258594 GN=RPA3511 PE=3 SV=1	1.00194	2.11561	0.0163425	0.580573	2.71119	0.800411	0.139043	-0.246045	-0.649616	-0.00755413	-0.164214	0.58114	-0.240589	-0.0490857	2.04913	1.09864	3.49786	5.19129	4.73297	1.59747	5.44601	0.230183	0.258186	0.459512	0.872556	0.568982	0.246312	0.769736
RPA0511	Q6NCG1	Parvulin-like PPIase OS=Rhodopseudomonas palustris (strain ATCC BAA-98 / CGA009) OX=258594 GN=RPA0511 PE=3 SV=1	0.984512	2.74962	4.64776	3.32642	2.49593	4.25607	0.507725	-0.107666	-0.273112	-0.425818	-0.286364	-0.190137	0.540677	-0.0804062	0.312506	0.966095	0.835279	1.06645	1.49834	1.80296	0.821512	-0.0609914	-0.19369	-0.107693	-0.111495	0.194988	0.245005	0.0979539
RPA4697	Q6N0R4	4-oxalomesaconate hydratase OS=Rhodopseudomonas palustris (strain ATCC BAA-98 / CGA009) OX=258594 GN=ligJ PE=1 SV=1	5.53635	0.73018	6.17705	3.37401	0.877497	6.31709	0.555732	-1.17332	0.12487	2.00637	0.62982	0.191531	-2.23308	0.151531	5.14307	3.10864	1.3003	3.4967	3.23598	1.59407	4.24405	0.98598	1.09473	0.30219	0.842792	0.299653	0.244626	0.866461
RPA0618	Q6NC54	Uncharacterized protein OS=Rhodopseudomonas palustris (strain ATCC BAA-98 / CGA009) OX=258594 GN=RPA0618 PE=4 SV=1	4.99917	5.86541	0.171346	1.39253	1.0684	7.21411	0.90263	0.96212	0.987362	-0.04043	0.316023	0.168659	1.51408	0.180162	0.521291	0.308518	0.162446	3.35922	0.655445	0.912426	0.104291	-0.235382	0.158296	-0.0506021	-0.775722	0.175412	0.242494	-0.0622242
RPA0661	Q6NC13	Benzoate-CoA ligase OS=Rhodopseudomonas palustris (strain ATCC BAA-98 / CGA009) OX=258594 GN=badA PE=1 SV=1	0.934857	2.21322	0.700761	1.01556	1.81098	1.38132	1.66659	0.396771	0.998739	-0.603298	0.464077	0.703971	-0.574319	0.651101	3.77777	2.26978	0.247028	1.44587	2.44037	0.838217	0.531343	1.25707	1.58057	-0.115125	0.4536	0.534101	0.242297	0.215511
RPA0622	Q6NC50	Methionyl-tRNA formyltransferase OS=Rhodopseudomonas palustris (strain ATCC BAA-98 / CGA009) OX=258594 GN=fmt PE=3 SV=1	1.30201	2.59396	0.945317	0.0101806	0.314757	1.86272	0.542931	-0.366584	-0.885917	0.403581	0.00317422	-0.0770475	-0.606305	-0.225777	4.3543	1.53214	1.20857	0.113538	1.37216	1.36497	4.0384	-0.4906	-0.711712	-0.188247	-0.0208134	-0.248652	0.238663	-1.67051
RPA4072	Q6N2H8	Transcription elongation factor GreA OS=Rhodopseudomonas palustris (strain ATCC BAA-98 / CGA009) OX=258594 GN=greA PE=3 SV=1	1.35092	1.33377	1.31272	2.80478	0.400064	4.51974	0.0461728	0.0874309	-0.0810204	-0.124295	0.166186	-0.0293368	0.388574	-0.00569682	2.66833	0.438407	0.402641	0.330865	2.0211	2.58953	0.171984	0.262018	0.153202	-0.0581667	0.0386779	0.188626	0.238271	-0.0232299
RPA0238	Q6ND71	Uncharacterized protein OS=Rhodopseudomonas palustris (strain ATCC BAA-98 / CGA009) OX=258594 GN=RPA0238 PE=4 SV=1	3.00217	4.86262	0.380605	5.14604	0.946968	4.24932	0.582525	0.306675	-0.659414	-0.0679689	0.637777	0.168158	0.50683	0.0710398	3.36938	3.31935	2.9077	2.42018	0.74008	0.940566	3.59456	-0.818908	-1.16035	-0.646466	-0.533006	-0.189288	0.235718	-0.98426
RPA1999	Q6N8A5	GCN5-related N-acetyltransferase:Aminotransferase, class-II OS=Rhodopseudomonas palustris (strain ATCC BAA-98 / CGA009) OX=258594 GN=RPA1999 PE=1 SV=1	1.09665	2.72961	1.64237	0.60782	0.166225	1.3664	2.57301	-0.183494	-0.556135	-0.177727	-0.101593	-0.0511689	-0.488719	-0.529071	1.04301	1.3562	1.32929	2.29643	0.911015	0.994187	2.44151	-0.20369	-0.799693	-0.132818	0.291962	0.0975792	0.23554	-0.436025
RPA0681	Q6NBZ5	Membrane permeases, predicted cation efflux pump OS=Rhodopseudomonas palustris (strain ATCC BAA-98 / CGA009) OX=258594 GN=RPA0681 PE=4 SV=1	1.9394	1.64349	4.60026	0.806299	0.201074	0.0137642	0.099646	-0.218532	-0.205612	-1.47087	-0.119177	0.0321315	-0.0043197	0.0242373	2.67745	2.44284	3.24155	5.31538	0.837898	1.80425	1.31104	-0.309874	-0.463548	-0.504089	-0.739161	-0.112943	0.23508	-0.354058
RPA2443	Q6N720	Alkyl hydroperoxide reductase C OS=Rhodopseudomonas palustris (strain ATCC BAA-98 / CGA009) OX=258594 GN=RPA2443 PE=3 SV=1	2.11778	7.52755	3.21064	1.76675	4.61588	6.78987	2.90431	-0.330814	-1.57415	-0.634083	0.2356	-0.592201	-1.28624	0.480019	3.4049	3.99981	4.41976	0.706974	1.22719	1.62238	1.90333	-0.681995	-1.36615	-0.352341	-0.102494	-0.248095	0.234864	-0.657055
RPA1655	Q6N994	Possible urea/short-chain binding protein of ABC transporter OS=Rhodopseudomonas palustris (strain ATCC BAA-98 / CGA009) OX=258594 GN=RPA1655 PE=4 SV=1	5.17879	2.56368	4.06464	4.64916	0.0186336	5.18527	0.176511	-0.89528	0.55601	0.57649	-0.696912	0.00529281	-0.993379	-0.0470102	0.480353	3.63938	0.450022	0.206508	0.595081	1.30126	3.67331	0.120637	0.677855	0.156144	0.0462203	0.191423	0.232649	0.764021
RPA3872	Q6N323	Uncharacterized protein OS=Rhodopseudomonas palustris (strain ATCC BAA-98 / CGA009) OX=258594 GN=RPA3872 PE=4 SV=1	2.54482	0.300463	0.203396	1.03755	1.45778	1.04208	0.337145	-0.988743	0.310593	0.109185	-1.19354	-1.7024	-1.22084	-0.19758	0.60591	0.984279	0.157576	0.0407927	0.233123	0.136782	1.06639	-0.726082	1.17217	0.286253	-0.0649076	-0.340692	0.231803	1.29114
RPA0985	Q6NB45	Putative branched-chain amino acid transport system substrate-binding protein OS=Rhodopseudomonas palustris (strain ATCC BAA-98 / CGA009) OX=258594 GN=RPA0985 PE=1 SV=1	5.65319	3.01212	1.28015	4.63544	1.31243	7.80738	2.36212	-0.746947	-0.371382	-0.140617	-0.701246	-0.13457	-1.24295	0.433794	0.373541	1.40046	0.652592	1.49341	0.448193	2.35815	4.85724	0.0917284	-0.142901	-0.140628	0.205863	0.0765206	0.230484	0.739234
RPA3494	Q6N446	Possible TctC subunit of the Tripartite Tricarboxylate Transport(TTT) Family OS=Rhodopseudomonas palustris (strain ATCC BAA-98 / CGA009) OX=258594 GN=RPA3494 PE=1 SV=1	1.95818	0.988265	0.0751537	3.43506	1.60817	3.38625	0.586364	-0.64836	0.237368	-0.053014	-0.878468	-0.628664	-2.91213	-0.354227	0.857538	4.34596	0.217311	4.8141	1.5367	1.24117	5.69442	0.165762	1.33429	-0.0885374	1.01085	0.455501	0.230424	1.79784
RPA1841	Q6N8R2	DUF4332 domain-containing protein OS=Rhodopseudomonas palustris (strain ATCC BAA-98 / CGA009) OX=258594 GN=RPA1841 PE=4 SV=1	6.1483	6.31169	3.0443	0.812924	1.71595	6.18571	6.6331	1.09064	1.87694	0.600013	-0.11683	0.472716	1.63382	1.28848	0.642666	0.188163	0.293186	2.91361	2.9493	1.50523	5.71375	0.20976	-0.110006	0.0599332	0.424953	0.556528	0.228916	1.23733
RPA1539	Q6N9K6	heme oxygenase (biliverdin-producing) OS=Rhodopseudomonas palustris (strain ATCC BAA-98 / CGA009) OX=258594 GN=RPA1539 PE=3 SV=1	0.780222	0.809802	3.57058	2.0315	0.00514922	2.51323	2.33173	0.152868	0.236848	-0.782661	0.330859	-0.000914838	-0.40851	0.407652	0.199293	0.575861	0.184412	3.82668	0.281228	1.42898	3.11837	-0.0694477	-0.537345	0.0350093	-0.582166	0.0625717	0.225984	-0.573827
RPA1244	Q6NAE1	Nutrient deprivation-induced protein OS=Rhodopseudomonas palustris (strain ATCC BAA-98 / CGA009) OX=258594 GN=RPA1244 PE=4 SV=1	1.18252	0.632587	3.20014	0.753165	1.7763	0.548571	2.50839	-0.299176	-0.157448	-0.802282	-0.171359	0.252309	-0.112139	-0.47916	0.921201	4.46065	1.64678	2.0896	0.996314	1.59619	0.331223	-0.197697	0.774689	-0.336856	-0.385874	0.149205	0.225606	0.143786
RPA0337	Q6NCY0	Orotidine 5'-phosphate decarboxylase OS=Rhodopseudomonas palustris (strain ATCC BAA-98 / CGA009) OX=258594 GN=pyrF PE=3 SV=1	2.71543	1.94967	1.33265	2.47903	1.06035	3.35	0.32824	-0.600693	-0.370394	0.376474	-0.464705	-0.24139	-1.16619	0.0763172	1.59399	3.34847	1.39482	2.25609	0.696687	0.994165	3.63242	0.35921	0.681715	0.279317	0.412343	0.223258	0.225546	0.994218
RPA0232	Q6ND77	Carbonic anhydrase OS=Rhodopseudomonas palustris (strain ATCC BAA-98 / CGA009) OX=258594 GN=RPA0232 PE=3 SV=1	5.65066	7.56642	2.4379	2.61067	2.92786	6.37584	1.34685	-1.60333	-1.81054	-0.545369	0.481644	-0.553028	-2.69777	-0.35169	0.190623	1.29456	1.88206	0.181142	0.325818	1.16967	0.715832	-0.114308	-0.27864	0.293689	0.0988186	-0.0976	0.223321	-0.365275
RPA0215	Q6ND94	Possible general stress protein 26 OS=Rhodopseudomonas palustris (strain ATCC BAA-98 / CGA009) OX=258594 GN=RPA0215 PE=4 SV=1	4.6641	3.32246	5.46002	4.52991	0.576266	7.49942	5.98591	-0.849016	-0.43579	-0.820929	-0.864321	-0.0809942	-1.75182	-1.09374	0.0299464	3.42607	2.05477	0.1079	0.095238	1.16991	0.128642	-0.00886243	0.958755	-0.426206	0.0335664	-0.0286982	0.222454	0.096399
RPA4267	Q6N1Y5	Long-chain-fatty-acid-CoA-ligase OS=Rhodopseudomonas palustris (strain ATCC BAA-98 / CGA009) OX=258594 GN=RPA4267 PE=4 SV=1	4.87126	2.81369	0.0427699	0.110534	2.00863	4.67834	1.88265	1.04128	0.7286	-0.0216	-0.0373131	0.398114	0.99048	0.399418	3.54473	2.4894	3.65908	3.66826	2.26159	1.61293	2.33857	0.747813	0.747909	0.549482	0.553247	0.338444	0.221569	0.831523
RPA0029	Q6NDS5	Heparinase OS=Rhodopseudomonas palustris (strain ATCC BAA-98 / CGA009) OX=258594 GN=RPA0029 PE=4 SV=1	1.49215	0.976573	0.353649	2.5678	0.0401622	1.31355	0.664665	-0.48053	-0.341883	-0.119585	0.664847	0.0196842	-0.402627	-0.285343	0.0844347	1.91974	1.57122	0.876043	1.09181	1.19859	1.85317	0.0472927	-0.562896	-0.388948	-0.138658	0.150915	0.221506	-0.867382
RPA0455	Q6NCL7	Tryptophan--tRNA ligase OS=Rhodopseudomonas palustris (strain ATCC BAA-98 / CGA009) OX=258594 GN=trpS PE=3 SV=1	3.1776	4.9398	2.55687	0.0363724	1.95126	0.309095	2.11285	-0.350035	-0.625623	-0.592198	0.0069366	-0.274704	0.0514847	-0.262569	0.276457	0.841034	0.357805	0.241482	0.642126	0.872459	0.204045	0.0875696	0.264668	0.10318	-0.0665044	0.161761	0.220706	-0.0792321
RPA3321	Q6N4L6	Possible phosphomannomutase AlgC OS=Rhodopseudomonas palustris (strain ATCC BAA-98 / CGA009) OX=258594 GN=algC PE=3 SV=1	1.42121	0.522794	0.86312	0.0403262	1.61686	4.36153	0.750083	0.387014	0.144198	-0.327779	-0.019174	0.281624	0.837965	0.205684	2.23711	1.89087	0.691052	1.34607	1.65815	1.01056	0.739217	0.414655	0.50603	-0.114021	-0.177709	0.202011	0.220532	0.183697
RPA4469	Q6N1D7	Cytochrome c domain-containing protein OS=Rhodopseudomonas palustris (strain ATCC BAA-98 / CGA009) OX=258594 GN=RPA4469 PE=4 SV=1	0.187572	5.6173	0.676163	1.39602	4.7742	6.79484	3.60702	0.0376016	0.593967	-0.0782512	-0.176341	-0.870768	0.621401	0.664264	8.1897	4.17385	4.49773	7.53706	5.42038	1.97019	2.97664	1.26928	1.79514	0.44542	1.18421	0.638471	0.220161	1.13581
RPA0537	Q6NCD5	Coenzyme A transferase OS=Rhodopseudomonas palustris (strain ATCC BAA-98 / CGA009) OX=258594 GN=RPA0537 PE=3 SV=1	0.949349	0.666177	0.675698	0.98831	0.548561	0.513014	0.197894	-0.430776	-0.297454	0.350509	0.411651	0.273629	0.262033	0.143389	1.7938	1.45947	1.3141	1.88596	0.671628	2.40537	2.53826	-0.511526	-1.12929	-0.226292	0.376429	0.12379	0.219405	-0.900788
RPA3114	Q6N568	SEC-C motif OS=Rhodopseudomonas palustris (strain ATCC BAA-98 / CGA009) OX=258594 GN=RPA3114 PE=1 SV=1	1.75578	0.103708	3.08506	1.56512	2.40771	2.85548	0.594372	-0.2285	0.0326711	-0.308604	-0.228208	-0.222632	-0.264113	-0.165281	1.13812	0.608165	1.7877	1.83578	2.13857	2.64141	1.95815	-0.121171	-0.340278	0.146432	0.144525	0.271952	0.218847	0.339284
RPA3952	Q6N2U6	Possible oxidoreductase Rmd OS=Rhodopseudomonas palustris (strain ATCC BAA-98 / CGA009) OX=258594 GN=RPA3952 PE=4 SV=1	3.69865	2.84476	0.667315	2.29686	2.248	2.53196	0.678116	-1.0391	-0.90661	-0.407626	0.56993	-0.684121	-0.799377	-0.234802	0.110065	0.0437468	1.52227	1.93719	0.0308363	1.08729	0.768922	0.0403163	-0.0263578	-0.350413	-0.754735	-0.00944723	0.215878	-0.421994
RPA3261	Q6N4S6	Heavy metal resistance transcriptional regulator Hmrr, MerR family OS=Rhodopseudomonas palustris (strain ATCC BAA-98 / CGA009) OX=258594 GN=hmrR PE=4 SV=1	1.72416	0.653055	4.07047	0.606982	0.508131	0.944172	0.749382	0.296041	0.270025	-0.920288	-0.138288	0.106227	0.219972	-0.18354	0.208215	0.751698	1.72175	2.73175	0.81721	0.942784	0.62702	-0.143657	-0.496239	-0.529677	-0.548493	0.178892	0.215716	-0.220686
RPA0709	Q6NBW7	YbhB/YbcL family Raf kinase inhibitor-like protein OS=Rhodopseudomonas palustris (strain ATCC BAA-98 / CGA009) OX=258594 GN=RPA0709 PE=4 SV=1	0.255284	2.35514	1.65816	1.25231	4.47314	6.87365	0.12542	0.0650002	0.331461	0.648374	-0.474102	0.645737	-1.85305	0.0325458	0.0948343	0.0121167	2.51817	4.21601	1.45843	1.58649	0.769373	-0.0587308	-0.0120775	0.351577	1.11796	0.395579	0.214211	0.312623
RPA1141	P60366	Co-chaperonin GroES 1 OS=Rhodopseudomonas palustris (strain ATCC BAA-98 / CGA009) OX=258594 GN=groES1 PE=3 SV=1	4.063	5.60006	1.632	0.090907	1.48055	3.26011	0.691653	0.62188	0.730851	0.176026	0.0131837	0.137424	1.37345	0.159528	2.47357	0.406008	1.68023	3.11407	1.94893	4.62936	1.47198	0.279848	-0.131543	0.133287	0.128063	0.119546	0.212333	-0.138863
RPA0168	Q6NDE0	Putative filament-A OS=Rhodopseudomonas palustris (strain ATCC BAA-98 / CGA009) OX=258594 GN=RPA0168 PE=4 SV=1	1.31468	0.477752	0.943008	0.673282	1.00917	2.75627	0.391599	1.2721	-0.532068	-1.11372	0.630748	0.908467	2.13478	0.483464	1.03672	0.251948	0.561246	0.722947	0.239997	0.257848	0.637037	0.770866	0.380931	0.356319	-0.711365	0.163339	0.211921	0.654864
RPA2421	Q6N742	NADH:ubiquinone oxidoreductase 17.2 k OS=Rhodopseudomonas palustris (strain ATCC BAA-98 / CGA009) OX=258594 GN=RPA2421 PE=4 SV=1	0.315209	0.626315	1.79677	0.529553	0.136073	2.59185	1.34137	0.100847	0.120746	0.651696	-0.199328	0.038431	-0.430751	0.31921	0.767688	3.37072	0.478197	1.15281	1.10433	1.59185	2.21048	0.171744	0.502464	-0.2083	0.240849	0.183421	0.210512	0.301048
RPA0480	Q6NCJ2	Possible acyl-CoA dehydrogenase OS=Rhodopseudomonas palustris (strain ATCC BAA-98 / CGA009) OX=258594 GN=RPA0480 PE=3 SV=1	2.36165	3.37582	0.645108	4.22834	2.7665	2.51667	0.697348	-0.941963	-1.61648	0.110894	0.696721	-0.401004	-1.05705	-0.115008	0.956721	1.09566	1.17331	1.72801	0.31668	0.353456	0.941138	0.6233	0.561197	0.548998	0.790958	-0.201595	0.210422	0.480951
RPA3388	Q6N4E9	Transglycosylase SLT domain-containing protein OS=Rhodopseudomonas palustris (strain ATCC BAA-98 / CGA009) OX=258594 GN=RPA3388 PE=3 SV=1	3.89173	0.407401	2.16387	1.02807	0.0714996	5.41538	3.04211	0.73138	0.197272	1.35761	0.291014	0.0258342	1.30797	-1.2421	0.990968	0.184807	0.550006	0.19787	0.219353	1.60476	2.10011	-0.495297	0.179304	0.142922	-0.104429	-0.150102	0.209756	-0.684238
RPA3619	Q6N3S4	Putative vanillate O-demethylase oxygenase, iron-sulfur subunit OS=Rhodopseudomonas palustris (strain ATCC BAA-98 / CGA009) OX=258594 GN=vanA PE=4 SV=1	2.12095	1.73769	6.26478	4.67502	0.00316507	4.02834	1.27199	0.78734	0.540077	2.48699	1.57468	-0.0040998	1.96394	0.433388	0.0327578	1.14087	0.600246	1.29348	0.374287	0.401129	1.21522	-0.0332346	0.552099	-0.270578	-0.428129	0.164444	0.208599	-0.403926
RPA0147	Q6NDG1	Transcriptional regulator, ModE family OS=Rhodopseudomonas palustris (strain ATCC BAA-98 / CGA009) OX=258594 GN=RPA0147 PE=3 SV=1	2.4318	1.78669	0.988106	1.45799	0.769468	6.67755	0.444184	0.597535	0.379183	-0.149455	-0.417643	0.182947	1.54736	-0.209921	2.18321	0.0921014	0.840333	2.89857	2.16307	1.18643	2.99152	0.346492	-0.0608426	0.200432	0.788952	0.51726	0.207405	1.15402
RPA1200	Q6NAI5	Possible phosphoglycerate mutase OS=Rhodopseudomonas palustris (strain ATCC BAA-98 / CGA009) OX=258594 GN=RPA1200 PE=4 SV=1	1.24964	0.70281	0.384852	0.26359	1.05047	4.46728	0.0737467	-0.19558	0.122071	0.0813286	0.0604928	0.136212	-0.697427	0.0155121	0.818473	1.08306	0.120443	1.16752	0.606123	1.37279	0.974527	-0.128551	0.411013	0.0263706	0.183178	0.105886	0.203689	-0.200194
RPA2740	Q6N678	Phosphate acyltransferase OS=Rhodopseudomonas palustris (strain ATCC BAA-98 / CGA009) OX=258594 GN=plsX PE=3 SV=1	2.04013	3.1142	2.901	0.601667	3.86611	1.47648	4.11887	-0.253598	-0.399114	-0.532738	-0.0840742	-0.441631	0.481121	-0.516673	1.2907	3.20184	0.311119	4.47592	0.0127062	1.94286	3.35443	-0.190809	-1.35024	-0.0540394	-0.561862	0.00334419	0.20313	-0.470203
RPA3729	Q6N3G5	Hippurate hydrolase OS=Rhodopseudomonas palustris (strain ATCC BAA-98 / CGA009) OX=258594 GN=RPA3729 PE=4 SV=1	4.37187	2.17145	0.573952	0.354528	1.40435	3.40126	0.344493	-0.80956	-0.359054	0.131917	-0.127239	-0.280279	-1.4448	-0.0729013	0.794885	0.0593365	3.36951	0.168095	1.53367	1.70167	1.77687	-0.125179	0.0541284	-0.610294	-0.0260705	0.136977	0.202868	-0.300763
RPA4642	Q6N0W8	Fructose-1,6-bisphosphate aldolase OS=Rhodopseudomonas palustris (strain ATCC BAA-98 / CGA009) OX=258594 GN=cbbA PE=3 SV=1	3.22788	5.07469	0.0621579	7.27565	8.1734	2.48898	1.45283	0.252387	-0.529493	0.00962171	0.66388	0.815859	0.230931	-0.173511	4.17408	5.59903	1.95991	4.32308	0.547208	1.38712	2.88308	0.580208	-1.01034	-0.426682	0.62595	-0.12143	0.201626	-1.0791
RPA1848	Q6N8Q5	Uncharacterized iron-regulated membrane protein DUF337 OS=Rhodopseudomonas palustris (strain ATCC BAA-98 / CGA009) OX=258594 GN=RPA1848 PE=4 SV=1	3.38243	1.68938	1.15202	2.14275	1.45926	3.39561	0.618716	0.7705	0.352723	0.245682	0.482543	0.360631	0.603927	0.192831	1.66328	2.12849	0.30213	1.57678	2.44927	0.884587	1.28997	0.440558	0.815826	0.113298	0.398752	0.501607	0.201616	0.365195
RPA4703	Q6N0Q8	4-carboxy-2-hydroxymuconate-6-semialdehyde dehydrogenase OS=Rhodopseudomonas palustris (strain ATCC BAA-98 / CGA009) OX=258594 GN=ligC PE=4 SV=1	1.36503	2.06294	7.56178	4.84045	1.19651	0.253717	0.078443	-0.116808	0.136847	1.32808	0.677002	0.0787576	-0.0325542	0.0235183	4.63021	1.46227	1.37894	0.073384	2.54277	3.05553	2.62255	0.486716	0.364742	-0.103309	0.0112845	0.36755	0.200757	0.191934
RPA4149	Q6N2A1	Beta-lactamase-like OS=Rhodopseudomonas palustris (strain ATCC BAA-98 / CGA009) OX=258594 GN=RPA4149 PE=4 SV=1	1.50424	0.0559245	2.3606	0.404908	1.27902	5.20559	0.708617	-0.399092	0.0232331	-0.677849	-0.132148	-0.330917	-1.4479	0.203205	0.288687	0.132771	1.07929	2.2742	3.75589	2.22545	1.50633	0.0862776	-0.807351	0.151988	-0.252906	0.450564	0.200169	0.292862
RPA4325	Q6N1S9	Shikimate dehydrogenase (NADP(+)) OS=Rhodopseudomonas palustris (strain ATCC BAA-98 / CGA009) OX=258594 GN=aroE PE=3 SV=1	4.0272	4.21007	0.236465	0.577673	0.062032	5.82076	1.15848	0.846546	0.883374	-0.0626659	0.135721	-0.0196874	1.29338	0.375991	1.17027	3.66585	1.2198	2.37437	2.92609	2.96886	3.58632	0.19512	1.02982	0.110239	0.244474	0.524938	0.199403	0.693454
RPA0352	P60793	Elongation factor 4 OS=Rhodopseudomonas palustris (strain ATCC BAA-98 / CGA009) OX=258594 GN=lepA PE=3 SV=1	3.7136	0.894555	4.12546	3.2314	4.149	4.90234	2.9715	-1.0561	0.339746	-1.60616	-0.930373	-1.22089	-1.6497	-0.818711	0.568157	1.12792	0.29087	2.07017	1.49673	1.79855	0.175376	0.14344	2.16984	0.0488289	0.323041	0.199837	0.197938	-0.190617
RPA3555	Q6N3Y7	protein-tyrosine-phosphatase OS=Rhodopseudomonas palustris (strain ATCC BAA-98 / CGA009) OX=258594 GN=arsC3 PE=4 SV=1	3.43347	2.96338	1.72636	4.93441	0.619063	4.0585	0.433291	0.450136	-0.515807	-0.338368	0.729763	-0.127394	0.593349	0.162113	0.0763767	0.0324921	0.0907691	0.170365	1.21208	0.739103	1.26418	0.0302374	-0.0457226	0.0358994	0.0638254	0.317453	0.197678	-0.441274
RPA4694	Q6N0R7	Uncharacterized protein family UPF0065:Tat pathway signal OS=Rhodopseudomonas palustris (strain ATCC BAA-98 / CGA009) OX=258594 GN=RPA4694 PE=3 SV=1	1.56451	0.350173	0.461912	1.95771	3.14601	3.7831	0.810782	0.234253	0.0831282	0.0744505	-0.271105	0.376115	-0.712477	-0.159217	0.505753	1.33786	0.225976	0.284754	0.0469931	1.01094	0.282167	-0.131299	-0.602824	-0.0609694	0.0736823	-0.0153284	0.197499	-0.0688569
RPA3522	Q6N418	Cell division protein FtsZ OS=Rhodopseudomonas palustris (strain ATCC BAA-98 / CGA009) OX=258594 GN=ftsZ PE=3 SV=1	0.022092	6.96132	3.06833	6.88187	0.18427	4.33894	1.70411	0.00300128	-1.30791	-0.252205	0.437332	-0.0160845	-0.504608	-0.143679	5.31549	6.8714	2.77821	3.87965	2.77171	1.18283	3.26072	-0.534089	-1.82152	-0.295588	-0.362299	-0.227161	0.196968	-1.63361
#N/A	P15636	Protease 1 OS=Achromobacter lyticus OX=224 PE=1 SV=1	2.88508	0.793515	3.71222	5.4479	1.22034	2.21492	0.942751	-0.251779	-0.14616	-0.537592	-0.681398	-0.106812	-0.293276	-0.0768434	2.21769	1.73893	0.0338425	0.198676	0.112548	1.77776	3.65995	0.465598	0.356981	0.00802139	-0.0378576	-0.0252791	0.196332	0.878842
RPA1617	Q6N9D2	ErfK/YbiS/YcfS/YnhG OS=Rhodopseudomonas palustris (strain ATCC BAA-98 / CGA009) OX=258594 GN=RPA1617 PE=3 SV=1	0.795682	0.15973	0.763153	1.83034	1.62019	4.59429	1.75983	0.160163	0.0300732	-0.117362	-0.242277	-0.165625	0.706772	-0.162163	1.25259	0.619072	1.32563	2.5402	2.19734	1.50656	1.62842	0.163664	1.41071	0.209872	0.298466	0.273176	0.19543	0.399339
RPA4738	Q6N0M4	Response regulator receiver (CheY-like protein) OS=Rhodopseudomonas palustris (strain ATCC BAA-98 / CGA009) OX=258594 GN=RPA4738 PE=4 SV=1	4.04457	1.84555	0.25602	0.186482	1.52206	5.22386	0.152915	0.611206	0.381532	-0.0707971	-0.0570647	0.191907	1.1441	0.0385478	3.51653	2.53251	1.32626	2.93222	3.02296	1.02367	3.81089	0.703805	0.614084	0.32745	0.499869	0.564784	0.193862	0.825268
RPA3562	Q6N3Y0	Arsenite methyltransferase OS=Rhodopseudomonas palustris (strain ATCC BAA-98 / CGA009) OX=258594 GN=arsM PE=1 SV=1	5.39456	0.972378	0.656865	4.72335	3.75691	6.83981	0.385369	0.717678	-0.173597	0.223457	0.57103	0.447939	1.00483	-0.072448	0.930419	1.27372	3.45519	0.0258622	0.0242594	0.908759	1.16468	-0.36264	-0.362214	-0.486527	-0.00695992	-0.0174514	0.191931	0.685496
RPA0257	Q6ND52	Uncharacterized protein OS=Rhodopseudomonas palustris (strain ATCC BAA-98 / CGA009) OX=258594 GN=RPA0257 PE=4 SV=1	1.19195	5.257	3.9736	1.68751	3.73894	7.48687	0.793076	0.0910741	-0.389275	-0.485509	0.10789	0.225219	0.757637	-0.0996668	1.97652	2.92416	0.657146	1.51621	4.56857	4.07624	1.48128	0.181271	0.379617	0.0508945	0.136977	0.327917	0.191748	0.135191
RPA3956	Q6N2U2	Ferredoxin OS=Rhodopseudomonas palustris (strain ATCC BAA-98 / CGA009) OX=258594 GN=RPA3956 PE=1 SV=1	0.296721	4.94626	1.87471	2.61431	1.01143	7.4895	1.47244	-0.0659562	-0.291306	-0.397862	-0.194143	-0.095388	0.539114	-0.0677018	5.55335	2.2547	1.44292	3.96189	3.9371	0.989176	0.841186	-1.98398	-2.30242	0.243419	0.669911	0.577024	0.189535	0.188463
RPA3032	Q6N5E7	Phenylacetic acid degradation-related protein OS=Rhodopseudomonas palustris (strain ATCC BAA-98 / CGA009) OX=258594 GN=RPA3032 PE=4 SV=1	4.0174	0.802419	3.56187	2.73646	1.41425	6.18399	1.05742	-3.24968	-0.475243	1.82084	-0.830305	0.537646	-2.40366	-0.453224	0.0145599	1.44607	0.956827	4.45282	0.0488097	0.316327	3.5758	-0.023751	0.574595	0.704642	1.66045	-0.0325043	0.189114	1.52903
RPA1895	Q6N8K8	Possible peptidase OS=Rhodopseudomonas palustris (strain ATCC BAA-98 / CGA009) OX=258594 GN=RPA1895 PE=4 SV=1	0.91882	0.591851	1.57733	0.14729	2.44278	2.57369	2.00233	0.184654	-0.15073	-0.358648	-0.0379249	0.460417	0.54477	0.419513	0.215702	0.0421017	0.00451184	2.093	3.10404	1.01448	0.227987	-0.0812638	-0.0515767	0.000711393	0.131971	0.403834	0.188934	0.0609565
RPA2944	Q6N5N0	NADH-quinone oxidoreductase OS=Rhodopseudomonas palustris (strain ATCC BAA-98 / CGA009) OX=258594 GN=nuoG1 PE=3 SV=1	2.41208	1.90253	2.23839	0.245128	0.262797	0.84952	0.248692	0.347197	0.274732	-0.916294	0.0802313	0.0742954	0.144806	0.0973095	1.48884	0.0530901	0.0477352	0.75044	0.799121	0.731499	0.725017	0.307179	0.029064	0.0243352	-0.196428	0.228496	0.188042	0.33189
RPA3439	Q6N4A0	Putative hydrolase OS=Rhodopseudomonas palustris (strain ATCC BAA-98 / CGA009) OX=258594 GN=RPA3439 PE=4 SV=1	6.67324	6.43701	4.6338	3.5565	2.68274	0.336895	0.0245939	-0.692924	-0.906045	0.482004	0.531564	0.273787	-0.0490312	-0.0030915	0.274078	2.0938	0.211465	1.3263	3.3764	2.8539	2.87686	-0.0513201	-0.325516	-0.0358719	0.183143	-0.359494	0.187754	-0.8522
RPA4067	Q6N2I3	Uncharacterized protein OS=Rhodopseudomonas palustris (strain ATCC BAA-98 / CGA009) OX=258594 GN=RPA4067 PE=4 SV=1	3.07951	3.08936	0.182374	2.22622	0.691422	4.86062	0.105403	-0.443815	0.623964	-0.0540918	-0.64099	-0.174319	-1.17791	0.029387	0.433118	1.85747	1.11286	0.643566	1.11964	1.05145	3.91757	0.135693	0.671042	0.201441	0.126873	0.190542	0.187313	0.915816
RPA0707	Q6NBW9	Putative periplasmic divalent cation resistance protein CutA OS=Rhodopseudomonas palustris (strain ATCC BAA-98 / CGA009) OX=258594 GN=cutA PE=3 SV=1	1.34626	0.768249	3.38194	3.07087	0.739907	6.08918	1.17294	-0.283106	-0.198816	-0.524189	-0.819456	-0.207171	-1.77287	-0.285807	0.310131	0.654709	1.81253	5.02301	2.29292	1.7032	2.9865	0.15529	-0.185465	0.220979	0.593016	0.299367	0.187121	0.91573
RPA0404	P61734	Putative pterin-4-alpha-carbinolamine dehydratase OS=Rhodopseudomonas palustris (strain ATCC BAA-98 / CGA009) OX=258594 GN=RPA0404 PE=3 SV=1	0.643557	0.533263	0.67162	1.37857	1.17109	1.22766	1.08829	0.224751	0.231341	-0.256022	-0.415945	0.3572	0.475401	-0.406372	0.100329	1.6192	1.2016	3.35462	1.25797	0.593571	2.75662	-0.0679861	0.708806	0.403565	1.09379	0.354292	0.186922	1.28056
RPA0599	Q6NC73	Possible nitrilase OS=Rhodopseudomonas palustris (strain ATCC BAA-98 / CGA009) OX=258594 GN=RPA0599 PE=3 SV=1	6.87061	5.04333	1.21817	3.80431	1.91468	7.23707	2.77205	-1.02968	-0.814443	0.126739	-0.647662	-0.438234	-1.54934	-0.487913	0.857692	0.0165123	0.0514848	2.01122	0.237205	1.20108	0.00193977	0.164099	-0.00762868	-0.0103199	0.308491	0.0847753	0.18616	-0.00219434
RPA0483	Q6NCI9	Glyoxalase-like_dom domain-containing protein OS=Rhodopseudomonas palustris (strain ATCC BAA-98 / CGA009) OX=258594 GN=RPA0483 PE=4 SV=1	2.71388	3.35341	6.37804	1.58849	1.84423	0.96148	1.44249	-0.506893	0.578081	1.142	-0.366527	0.330005	-0.324836	0.244221	1.9712	0.535664	0.968903	2.68933	1.68808	0.527147	0.189598	0.39249	0.209261	0.225347	0.706281	0.342702	0.184084	0.0634071
RPA2772	Q6N646	Endolytic peptidoglycan transglycosylase RlpA OS=Rhodopseudomonas palustris (strain ATCC BAA-98 / CGA009) OX=258594 GN=rlpA2 PE=3 SV=1	1.08088	3.74088	2.12582	1.62204	0.36191	4.03176	0.578286	0.166735	0.451532	-0.246939	0.186353	0.0357557	0.83394	0.0916496	1.1272	1.56391	0.449385	2.58139	0.309499	0.928924	2.34134	0.238653	0.403745	-0.127393	-0.445117	0.0560733	0.183567	0.338408
RPA1550	A0A501	Possible photosynthetic complex assembly protein OS=Rhodopseudomonas palustris (strain ATCC BAA-98 / CGA009) OX=258594 GN=RPA1550 PE=4 SV=1	2.30945	8.56009	4.14341	8.01656	2.68944	5.57754	2.62311	0.426338	-4.83159	-0.529288	1.51988	-0.305419	1.70766	0.263335	3.1865	4.43441	2.13549	1.30995	2.09828	0.645854	1.05025	0.634085	-1.34696	0.37969	0.221953	0.463426	0.182238	-0.513815
RPA0048	Q6NDQ7	Organic solvent tolerance-like N-terminal domain-containing protein OS=Rhodopseudomonas palustris (strain ATCC BAA-98 / CGA009) OX=258594 GN=RPA0048 PE=4 SV=1	0.996684	5.85815	1.0491	0.868564	0.403679	6.02166	3.51977	0.137159	0.767121	-0.0982331	0.096812	0.0702818	0.840958	0.380155	1.0827	2.54378	1.97369	1.77258	0.207051	1.40165	1.48204	0.185527	0.467076	-0.279673	0.23348	0.0636224	0.181858	0.235137
RPA4551	Q6N158	DUF2130 domain-containing protein OS=Rhodopseudomonas palustris (strain ATCC BAA-98 / CGA009) OX=258594 GN=RPA4551 PE=4 SV=1	3.42014	5.62417	1.42435	0.151645	0.300326	6.03783	0.435308	0.427017	1.05605	0.351267	0.0405099	-0.0652412	0.973758	0.173121	1.88249	4.72977	0.753489	4.08217	1.72564	1.20479	4.31323	0.372152	0.830778	-0.0916157	-0.678016	0.251293	0.18121	0.792653
RPA2782	Q6N636	TrapT family, dctP subunit, C4-dicarboxylate periplasmic binding protein OS=Rhodopseudomonas palustris (strain ATCC BAA-98 / CGA009) OX=258594 GN=dctP2 PE=3 SV=1	0.236017	5.28087	0.205996	6.84807	4.16955	5.7426	4.48052	0.0767001	0.857275	-0.0451325	-1.55364	0.514588	-1.43506	0.737916	2.4292	2.88147	1.04667	3.91175	0.938491	1.30228	5.7451	0.472253	0.662906	0.26573	0.714279	0.272133	0.180258	1.2503
RPA2849	Q6N5X1	Sec-independent protein translocase protein TatA OS=Rhodopseudomonas palustris (strain ATCC BAA-98 / CGA009) OX=258594 GN=tatA PE=3 SV=1	3.71591	5.78082	4.12721	2.05286	2.18694	7.05852	2.2863	0.561725	-0.496767	-1.03459	0.190682	-0.138384	1.12989	0.195857	3.67312	0.713936	0.274577	1.41413	2.67504	1.35203	0.0156039	0.49866	0.172189	0.0495308	-0.179713	0.371097	0.179781	0.00523637
RPA3031	Q6N5E8	Possible Acetyltransferase (GNAT) family OS=Rhodopseudomonas palustris (strain ATCC BAA-98 / CGA009) OX=258594 GN=RPA3031 PE=4 SV=1	1.43114	5.68877	4.41064	0.0793811	0.719273	5.54923	4.16278	-0.41506	-1.30344	-1.21625	-0.0193794	-0.138438	-1.29523	-0.626879	2.68118	2.1548	1.99531	2.37767	1.46971	1.19724	2.90893	-0.530528	-1.73571	-0.256633	-0.163172	-0.188631	0.1777	-1.18483
RPA1446	Q6N9U0	Possible dipeptide ABC transporter (Dipeptide-binding protein) OS=Rhodopseudomonas palustris (strain ATCC BAA-98 / CGA009) OX=258594 GN=RPA1446 PE=3 SV=1	0.593765	1.83996	0.627309	2.28911	0.625956	4.7771	0.952898	0.23725	0.438474	-0.196198	-0.618517	0.140726	1.19303	-0.208769	0.950689	0.134578	0.189884	0.0429936	2.11682	1.24314	0.267508	0.337022	0.167241	0.0660395	0.0101957	0.355707	0.176374	0.150822
RPA4658	Q6N0V2	Zinc-binding dehydrogenases (Related to alcohol dehydrogenase, NADPH quinone oxidoreductase) OS=Rhodopseudomonas palustris (strain ATCC BAA-98 / CGA009) OX=258594 GN=RPA4658 PE=4 SV=1	0.390871	0.158765	0.125275	0.535517	2.42281	2.0628	0.363186	0.125221	0.0486776	-0.0447835	0.155379	0.396325	0.604028	0.0759547	0.711813	1.61093	0.317619	0.213531	1.09188	0.43462	0.103506	-0.283691	0.657034	0.112958	-0.0805587	0.34918	0.175797	0.0569791
RPA4249	Q6N203	Response regulator receiver (CheY-like protein) OS=Rhodopseudomonas palustris (strain ATCC BAA-98 / CGA009) OX=258594 GN=RPA4249 PE=4 SV=1	0.435878	5.58485	4.62557	3.90273	1.65431	0.0633037	1.56994	-0.271044	-3.08474	-2.21075	-1.40971	-0.607448	-0.0477538	-0.697912	2.66902	2.19926	2.46581	5.9878	2.81872	0.688826	0.366627	0.530316	-1.28085	0.390969	1.39257	0.419014	0.175754	0.108276
RPA2919	P61309	Ribosome-recycling factor OS=Rhodopseudomonas palustris (strain ATCC BAA-98 / CGA009) OX=258594 GN=frr PE=3 SV=1	2.50236	2.61931	0.911874	2.33354	2.58541	5.8217	0.443746	0.206716	-0.16844	0.0650997	0.182816	0.218179	0.582741	0.0591403	2.94406	2.46788	1.24599	4.05854	2.89082	2.11409	1.9097	0.316132	0.334581	0.118305	0.367286	0.412769	0.172357	0.196346
RPA0351	Q6NCW6	Uncharacterized protein OS=Rhodopseudomonas palustris (strain ATCC BAA-98 / CGA009) OX=258594 GN=RPA0351 PE=4 SV=1	0.859442	0.654864	2.14909	1.99437	3.15061	2.17544	0.730905	0.172976	-0.15909	-0.487122	0.26663	0.428793	0.48308	-0.190942	4.76831	0.29014	0.564364	5.0324	0.579747	0.747908	2.6744	0.519566	0.139834	0.0618496	0.544004	0.111021	0.172007	-0.70193
RPA1173	Q6NAL1	Cold shock DNA binding protein OS=Rhodopseudomonas palustris (strain ATCC BAA-98 / CGA009) OX=258594 GN=cspA1 PE=4 SV=1	5.21856	2.48614	1.68017	3.39946	3.42	6.24736	1.79743	0.856169	0.43333	0.225306	-0.570049	0.468299	1.02226	-0.334686	6.49728	4.91793	2.5169	7.06526	4.81376	1.58306	7.76796	1.25566	1.55236	0.41724	1.21052	0.708772	0.171489	2.66009
RPA4333	Q6N1S1	Glucose/Sorbosone dehydrogenase domain-containing protein OS=Rhodopseudomonas palustris (strain ATCC BAA-98 / CGA009) OX=258594 GN=RPA4333 PE=4 SV=1	1.77873	4.08691	0.433079	0.895915	1.35581	1.4889	0.0411803	-0.20751	-0.870758	0.284176	-0.116236	-0.14998	0.273451	0.0132491	2.34352	2.58868	1.19631	0.344835	0.301182	1.62526	3.12404	-0.304159	-1.02042	-0.174645	0.056207	-0.10022	0.170403	-0.657526
RPA4646	Q6N0W4	Putative carboxylesterase OS=Rhodopseudomonas palustris (strain ATCC BAA-98 / CGA009) OX=258594 GN=RPA4646 PE=4 SV=1	2.04799	4.97687	0.248616	3.2252	1.55122	1.25751	2.42861	-0.242778	-0.617735	0.0473809	0.23638	-0.125577	0.110705	-0.247344	1.14256	2.80419	0.771815	1.75802	1.62355	0.420581	2.20304	-0.237625	-0.873565	0.175409	0.231006	0.293968	0.170054	-0.460777
RPA3790	Q6N3A4	Putative efflux protein OS=Rhodopseudomonas palustris (strain ATCC BAA-98 / CGA009) OX=258594 GN=RPA3790 PE=3 SV=1	0.359484	0.107242	0.0164638	0.435737	0.0686779	0.494197	0.468063	-0.268635	-0.0932154	-0.00934821	0.296414	-0.0527959	-0.309028	-0.29221	1.10924	0.86127	0.903727	0.16973	0.492278	0.50944	1.81818	-0.329083	-0.326879	-0.240964	0.0557429	0.200968	0.170038	-0.572139
RPA3900	Q6N2Z7	Flagellar basal-body rod protein FlgG OS=Rhodopseudomonas palustris (strain ATCC BAA-98 / CGA009) OX=258594 GN=flgG PE=3 SV=1	2.28934	0.999953	1.01349	1.05561	0.375655	5.0066	2.69653	1.35167	0.478021	-0.450979	0.409658	-0.247695	2.18974	-0.915024	0.774843	0.785384	0.376262	1.58357	2.49021	0.457211	0.377861	0.258094	0.336873	0.162897	0.614723	0.719683	0.169071	0.158679
RPA2778	Q6N640	Possible deoxyribonuclease OS=Rhodopseudomonas palustris (strain ATCC BAA-98 / CGA009) OX=258594 GN=RPA2778 PE=3 SV=1	2.28897	0.773243	1.83419	1.51377	1.26824	9.30282	0.201358	-0.360668	-0.04373	-0.229407	-0.16604	-0.136055	-1.6798	0.0277261	0.203283	2.23625	1.56517	0.519512	0.358497	1.64535	2.16251	0.0951326	0.378699	0.181338	0.117118	0.0987917	0.168473	0.432262
RPA3043	Q6N5D6	Aspartate--tRNA(Asp/Asn) ligase OS=Rhodopseudomonas palustris (strain ATCC BAA-98 / CGA009) OX=258594 GN=aspS PE=3 SV=1	0.071008	1.37102	0.548618	0.0983731	1.13584	3.35541	0.207127	0.0281387	-0.594071	0.154903	0.0555709	0.300055	-0.844984	0.160913	0.581137	0.267456	1.49246	0.130766	0.0342239	0.443585	2.07496	0.215874	-0.11273	-0.349264	-0.0441039	0.0157092	0.167231	-0.852404
RPA1782	Q6N8X0	TrapT family, dctP subunit, C4-dicarboxylate periplasmic binding protein OS=Rhodopseudomonas palustris (strain ATCC BAA-98 / CGA009) OX=258594 GN=RPA1782 PE=1 SV=1	1.18264	7.48833	9.13202	0.400323	7.85	5.7547	6.45575	0.239632	2.24619	2.82947	-0.106069	1.60186	-1.05542	1.2736	6.27442	6.77963	2.35018	7.64628	3.21354	0.922006	5.76077	1.72826	2.38458	0.652191	1.91485	0.933486	0.166846	1.86611
RPA4271	Q6N1Y1	4-hydroxy-3-methylbut-2-enyl diphosphate reductase 2 OS=Rhodopseudomonas palustris (strain ATCC BAA-98 / CGA009) OX=258594 GN=ispH2 PE=3 SV=1	1.94556	1.78376	1.42854	1.1567	0.680274	2.49552	0.604474	0.721435	-1.86267	-0.906446	0.817362	0.301249	0.98159	0.447496	0.572943	2.10873	0.473309	0.0132392	0.719795	0.537655	0.956274	-0.261607	-0.815825	-0.13606	0.00704093	0.227794	0.166823	-0.644464
RPA0061	Q6NDP4	3-phosphoshikimate 1-carboxyvinyltransferase OS=Rhodopseudomonas palustris (strain ATCC BAA-98 / CGA009) OX=258594 GN=aroA PE=3 SV=1	4.28895	2.29251	3.00469	1.12363	0.444886	4.27332	0.346283	-1.0958	-0.532491	0.529808	-0.327607	0.12749	-1.74409	-0.254795	0.278761	0.374939	0.433919	0.0598317	0.121989	0.355272	1.08783	-0.176292	0.586879	0.234012	0.038677	-0.0956292	0.166695	-0.691914
RPA1195	Q6NAJ0	Short-chain dehydrogenase OS=Rhodopseudomonas palustris (strain ATCC BAA-98 / CGA009) OX=258594 GN=fixR1 PE=4 SV=1	0.516952	3.88646	1.1733	0.48612	5.13903	5.0801	0.30692	0.19329	-0.583965	0.208916	-0.142356	0.891234	-1.11922	0.0880477	0.940448	1.24999	2.58188	5.91521	3.20693	1.78532	0.85488	0.140437	-0.791076	0.244237	0.770628	0.371105	0.165229	-0.267887
RPA1962	Q6N8E1	Uncharacterized protein OS=Rhodopseudomonas palustris (strain ATCC BAA-98 / CGA009) OX=258594 GN=RPA1962 PE=4 SV=1	1.0838	1.77912	0.104266	0.0809169	0.29963	1.72455	1.47654	0.530119	-0.868253	-0.16055	0.0663107	-0.197217	0.809043	0.695153	0.0351853	0.222293	0.924816	0.772438	2.79937	0.899881	0.282348	0.0161414	0.077	-0.182811	-0.272862	0.47154	0.164957	-0.42366
RPA2511	Q6N6V3	Possible membrane-bound lytic transglycosylase OS=Rhodopseudomonas palustris (strain ATCC BAA-98 / CGA009) OX=258594 GN=RPA2511 PE=4 SV=1	3.07331	0.427489	0.443614	2.87067	1.36981	3.69638	1.1443	-1.9105	-0.43463	0.364558	-1.92485	-0.781487	-3.10823	-0.807776	1.38131	2.36497	2.45068	1.00246	0.369171	0.369837	0.244157	0.562156	0.618918	0.62061	0.264447	0.197744	0.164724	0.17626
RPA0596	Q6NC76	DUF3467 domain-containing protein OS=Rhodopseudomonas palustris (strain ATCC BAA-98 / CGA009) OX=258594 GN=RPA0596 PE=4 SV=1	0.491955	2.71964	2.35316	2.35415	0.18085	0.187933	1.61401	-0.103541	-0.382958	-0.762412	0.326055	0.0486072	-0.0363746	-0.22955	0.373932	0.282434	2.31074	1.89834	0.0050045	0.908513	0.0520792	0.104138	-0.11722	-0.304352	-0.292799	0.00153319	0.164339	0.0250087
RPA0892	Q6NBD6	Glutamate synthase (NADPH) small chain OS=Rhodopseudomonas palustris (strain ATCC BAA-98 / CGA009) OX=258594 GN=gltD PE=4 SV=1	4.91793	1.66358	0.210687	1.46619	0.246766	3.35695	1.29178	0.803459	0.457277	0.0729278	0.444962	-0.0820245	0.441225	0.494217	0.184418	0.862864	1.29085	3.91947	0.579932	0.902399	2.41241	0.130272	-0.221887	-0.222715	-0.76728	-0.189134	0.163322	-0.766871
RPA1775	Q6N8X7	Putative dehydrogenase OS=Rhodopseudomonas palustris (strain ATCC BAA-98 / CGA009) OX=258594 GN=RPA1775 PE=4 SV=1	3.20936	3.6012	1.12987	0.426191	2.85529	3.60197	2.06029	1.02728	1.14922	0.486351	0.224133	0.918681	1.21685	0.79211	1.90395	0.738062	0.460809	2.88946	2.46872	0.966154	0.216461	0.529912	-0.853824	0.0952176	0.730321	0.225784	0.161941	0.0509357
RPA1243	Q6NAE2	DUF3618 domain-containing protein OS=Rhodopseudomonas palustris (strain ATCC BAA-98 / CGA009) OX=258594 GN=RPA1243 PE=4 SV=1	3.14989	0.298646	3.00121	2.26386	0.987348	2.69921	3.19217	-0.56786	0.0852934	-0.596746	-0.394958	0.181343	-0.651235	-0.547948	2.26347	4.98977	3.24813	3.64296	0.189096	1.01464	0.658415	-0.309113	0.836823	-0.439504	-0.47719	0.0399612	0.160263	0.16675
RPA1217	Q6NAG8	Putative carboxypeptidase G2 OS=Rhodopseudomonas palustris (strain ATCC BAA-98 / CGA009) OX=258594 GN=RPA1217 PE=4 SV=1	3.57768	0.976508	1.53593	0.989829	1.72429	3.61371	3.81113	-0.877083	-0.258214	0.233607	-0.162808	-0.266938	-1.05415	-0.550314	0.943648	0.343752	0.202517	1.19389	0.493821	0.439698	0.211902	0.329343	-0.322598	0.104426	0.173175	0.112747	0.158754	0.0628897
RPA0136	Q6NDH2	Methyl-accepting chemotaxis receptor/sensory transducer OS=Rhodopseudomonas palustris (strain ATCC BAA-98 / CGA009) OX=258594 GN=RPA0136 PE=4 SV=1	3.15142	0.97746	0.990279	1.86685	1.11544	3.4404	0.357875	1.57427	0.533684	-0.590881	0.820239	0.567388	1.94039	0.220289	0.300782	0.289846	0.871508	1.70067	0.309549	0.295134	2.12262	-0.33835	-0.308961	-0.662398	-0.960314	-0.332061	0.15872	-1.39991
RPA0302	Q6ND07	Protein-export protein SecB OS=Rhodopseudomonas palustris (strain ATCC BAA-98 / CGA009) OX=258594 GN=secB PE=3 SV=1	1.79187	2.94079	2.52689	0.609195	0.205439	2.48977	0.181523	-0.317825	-0.416877	-0.411186	-0.093786	0.0601241	-0.372723	0.0435665	0.538769	0.745379	1.87334	1.27371	0.0194679	1.37172	0.00203133	0.116267	0.44384	0.185691	0.146472	0.00576531	0.157461	0.000357665
RPA0823	Q6NBK5	Apple domain:N/apple PAN OS=Rhodopseudomonas palustris (strain ATCC BAA-98 / CGA009) OX=258594 GN=RPA0823 PE=4 SV=1	0.0410354	0.240489	0.620298	3.82988	0.345321	0.161583	4.15751	-0.00815249	0.0347452	-0.172062	-0.535344	0.0520171	0.0281975	-0.344771	0.729691	0.0312301	0.158306	1.34148	0.778817	0.557287	2.54995	0.202067	-0.0167064	0.0463312	0.357902	0.19052	0.157326	0.609947
RPA4673	Q6N0T8	Putative beta lactamase OS=Rhodopseudomonas palustris (strain ATCC BAA-98 / CGA009) OX=258594 GN=cphA1 PE=4 SV=1	2.49576	1.73172	0.251845	1.57543	0.822943	4.18085	0.750185	0.787016	0.583825	-0.183753	0.503579	0.309297	1.54406	0.293087	0.232881	2.15238	1.01672	1.10771	1.95726	0.61444	0.0714462	0.0686316	1.17395	-0.396537	0.220692	0.410765	0.157203	0.0534592
RPA0562	Q6NCB0	MmgE/PrpD family OS=Rhodopseudomonas palustris (strain ATCC BAA-98 / CGA009) OX=258594 GN=RPA0562 PE=3 SV=1	5.10938	2.59351	1.00011	1.33534	0.919213	1.62985	0.108719	-0.934662	-0.698212	0.204589	0.347875	-0.151443	-0.230086	0.0831992	0.00893517	0.673252	0.53175	0.295801	0.172194	0.420345	1.38632	0.00567179	-0.509627	0.206621	-0.158541	-0.0936861	0.156482	-1.04392
RPA1666	Q6N983	Coproporphyrinogen-III oxidase OS=Rhodopseudomonas palustris (strain ATCC BAA-98 / CGA009) OX=258594 GN=hemN1 PE=3 SV=1	0.920686	2.51598	2.38398	2.90079	0.461761	1.63144	0.29502	0.197867	-0.530132	-1.09675	0.566053	-0.114717	0.38558	-0.130999	0.660228	5.63485	1.69269	4.93974	0.443223	1.58129	3.43219	0.107398	-1.75296	-0.348101	-0.328097	-0.0745695	0.15572	-1.32631
RPA3434	Q6N4A5	Universal stress protein (Usp) OS=Rhodopseudomonas palustris (strain ATCC BAA-98 / CGA009) OX=258594 GN=RPA3434 PE=3 SV=1	3.29526	0.233044	1.05222	4.12987	1.24066	5.6407	2.68244	-0.769844	0.0592207	0.295532	-0.780793	0.268526	-2.13518	-0.486636	1.26692	3.17829	0.474511	5.93423	2.25939	1.20611	6.4398	0.179838	0.740363	0.0726413	0.83615	0.356925	0.155414	0.728732
RPA0822	Q6NBK6	Glutamate--cysteine ligase OS=Rhodopseudomonas palustris (strain ATCC BAA-98 / CGA009) OX=258594 GN=gshA PE=3 SV=1	6.4059	7.65305	1.15375	7.11077	1.08887	7.29355	0.0924414	-1.44195	-1.25153	-0.204312	0.880336	-0.155609	-3.09624	-0.0222228	0.103766	1.49473	1.36132	0.409344	0.786945	1.97117	1.29467	0.0123318	-0.255446	0.0892376	-0.0585058	0.0768419	0.154923	-0.686823
RPA2543	Q6N6S1	TrapT family, dctP subunit, C4-dicarboxylate periplasmic binding protein OS=Rhodopseudomonas palustris (strain ATCC BAA-98 / CGA009) OX=258594 GN=RPA2543 PE=3 SV=1	3.96801	5.23839	4.81243	5.32033	0.264391	1.39177	4.1348	-0.841932	1.27611	1.0346	-1.30014	0.0880236	-1.0859	0.83012	3.18528	4.1359	1.56911	3.82407	0.796904	0.637173	7.22039	1.00824	2.23343	0.431016	0.832236	0.332502	0.154661	2.09149
RPA2426	Q6N737	DUF2155 domain-containing protein OS=Rhodopseudomonas palustris (strain ATCC BAA-98 / CGA009) OX=258594 GN=RPA2426 PE=4 SV=1	0.253351	0.204294	2.00113	0.451984	0.00993343	3.38216	0.231054	0.0931038	0.0682199	-0.474189	0.152971	0.00505863	0.769638	0.0772757	0.293615	1.13479	0.788761	0.0613268	0.921787	0.353713	0.37066	0.117205	0.692161	-0.272438	0.0301777	0.291765	0.154255	-0.19192
RPA3091	Q6N590	Amidophosphoribosyltransferase OS=Rhodopseudomonas palustris (strain ATCC BAA-98 / CGA009) OX=258594 GN=purF PE=3 SV=1	4.90707	1.82742	0.267657	1.21205	2.86294	3.75168	0.933876	0.684462	0.327301	-0.0498462	-0.127441	0.347159	0.455216	0.167588	2.08619	4.22025	0.544427	1.06313	2.57398	0.658412	5.2134	0.639546	1.30516	0.135315	0.246079	0.526088	0.153882	1.2469
RPA0272	Q6ND37	Nitrogen regulatory protein P-II OS=Rhodopseudomonas palustris (strain ATCC BAA-98 / CGA009) OX=258594 GN=glnK1 PE=3 SV=1	0.630736	0.447864	2.88098	3.46694	4.59513	4.22244	1.48274	0.0597234	0.0371791	0.15767	-0.218555	-0.334883	-0.352764	-0.0872299	0.914696	1.20358	2.05912	2.22034	1.09605	1.84363	0.780547	-0.145012	-0.358468	0.171781	-0.196726	-0.209967	0.153599	-0.0979727
RPA3820	Q6N374	Phosphoribosylformylglycinamidine synthase subunit PurS OS=Rhodopseudomonas palustris (strain ATCC BAA-98 / CGA009) OX=258594 GN=purS PE=3 SV=1	0.18636	3.80839	3.10343	0.828751	3.13064	3.78447	1.33152	-0.0324914	-0.267384	-0.362115	-0.104608	-0.2928	0.453241	-0.181442	0.0850348	0.590933	0.0737951	0.142239	0.873874	1.08659	0.153449	-0.0174069	0.865484	0.0156703	0.0282737	0.124268	0.153101	-0.0321748
RPA2667	Q6N6F0	Invasion associated locus B family protein OS=Rhodopseudomonas palustris (strain ATCC BAA-98 / CGA009) OX=258594 GN=RPA2667 PE=4 SV=1	3.55056	2.13256	1.9745	0.428153	2.30953	3.5954	1.09262	0.39359	0.182455	-0.283446	0.050604	0.210317	0.325025	0.134507	0.117859	1.48187	0.713274	4.32019	2.64531	1.27284	1.54444	0.0153407	0.507348	0.0891747	0.325056	0.306242	0.152707	0.294621
RPA2966	G3XCR4	Nitrogen regulatory protein P-II OS=Rhodopseudomonas palustris (strain ATCC BAA-98 / CGA009) OX=258594 GN=glnB PE=3 SV=1	1.61006	1.86091	1.6196	1.60634	2.10096	5.2265	0.178507	0.139044	0.248515	-0.206214	-0.130545	0.146176	0.474542	-0.0269664	2.99278	0.0071524	2.65439	4.9342	2.05587	1.19062	3.73242	0.306591	-0.00609397	0.277858	0.558678	0.340841	0.152257	0.354797
RPA2777	Q6N641	Methionine--tRNA ligase OS=Rhodopseudomonas palustris (strain ATCC BAA-98 / CGA009) OX=258594 GN=metG PE=3 SV=1	4.02113	0.31985	0.885769	3.04795	0.598219	0.336274	1.24885	-0.940977	-0.0977647	0.225374	-0.835074	-0.198798	-0.106448	-0.327148	0.910837	0.619087	1.07275	0.0360023	0.829369	1.18966	0.736723	0.259919	-0.435945	0.158948	-0.00777174	0.235939	0.151281	0.132764
RPA1758	Q6N8Z3	Putative enoyl-CoA hydratase paaG OS=Rhodopseudomonas palustris (strain ATCC BAA-98 / CGA009) OX=258594 GN=RPA1758 PE=3 SV=1	2.64974	0.741011	1.33688	2.85282	0.684252	4.76695	1.43513	-0.454875	-0.151985	0.342463	-0.51827	-0.131868	-0.8834	-0.305567	1.77061	0.35681	0.498334	0.902925	0.220888	0.307699	0.912278	0.627329	0.293426	-0.261694	0.384905	-0.129167	0.150949	0.549931
RPA0259	Q6ND50	HTransmembrane sensor and HAMP domains OS=Rhodopseudomonas palustris (strain ATCC BAA-98 / CGA009) OX=258594 GN=RPA0259 PE=4 SV=1	3.5432	4.51773	1.50332	2.65418	7.1222	4.7649	1.1106	0.601533	-0.520657	-0.154403	-0.246948	-0.851538	1.12857	-0.121014	5.75171	4.24054	0.00322455	6.3021	1.17152	1.51524	5.04358	-0.871975	-0.725803	-0.000750749	-0.660474	0.147671	0.14881	-1.35023
RPA2468	Q6N6Z5	DUF59 OS=Rhodopseudomonas palustris (strain ATCC BAA-98 / CGA009) OX=258594 GN=RPA2468 PE=4 SV=1	2.22638	3.73182	1.33578	1.37342	1.75511	4.47829	2.20445	0.388827	0.328199	-0.172091	0.176603	0.234266	0.816001	0.304072	0.336123	1.06897	1.45361	0.136612	1.77029	0.443542	0.898369	0.0778433	0.367599	0.379988	0.0363237	0.385217	0.148443	0.40963
RPA0848	Q6NBI0	2-hydroxychromene-2-carboxylate isomerase OS=Rhodopseudomonas palustris (strain ATCC BAA-98 / CGA009) OX=258594 GN=RPA0848 PE=3 SV=1	3.92923	1.41774	2.29931	2.09474	1.2768	5.09467	1.92386	-0.785426	0.23206	0.498714	-0.365484	-0.286765	-1.17612	-0.417586	1.34865	0.717526	0.668132	1.83263	1.91014	0.457954	2.91593	-0.639542	-0.349973	-0.223546	0.538779	-0.613511	0.147706	0.690254
RPA3813	Q6N381	Peptidase family T4 OS=Rhodopseudomonas palustris (strain ATCC BAA-98 / CGA009) OX=258594 GN=RPA3813 PE=3 SV=1	0.369785	4.20924	0.702484	0.940052	0.665052	5.01913	1.00495	0.113048	1.12305	0.309097	0.34365	0.169931	1.29979	-0.420238	3.48472	1.40727	1.10769	0.101402	3.64961	1.18697	2.02453	0.501653	0.542693	0.21198	0.0282213	0.261405	0.147661	1.6788
RPA0280	Q6ND29	Outer membrane lipoprotein carrier protein LolA OS=Rhodopseudomonas palustris (strain ATCC BAA-98 / CGA009) OX=258594 GN=RPA0280 PE=4 SV=1	0.17723	2.7188	5.10983	0.244569	1.06222	0.941886	1.0922	0.0122693	0.246865	-0.471525	-0.0436043	0.139817	-0.218405	0.128518	0.208183	2.09549	1.11978	0.534617	1.83511	0.893773	3.53906	-0.0513698	0.370816	-0.13085	0.0788886	0.208178	0.147241	-0.385719
RPA3021	Q6N5F8	Probable transcriptional regulator TetR family OS=Rhodopseudomonas palustris (strain ATCC BAA-98 / CGA009) OX=258594 GN=RPA3021 PE=4 SV=1	3.37987	1.92817	1.97139	0.423852	0.713891	7.14281	0.817011	0.595661	0.208118	-0.396328	0.0865686	0.136072	1.2631	-0.136279	2.19357	0.762774	1.06956	1.42266	2.34798	1.28195	1.33224	0.343605	0.208917	0.148039	0.274066	0.290682	0.146391	0.282872
RPA4530	Q6N178	UPF0262 protein RPA4530 OS=Rhodopseudomonas palustris (strain ATCC BAA-98 / CGA009) OX=258594 GN=RPA4530 PE=3 SV=1	2.05363	3.70407	1.92832	4.03558	1.32266	0.953736	1.45925	-0.296067	-0.51287	-0.257453	0.587836	-0.169398	-0.16391	-0.241113	1.07533	2.10091	0.419791	1.91139	1.6637	0.924478	1.77291	-0.19492	-0.615744	-0.0703397	0.253505	0.257228	0.146274	-0.337906
RPA2712	G3XCQ1	Delta-aminolevulinic acid dehydratase OS=Rhodopseudomonas palustris (strain ATCC BAA-98 / CGA009) OX=258594 GN=hemB PE=3 SV=1	6.64207	2.39051	3.23535	1.96357	5.47389	0.413744	0.943056	-0.933048	-0.273567	-0.279862	-0.194715	-0.585047	-0.0503462	-0.139891	0.179511	4.76984	0.181162	0.0574912	0.795177	0.770283	0.999541	-0.0731092	-1.27281	0.0434055	-0.0193497	-0.263754	0.146087	-0.273592
RPA4573	Q6N136	DUF992 domain-containing protein OS=Rhodopseudomonas palustris (strain ATCC BAA-98 / CGA009) OX=258594 GN=RPA4573 PE=4 SV=1	4.77071	0.317037	1.38304	4.05699	0.315631	5.77559	3.32856	-1.40653	-0.10685	-0.305733	-1.29983	-0.105405	-1.9601	-0.981208	0.52925	2.46883	0.0470459	1.62263	0.203039	0.535281	2.33974	-0.16702	0.703529	-0.0185187	0.448533	-0.0896999	0.14577	0.604893
RPA4074	Q6N2H6	Putative leucine responsive transcriptional regulator LRP/BkdR, AsnC family OS=Rhodopseudomonas palustris (strain ATCC BAA-98 / CGA009) OX=258594 GN=RPA4074 PE=4 SV=1	3.38328	0.477001	3.26013	2.55565	1.98405	7.24952	1.40747	-1.1016	0.115297	0.636135	-0.553837	-0.513899	-2.73888	-0.409266	1.01277	0.541113	0.527008	2.2807	0.38575	0.476124	3.10826	0.385014	0.258391	0.177354	0.523821	0.204371	0.14532	0.97565
RPA3000	Q6N5H4	Two-component osmotic transcriptional regulator kdpE, winged helix family OS=Rhodopseudomonas palustris (strain ATCC BAA-98 / CGA009) OX=258594 GN=kdpE PE=4 SV=1	1.81446	2.34521	1.98834	3.17974	0.0576688	3.97422	0.352902	0.307099	0.360515	-1.05153	0.4799	0.0188914	1.12147	0.0743164	2.70711	0.807792	2.03137	3.89148	2.19907	1.00811	5.54297	0.438636	0.641151	-0.285105	0.628852	0.422478	0.144871	0.954538
RPA3899	Q6N2Z8	Flagellar basal-body rod protein FlgF OS=Rhodopseudomonas palustris (strain ATCC BAA-98 / CGA009) OX=258594 GN=flgF PE=3 SV=1	3.39378	2.14796	0.171013	0.381715	0.743418	5.52463	0.255088	1.47076	0.875668	-0.112867	0.26406	0.372468	2.66399	-0.319481	2.0607	1.64209	0.521979	0.302136	0.733374	0.285435	0.404237	0.552788	0.65755	-0.222142	-0.194973	0.29369	0.144834	0.200472
RPA1957	Q6N8E6	Alkanal monooxygenase (LuxA-like protein) OS=Rhodopseudomonas palustris (strain ATCC BAA-98 / CGA009) OX=258594 GN=RPA1957 PE=4 SV=1	4.20214	0.860491	0.308121	0.844455	0.718112	0.222471	0.652685	-0.931393	-0.144509	-0.102439	0.140088	0.0981603	-0.075382	0.11802	0.661648	1.21078	1.82341	0.240105	0.0705155	1.69598	2.33416	-0.122756	-0.534158	-0.231734	-0.0468273	0.0103493	0.144123	-0.336142
RPA1260	Q6NAC5	Universal stress protein (Usp) OS=Rhodopseudomonas palustris (strain ATCC BAA-98 / CGA009) OX=258594 GN=RPA1260 PE=3 SV=1	0.162595	1.45965	0.381571	0.474311	0.334417	0.263711	0.232242	-0.0698283	0.669343	-0.121372	0.0778424	-0.0871752	-0.124654	-0.0681705	0.0783656	0.755815	1.39451	2.98131	0.423963	1.12205	2.42329	0.0293278	-0.366005	-0.195146	-0.455541	0.0994912	0.144011	-1.26337
RPA2741	Q6N677	Beta-ketoacyl-[acyl-carrier-protein] synthase III OS=Rhodopseudomonas palustris (strain ATCC BAA-98 / CGA009) OX=258594 GN=fabH PE=3 SV=1	3.11009	1.68733	2.65484	1.43629	0.500656	4.69502	2.81507	0.498112	0.184488	-0.355387	0.2593	-0.0617155	0.458357	0.538237	2.61528	0.0724226	2.04235	4.69679	1.66533	0.562612	3.81897	-0.533983	0.0713454	-0.282723	-1.02426	0.272735	0.143893	0.620815
RPA2596	Q6N6L9	Probable branched-chain-amino-acid aminotransferase OS=Rhodopseudomonas palustris (strain ATCC BAA-98 / CGA009) OX=258594 GN=RPA2596 PE=4 SV=1	0.105282	0.356372	0.101339	0.696447	0.430571	1.56529	0.0106866	0.203941	0.467371	-0.168497	0.826767	0.529337	1.41012	0.0378771	0.0745982	1.46046	0.309311	0.660134	0.0821298	0.109457	0.746669	0.0928036	1.27694	-0.505778	-0.945161	0.117197	0.143689	0.630636
RPA1759	Q6N8Z2	Tyrosine protein kinase:Aminoglycoside phosphotransferase OS=Rhodopseudomonas palustris (strain ATCC BAA-98 / CGA009) OX=258594 GN=RPA1759 PE=4 SV=1	4.89256	1.8549	2.39227	1.17219	2.02736	1.56413	0.0857061	-2.179	-1.01364	0.607809	-0.406925	-0.685236	-0.851304	-0.0543439	0.770346	0.156092	0.325365	0.471291	0.280724	0.0668964	0.22224	0.930466	-0.285693	0.468335	0.627392	-0.425018	0.142573	0.38468
RPA2916	Q6N5Q6	1-deoxy-D-xylulose 5-phosphate reductoisomerase OS=Rhodopseudomonas palustris (strain ATCC BAA-98 / CGA009) OX=258594 GN=dxr PE=3 SV=1	3.24103	4.20209	1.52225	0.757416	4.59463	2.89192	1.35279	-0.451289	-0.736462	-0.229724	0.146478	-0.80144	-0.381538	-0.317271	0.650522	0.0346161	0.118309	1.52459	0.624007	0.92597	1.63789	-0.123256	0.013041	0.0263231	-0.271763	0.115086	0.142572	-0.330028
RPA4766	Q6N0J6	O-succinylhomoserine sulfhydrylase OS=Rhodopseudomonas palustris (strain ATCC BAA-98 / CGA009) OX=258594 GN=metZ PE=3 SV=1	4.35163	4.62712	0.317042	4.27822	4.61162	5.34126	2.77214	0.403346	0.550509	-0.0659722	0.291088	0.46181	0.663665	0.249444	3.0886	2.60344	0.303488	1.91335	1.96962	1.34864	1.48906	0.496691	0.936162	0.0486544	0.202365	0.403107	0.141728	0.191842
RPA2595	Q6N6M0	Nitrogen assimilation regulatory protein ntrX-Response regulator OS=Rhodopseudomonas palustris (strain ATCC BAA-98 / CGA009) OX=258594 GN=ntrX PE=4 SV=1	0.811415	0.954317	1.52274	0.544219	1.43109	1.67133	1.559	-0.245222	-0.363707	-0.519175	-0.153523	-0.351841	-0.340884	-0.356478	0.528189	0.317344	1.80545	1.43766	0.0308002	0.236434	1.33828	0.196194	0.24249	-0.748533	-0.689095	-0.0251812	0.139815	0.514564
RPA0598	Q6NC74	Glutaredoxin OS=Rhodopseudomonas palustris (strain ATCC BAA-98 / CGA009) OX=258594 GN=RPA0598 PE=3 SV=1	3.22764	0.406308	1.10028	3.06876	0.511792	4.17691	1.57738	0.436464	-0.139966	-0.3545	-0.478926	-0.0949621	0.912925	-0.295323	0.425997	0.309866	0.0077739	1.50219	1.43816	0.338641	0.934009	0.172533	-0.22816	-0.00195803	0.194888	0.398484	0.139689	0.351549
RPA0282	Q6ND27	Cyclic nucleotide binding protein OS=Rhodopseudomonas palustris (strain ATCC BAA-98 / CGA009) OX=258594 GN=RPA0282 PE=4 SV=1	0.570066	0.183544	4.94142	2.13072	2.38093	2.44093	0.728387	-0.0777694	-0.052879	-0.442657	0.261135	-0.278547	0.330463	-0.170119	2.32485	1.45083	1.5901	1.83123	3.55914	1.29502	3.19502	0.269669	0.227699	0.159614	0.241502	0.455961	0.138672	0.279459
RPA3715	Q6N3H9	Acetyl-CoA acetyltransferase OS=Rhodopseudomonas palustris (strain ATCC BAA-98 / CGA009) OX=258594 GN=pimB PE=3 SV=1	5.80305	2.16737	1.5432	0.0830465	0.143427	2.61273	0.490376	0.736941	-0.305684	0.292174	-0.0170599	0.0224436	0.273737	-0.12627	0.88497	1.34577	0.283292	1.28648	0.585723	0.792927	0.935052	0.227136	0.660665	-0.0638328	-0.284039	0.146734	0.138304	-0.613282
RPA4369	Q6N1N6	Transcriptional regulator, MarR family OS=Rhodopseudomonas palustris (strain ATCC BAA-98 / CGA009) OX=258594 GN=RPA4369 PE=4 SV=1	0.635694	0.380064	1.38743	0.766211	2.07468	4.87169	1.20759	0.167836	0.0664485	-0.228385	-0.128897	-0.296484	0.799112	-0.147446	0.544828	0.353881	1.12201	2.16482	3.16823	0.959449	1.71147	0.0675015	-0.837794	0.168387	0.207454	0.329646	0.138269	0.377943
RPA1620	Q6N9C9	Uncharacterized protein OS=Rhodopseudomonas palustris (strain ATCC BAA-98 / CGA009) OX=258594 GN=RPA1620 PE=4 SV=1	2.47174	0.18253	0.145807	2.84752	3.5611	5.64616	2.35814	1.24917	0.174936	0.118222	1.38831	1.5525	2.86601	1.33353	4.62678	0.439719	1.83556	5.38981	1.17759	0.271007	0.895844	1.75921	0.311062	0.583889	2.22464	0.51677	0.137838	0.60331
RPA0060	Q6NDP5	TIGR02300 family protein OS=Rhodopseudomonas palustris (strain ATCC BAA-98 / CGA009) OX=258594 GN=RPA0060 PE=4 SV=1	3.78051	0.0131175	2.92347	0.0886168	1.01482	5.92798	0.145071	0.647652	0.0034077	-0.383754	0.0192964	0.175348	1.14722	0.0449091	1.91879	1.94159	2.07073	0.108474	2.42854	0.844542	0.467303	0.330468	0.425301	0.221612	0.0201582	0.403901	0.137113	-0.116962
RPA1168	Q6NAL6	Molybdopterin synthase catalytic subunit OS=Rhodopseudomonas palustris (strain ATCC BAA-98 / CGA009) OX=258594 GN=moaE PE=3 SV=1	2.78763	3.14731	2.42472	0.115247	0.560302	4.18785	0.301816	-0.576917	-0.84149	-0.61448	-0.0581196	-0.217957	-1.32258	-0.140949	0.452381	1.48387	0.245558	0.847663	0.064535	0.186633	0.201464	-0.297803	-1.09776	0.15904	0.446844	0.0531159	0.136382	0.150332
RPA2170	Q6N7T6	Cupin 2 conserved barrel domain-containing protein OS=Rhodopseudomonas palustris (strain ATCC BAA-98 / CGA009) OX=258594 GN=RPA2170 PE=4 SV=1	1.58934	3.67859	0.157367	1.47189	0.950959	0.0783155	0.815963	0.470918	1.1875	0.0844389	-0.352342	0.323876	0.0371627	-0.382494	0.017779	2.40869	0.679835	1.99824	0.346641	0.337621	3.26718	0.0101409	1.4005	0.256803	0.561581	0.154132	0.135337	1.59133
RPA4821	Q6N0E2	S-methyl-5'-thioadenosine phosphorylase OS=Rhodopseudomonas palustris (strain ATCC BAA-98 / CGA009) OX=258594 GN=mtnP PE=3 SV=1	5.40137	4.83362	0.935998	3.04919	1.48938	7.06768	0.601957	-0.990789	-0.856003	0.205041	-0.559446	0.160199	-1.12626	-0.0938175	0.881409	0.575807	0.189082	1.09763	0.445955	0.628554	0.304537	-0.263573	-0.143129	0.0571391	0.250911	-0.113671	0.133605	-0.117934
RPA1228	Q6NAF7	Putative 2-oxoglutarate ferredoxin oxidoreductase, gamma subunit OS=Rhodopseudomonas palustris (strain ATCC BAA-98 / CGA009) OX=258594 GN=RPA1228 PE=4 SV=1	2.37446	1.09905	1.59427	0.777195	1.55932	6.13446	0.325273	0.666235	0.282191	-0.377815	0.241837	0.33856	1.97252	0.111093	0.901656	2.05956	1.86303	0.201531	0.9573	0.739862	2.98323	0.162086	0.695851	0.26087	-0.0665505	0.160727	0.132829	0.399468
RPA0559	Q6NCB3	Putative pirin OS=Rhodopseudomonas palustris (strain ATCC BAA-98 / CGA009) OX=258594 GN=RPA0559 PE=3 SV=1	4.02358	3.07466	1.35681	0.289309	0.285305	6.04054	1.38825	-0.671471	-0.468558	0.265134	-0.0694096	0.0567003	-1.11585	-0.214672	2.69749	0.4188	0.215528	4.57631	1.66423	0.730105	0.463073	0.447226	0.395943	0.0480339	0.714818	0.350343	0.132371	-0.220193
RPA0732	Q6NBU6	Putative NAD-dependent formate dehydrogenase gamma subunit OS=Rhodopseudomonas palustris (strain ATCC BAA-98 / CGA009) OX=258594 GN=fdsG PE=3 SV=1	1.2463	1.16163	7.67541	8.07394	1.3727	2.694	8.2062	0.331274	0.273855	4.7933	3.77704	0.361826	0.525142	4.01488	0.605472	0.89619	0.979763	2.79167	0.399357	0.235819	2.43074	-0.249927	0.752344	0.422916	1.10656	0.2172	0.132293	1.51302
RPA1834	Q6N8R9	Antitoxin OS=Rhodopseudomonas palustris (strain ATCC BAA-98 / CGA009) OX=258594 GN=RPA1834 PE=3 SV=1	2.83604	0.401744	0.636898	0.127787	0.41648	5.64699	0.0168386	0.494021	0.161372	-0.139376	-0.0690307	0.0868839	1.43759	0.00740833	0.0760428	0.43205	1.22064	1.79853	3.3671	0.498364	2.1894	-0.0364663	-0.627802	0.168223	0.280322	0.545458	0.132014	0.719963
RPA3672	Q6N3M1	Cold shock DNA binding protein OS=Rhodopseudomonas palustris (strain ATCC BAA-98 / CGA009) OX=258594 GN=cspA5 PE=4 SV=1	2.42905	2.0102	2.40343	3.8509	2.42905	0.347435	0.46018	-0.669924	-0.773882	-0.598446	-1.04654	-0.669924	-0.22302	0.151257	1.53376	1.47911	0.601037	0.81178	0.413316	0.490098	0.715	-0.254676	-0.355133	0.121375	0.217653	-0.140913	0.131316	-0.131862
RPA3286	Q6N4Q1	Possible phosphoglycerate mutase OS=Rhodopseudomonas palustris (strain ATCC BAA-98 / CGA009) OX=258594 GN=RPA3286 PE=4 SV=1	0.613229	3.63884	0.90657	4.01104	0.156372	3.74768	0.815057	-0.17444	-0.642591	0.211749	0.698526	0.039963	-0.734502	-0.15282	0.740751	2.28568	0.712239	1.56032	1.10515	1.467	2.27694	0.159266	-0.949236	-0.0884658	0.116878	0.172791	0.131005	-0.659666
RPA2546	Q6N6R8	Peptidyl-prolyl cis-trans isomerase OS=Rhodopseudomonas palustris (strain ATCC BAA-98 / CGA009) OX=258594 GN=RPA2546 PE=3 SV=1	1.68121	6.32165	2.60965	1.79985	4.45709	3.10578	2.498	0.187069	0.697581	0.329246	-0.166642	0.381632	-0.527574	0.324142	0.170831	3.22458	0.434922	2.69901	1.13216	1.55258	2.62423	0.0236988	0.763538	0.0560185	0.187431	0.215549	0.129281	0.384219
RPA0862	Q6NBG6	G-protein beta WD-40 repeat OS=Rhodopseudomonas palustris (strain ATCC BAA-98 / CGA009) OX=258594 GN=RPA0862 PE=4 SV=1	0.342145	5.90429	2.45075	0.940908	2.69256	4.59267	3.35959	0.082655	-1.14911	-0.473312	0.15714	-0.363072	-0.654959	0.577634	3.21494	1.78231	1.76066	1.25407	0.0029364	0.348925	2.68728	-0.654592	-0.886016	-0.359289	-0.32938	-0.0021267	0.12927	-0.839612
RPA0322	P61396	Glutathione synthetase OS=Rhodopseudomonas palustris (strain ATCC BAA-98 / CGA009) OX=258594 GN=gshB PE=3 SV=1	3.9605	0.82643	4.07781	2.35643	0.591891	0.237278	0.213644	-0.733502	-0.157488	0.528001	-0.266249	-0.149993	-0.0698982	-0.0380777	0.064105	0.978051	0.561496	1.18987	0.800361	0.574453	0.424391	-0.0213113	0.282793	0.12809	0.235193	-0.201255	0.128814	-0.164584
RPA1039	Q6NAZ1	4-diphosphocytidyl-2-C-methyl-D-erythritol kinase OS=Rhodopseudomonas palustris (strain ATCC BAA-98 / CGA009) OX=258594 GN=ispE PE=3 SV=1	1.71609	0.516318	0.394845	3.2341	2.09515	1.19686	2.37182	0.331712	-0.12818	0.12356	0.656562	0.400895	0.304223	-0.48091	1.67206	0.235618	0.093678	0.773161	2.5402	0.639917	2.63473	0.397313	-0.0616469	-0.0276394	-0.197797	0.421181	0.128808	-0.894043
RPA1608	Q6N9E1	Beta-lactamase OS=Rhodopseudomonas palustris (strain ATCC BAA-98 / CGA009) OX=258594 GN=RPA1608 PE=4 SV=1	1.41988	7.01183	0.172074	3.90496	4.72164	3.19101	1.59649	0.161839	1.08574	-0.0659178	-0.919575	0.599572	-0.453385	0.21316	3.02013	5.46023	0.546968	2.96308	0.728356	1.45636	2.41492	0.374609	1.55208	-0.117287	0.255932	0.0900604	0.128638	1.20556
RPA4018	Q6N2N2	UDP-glucose 6-dehydrogenase OS=Rhodopseudomonas palustris (strain ATCC BAA-98 / CGA009) OX=258594 GN=RPA4018 PE=3 SV=1	2.52587	1.11539	0.469996	0.0670173	0.18957	4.76169	0.238055	0.482835	0.212782	-0.134519	-0.0383143	0.0549489	1.29297	-0.0655864	0.217645	0.0794735	2.16348	1.46678	0.406291	0.370555	4.23927	0.0836305	0.0677576	0.285352	0.260085	0.0779092	0.127778	0.748048
RPA4803	Q6N0F9	Putative outer membrane hemin/siderophore receptor protein OS=Rhodopseudomonas palustris (strain ATCC BAA-98 / CGA009) OX=258594 GN=RPA4803 PE=3 SV=1	2.96966	2.31683	0.183551	2.64515	0.87251	4.41454	1.66978	0.715032	0.861996	-0.157212	0.665927	0.220137	1.2356	0.383694	3.4917	2.51628	0.19072	2.82963	2.62896	0.52343	1.60273	0.944556	0.817116	0.0566707	0.529699	0.52843	0.127004	0.274592
RPA0866	Q6NBG2	Putative nucleoside diphosphate kinase regulator OS=Rhodopseudomonas palustris (strain ATCC BAA-98 / CGA009) OX=258594 GN=rnk PE=4 SV=1	5.17864	1.37184	6.20039	0.187325	2.67719	7.57548	1.62568	-0.563236	-0.172531	-0.754201	0.0432335	-0.264968	-1.72605	0.166549	0.0306072	1.66039	2.03427	2.84769	4.0974	1.45827	0.626382	-0.0072613	0.674311	0.188515	-0.226357	0.367838	0.126839	0.136951
RPA0947	Q6NB81	Cell division protein ZapA OS=Rhodopseudomonas palustris (strain ATCC BAA-98 / CGA009) OX=258594 GN=RPA0947 PE=4 SV=1	4.91857	4.93179	0.0885856	0.245984	2.84516	7.02034	0.328628	0.712169	0.364811	-0.0154156	-0.0514489	0.173573	1.1582	-0.0639348	1.76803	4.35078	0.837845	1.46188	5.68623	1.48772	2.41477	0.267405	0.898863	0.111956	0.190256	0.579545	0.126352	0.56051
RPA2266	Q6N7J1	Putative glutathione S-transferase OS=Rhodopseudomonas palustris (strain ATCC BAA-98 / CGA009) OX=258594 GN=gst1 PE=4 SV=1	3.36409	3.51145	4.43724	0.540396	0.414717	6.80227	0.874458	-1.34955	0.461013	0.892474	0.0996435	0.0897094	-1.3055	-0.201395	0.689899	0.172223	1.8957	2.61068	1.36317	0.569872	1.29586	-0.148222	-0.0668736	-0.145271	0.37442	-0.271976	0.125493	-0.454268
RPA3288	Q6N4P9	Tyrosine protein kinase:Aminoglycoside phosphotransferase OS=Rhodopseudomonas palustris (strain ATCC BAA-98 / CGA009) OX=258594 GN=RPA3288 PE=4 SV=1	1.82187	1.02716	6.29618	1.07263	3.39109	1.56253	0.0196348	-0.386297	-0.311157	0.610692	-0.253224	0.199218	-0.338986	0.00678282	0.115598	3.22524	0.197212	0.0415785	1.49222	0.806486	1.8249	0.022828	0.32114	-0.0296673	0.0126162	0.141546	0.125341	-0.437654
RPA2658	Q6N6F9	SPOR domain-containing protein OS=Rhodopseudomonas palustris (strain ATCC BAA-98 / CGA009) OX=258594 GN=RPA2658 PE=4 SV=1	0.242905	7.92753	5.33586	1.20212	6.08899	5.1774	0.705885	0.0906161	-2.44396	-1.28322	0.193749	-1.04536	0.922818	-0.151389	1.07384	0.86998	0.85738	0.350132	1.74931	0.327858	0.37989	0.358442	0.55577	0.26413	-0.126026	0.531404	0.124899	0.161835
RPA1669	Q6N980	Uncharacterized protein OS=Rhodopseudomonas palustris (strain ATCC BAA-98 / CGA009) OX=258594 GN=RPA1669 PE=4 SV=1	2.0947	4.17618	4.0281	6.17858	2.62501	2.92349	0.945107	-0.539246	-1.99106	-3.74524	-1.54181	-0.596862	1.36293	-0.418204	0.743342	2.59239	0.615858	0.70348	1.15289	0.275026	0.76605	0.366976	-4.02881	-0.195803	-0.216578	0.395147	0.124576	-0.870212
RPA1518	Q6N9M2	Methoxyneurosporene dehydrogenase OS=Rhodopseudomonas palustris (strain ATCC BAA-98 / CGA009) OX=258594 GN=crtD PE=3 SV=1	0.986738	1.19613	1.77071	1.17172	1.21111	2.85456	0.778883	0.704969	0.445691	0.575786	-0.546914	0.81465	1.36336	0.329418	0.125198	1.0423	1.14077	0.246837	0.0696935	0.201006	0.0200377	-0.193678	2.11195	0.492238	-0.197488	-0.089251	0.123493	0.00680973
RPA3779	Q6N3B5	YkuD domain-containing protein OS=Rhodopseudomonas palustris (strain ATCC BAA-98 / CGA009) OX=258594 GN=RPA3779 PE=3 SV=1	2.67644	1.26466	0.663142	0.829174	2.0573	3.87978	1.83247	0.618363	0.307995	-0.174695	0.21288	0.453149	0.846067	0.451857	1.60273	0.145476	0.0443131	0.322518	0.919469	0.537614	2.5855	0.322071	-0.114462	-0.0107871	-0.0699215	0.192759	0.123315	0.531521
RPA1505	Q6N9N5	Porphobilinogen deaminase OS=Rhodopseudomonas palustris (strain ATCC BAA-98 / CGA009) OX=258594 GN=RPA1505 PE=3 SV=1	4.75883	1.72373	2.81551	0.0521777	3.95457	5.2583	2.08222	-0.477511	-0.22111	-0.317899	0.00791828	-0.310663	-0.777282	-0.210987	0.806864	2.90321	0.265372	2.19012	2.1795	1.77122	2.13553	-0.13712	-0.755376	-0.0391351	-0.346136	-0.237039	0.120916	-0.680078
RPA4245	Q6N207	UspA domain-containing protein OS=Rhodopseudomonas palustris (strain ATCC BAA-98 / CGA009) OX=258594 GN=RPA4245 PE=3 SV=1	0.95202	0.571753	0.080441	2.44267	1.05944	0.465532	1.94114	0.167507	-0.11147	-0.0328463	-0.49782	0.21328	0.0931327	-0.281546	2.83693	1.04853	1.5707	3.81347	1.83716	0.792341	5.63337	0.599055	0.215335	0.261119	0.644791	0.267732	0.120032	1.1166
RPA0073	Q6NDN2	Thioredoxin OS=Rhodopseudomonas palustris (strain ATCC BAA-98 / CGA009) OX=258594 GN=trxA PE=3 SV=1	1.96722	0.145001	0.184532	1.18021	1.18485	7.5481	0.302884	0.13845	0.014796	-0.0249343	-0.140578	-0.0976874	0.742133	0.0408147	0.31672	0.302766	2.09953	4.14314	0.138859	1.9193	2.27525	-0.057445	-0.0615355	0.182808	-0.419194	0.0198405	0.119078	-0.144657
RPA2513	Q6N6V1	Elongation factor P OS=Rhodopseudomonas palustris (strain ATCC BAA-98 / CGA009) OX=258594 GN=efp PE=3 SV=1	1.71488	0.645918	0.4962	7.53241	0.84385	2.14552	1.27469	0.0929329	-0.0753216	-0.058991	0.655014	0.0946334	0.0804876	0.107499	0.43293	1.97058	0.389721	1.81592	0.574225	0.616203	1.45122	-0.102027	-0.297683	-0.0627711	0.278453	0.152097	0.117955	-0.272051
RPA2108	Q6N7Z6	Response regulator receiver (CheY-like protein) OS=Rhodopseudomonas palustris (strain ATCC BAA-98 / CGA009) OX=258594 GN=RPA2108 PE=4 SV=1	1.15958	2.65676	1.39058	1.10088	0.142127	5.36115	0.103922	0.374567	0.485094	-0.292716	0.412071	0.0532355	1.89851	0.040105	1.90974	0.103668	0.260513	3.47877	0.043294	0.182885	0.0826964	-0.334852	0.0755035	0.0545223	0.594171	0.0132428	0.117375	-0.0312492
RPA3157	Q6N526	Uncharacterized protein OS=Rhodopseudomonas palustris (strain ATCC BAA-98 / CGA009) OX=258594 GN=RPA3157 PE=4 SV=1	0.838756	4.6487	2.34076	4.60805	0.085171	2.51277	1.39551	0.153873	-0.853607	-0.562954	0.538335	-0.0195675	0.312584	-0.16498	2.22657	2.47555	1.61254	3.13986	0.0732644	0.720137	2.59409	-0.436963	-0.752137	-0.327571	-0.541321	-0.021891	0.116208	-0.417651
RPA1481	Q6N9Q7	Response regulator receiver (CheY-like protein) OS=Rhodopseudomonas palustris (strain ATCC BAA-98 / CGA009) OX=258594 GN=RPA1481 PE=4 SV=1	1.05969	0.621464	1.50316	2.52662	0.543967	3.97578	2.06127	-0.382175	-0.266185	-0.602933	-0.843449	0.232109	-1.63776	-0.894712	0.62228	2.78743	1.20222	2.31052	0.0700813	0.367462	1.23757	-0.173617	1.08077	-0.312924	0.557102	0.0319915	0.116079	0.738041
RPA4815	P61187	Chaperone protein HtpG OS=Rhodopseudomonas palustris (strain ATCC BAA-98 / CGA009) OX=258594 GN=htpG PE=3 SV=1	1.87802	0.851049	2.25954	3.49578	2.65652	4.98928	1.42458	-0.541919	-0.258012	-0.510418	-1.23557	0.515237	-1.29062	0.319579	2.44414	1.5409	0.0621391	0.103444	1.54275	0.34591	1.86037	-0.761227	-1.11484	0.0327153	0.046747	-0.373269	0.115668	0.517421
RPA2891	Q6N5S9	Indole-3-glycerol phosphate synthase OS=Rhodopseudomonas palustris (strain ATCC BAA-98 / CGA009) OX=258594 GN=trpC PE=3 SV=1	4.24691	3.85285	0.869147	0.780226	1.41268	4.75452	0.595585	-1.40979	-1.26217	-0.301145	-0.308053	-0.463754	-1.78915	-0.264568	0.844178	0.44569	1.03283	2.81271	0.475933	0.357922	1.35423	-0.705388	-0.775219	0.277622	-1.05535	-0.332873	0.115252	-0.737118
RPA4337	Q6N1R7	Putative phosphoglycolate phosphatase OS=Rhodopseudomonas palustris (strain ATCC BAA-98 / CGA009) OX=258594 GN=RPA4337 PE=4 SV=1	0.381102	0.464998	0.0471867	0.735064	0.503453	0.860919	2.08242	-0.639308	-0.354228	-0.0263061	0.24279	0.317217	-0.559055	-0.44837	0.0557399	1.8113	0.33915	0.11327	0.0127452	0.109492	0.824907	0.0804721	-1.68238	-0.341297	-0.0946101	0.0186893	0.114974	-0.878637
RPA0431	Q6NCN9	Methyl-accepting chemotaxis receptor/sensory transducer with PAS domain OS=Rhodopseudomonas palustris (strain ATCC BAA-98 / CGA009) OX=258594 GN=RPA0431 PE=4 SV=1	0.647073	0.741557	0.684263	0.912905	1.12208	0.52877	1.0576	-0.166586	-0.123746	-0.164654	0.172164	0.192	-0.236068	-0.173516	1.13202	0.82762	2.20455	3.90773	0.538349	0.867505	1.52301	-0.325489	0.716554	-0.314682	0.273008	0.135364	0.114877	-0.736523
RPA4572	Q6N137	Periplasmic serine endoprotease DegP-like OS=Rhodopseudomonas palustris (strain ATCC BAA-98 / CGA009) OX=258594 GN=degQ PE=3 SV=1	5.35353	3.43463	5.10677	3.44297	7.17337	6.18878	1.55532	1.39233	-0.821972	-1.23463	-0.75134	2.00429	2.69495	-0.315222	2.19726	2.38469	0.890146	1.35681	1.49401	0.460283	3.35034	0.54909	0.631494	-0.218468	-0.341637	0.266053	0.113162	0.547428
RPA1011	Q6NB19	2-hydroxychromene-2-carboxylate isomerase OS=Rhodopseudomonas palustris (strain ATCC BAA-98 / CGA009) OX=258594 GN=RPA1011 PE=3 SV=1	0.460454	1.73508	1.45651	0.571121	0.591333	0.780566	0.018376	0.125533	0.293543	0.310375	0.130989	-0.102626	0.208475	-0.00752202	0.622331	0.889164	0.564856	2.26625	1.7875	0.474914	0.561203	0.175418	0.213684	0.0997865	0.287574	0.302025	0.112931	0.126489
RPA2888	Q6N5T2	Triosephosphate isomerase OS=Rhodopseudomonas palustris (strain ATCC BAA-98 / CGA009) OX=258594 GN=cbbJ PE=3 SV=1	5.58064	4.90638	0.771522	3.67983	1.88223	5.76236	1.14954	-1.48394	-1.10508	0.25466	-0.835448	-0.584042	-2.07264	-0.329398	0.267031	1.00173	1.2875	0.459752	0.28756	0.286629	0.391814	-0.14626	0.504053	0.41228	0.222053	-0.117347	0.112755	0.232178
RPA1022	Q6NB08	Possible outer membrane protein OS=Rhodopseudomonas palustris (strain ATCC BAA-98 / CGA009) OX=258594 GN=RPA1022 PE=3 SV=1	5.65771	6.0182	5.62622	3.6973	5.63346	7.5684	4.3013	0.812265	0.965412	-0.857335	-0.322615	0.631639	1.42149	0.501427	0.830832	1.41259	1.48721	0.553801	1.17109	0.434591	2.54021	0.212337	0.570404	-0.287565	-0.147704	0.275543	0.112541	0.922402
RPA4321	Q6N1T3	Putative enoyl-CoA hydratase paaG OS=Rhodopseudomonas palustris (strain ATCC BAA-98 / CGA009) OX=258594 GN=paaG3 PE=3 SV=1	3.39739	8.56448	5.81251	0.938643	2.78388	2.17296	2.75999	0.544021	2.81345	1.3161	0.161138	-0.487397	0.480142	0.674436	1.37092	0.576658	0.281937	3.51467	1.60244	0.604696	3.90153	-0.23189	1.08764	0.0678234	-0.541528	0.401565	0.110386	1.85256
RPA0066	Q6NDN9	Integration host factor subunit beta OS=Rhodopseudomonas palustris (strain ATCC BAA-98 / CGA009) OX=258594 GN=ihfB PE=3 SV=1	3.98625	2.19602	0.158317	0.0378549	0.695146	4.55906	0.0174038	0.678328	0.410858	-0.0377914	-0.00922707	0.119109	1.07961	0.00561144	2.52623	0.388678	0.182167	0.0917136	1.19332	0.984334	4.75106	0.411769	-0.184423	-0.050217	0.0213472	0.203896	0.108552	1.07737
RPA4432	Q6N1H3	NHL repeat OS=Rhodopseudomonas palustris (strain ATCC BAA-98 / CGA009) OX=258594 GN=RPA4432 PE=4 SV=1	0.491261	5.8597	4.24698	1.39995	0.612759	6.80596	6.9272	0.0645779	0.374805	0.291907	0.162428	-0.0573866	0.568357	0.411085	1.1785	4.13126	0.606182	3.36064	2.6973	2.06772	4.40468	0.190826	0.276886	0.098041	0.215257	0.229493	0.107089	0.337282
RPA2903	P61614	LexA repressor OS=Rhodopseudomonas palustris (strain ATCC BAA-98 / CGA009) OX=258594 GN=lexA PE=3 SV=1	5.44161	1.93597	4.74581	3.15542	3.60775	6.34795	0.952772	-0.611067	0.227253	0.344239	0.240672	-0.443225	-0.542826	-0.0988657	2.40808	0.341663	0.404409	0.0697802	2.03022	0.890211	0.23246	0.34178	0.105716	-0.055387	0.0125832	0.29807	0.105534	-0.0983435
RPA1772	O32483	Phosphoenolpyruvate carboxylase OS=Rhodopseudomonas palustris (strain ATCC BAA-98 / CGA009) OX=258594 GN=ppc PE=3 SV=2	1.13731	0.26311	3.73957	0.043844	0.133492	0.833713	0.347764	-0.83862	-0.435538	0.819875	-0.0752721	-0.108715	0.397736	-0.316935	1.1288	0.540583	0.0591268	0.372065	0.378272	0.144854	0.320052	0.388432	0.35874	-0.0215386	0.440287	0.189251	0.102602	-0.227135
RPA1597	Q6N9F2	Phosphoribosylformylglycinamidine synthase subunit PurL OS=Rhodopseudomonas palustris (strain ATCC BAA-98 / CGA009) OX=258594 GN=purL PE=3 SV=1	1.51913	0.0107642	0.289249	0.570048	0.867143	0.303859	0.0905612	0.815407	-0.00715644	0.213257	0.48994	0.531587	0.24556	0.124963	0.220513	0.370018	2.01342	1.55941	0.325209	0.175217	0.860507	-0.132732	0.31862	-0.779544	-0.647731	-0.16786	0.102097	-1.23051
RPA0397	Q6NCS2	Invasion associated locus B family protein OS=Rhodopseudomonas palustris (strain ATCC BAA-98 / CGA009) OX=258594 GN=RPA0397 PE=4 SV=1	0.00876627	3.54635	7.14583	0.953083	1.65349	2.92483	1.53007	0.00102268	-0.204588	-0.699627	-0.0632578	-0.108976	-0.169221	-0.123095	0.555805	1.06469	0.225659	0.11012	0.612883	0.683718	0.754561	0.110766	-0.696825	-0.0400259	0.0256018	0.0928502	0.101242	0.113818
RPA1846	Q6N8Q7	Cobalt ABC transporter substrate-binding protein OS=Rhodopseudomonas palustris (strain ATCC BAA-98 / CGA009) OX=258594 GN=RPA1846 PE=4 SV=1	5.32163	6.16873	3.60914	3.26643	0.934398	5.71795	3.37324	-0.638337	1.08988	0.473188	-0.672186	0.11545	1.09684	0.333915	1.74592	1.86198	2.85502	4.44221	2.71223	0.683483	3.92705	0.276777	-0.351708	0.400768	0.811124	0.431269	0.0998592	0.630823
RPA1073	Q6NAV7	Possible ADP-RIBOSE PHOSPHOHYDROLASE OS=Rhodopseudomonas palustris (strain ATCC BAA-98 / CGA009) OX=258594 GN=RPA1073 PE=4 SV=1	0.0820954	1.02395	3.13056	0.0215191	0.0659842	2.11686	0.716811	-0.109981	1.27379	1.64725	-0.0613121	-0.101301	1.19148	-0.477245	0.060679	0.903876	0.0604291	0.146524	0.00339769	0.0440736	0.287704	0.142465	1.64117	-0.228341	0.306544	0.0285256	0.0996399	0.527789
RPA3592	Q6N3V1	TackOD1 domain-containing protein OS=Rhodopseudomonas palustris (strain ATCC BAA-98 / CGA009) OX=258594 GN=RPA3592 PE=4 SV=1	0.450607	4.75737	0.018091	2.51735	0.491974	0.294089	0.325447	0.108746	-0.826814	-0.00685329	0.382125	-0.0974639	0.0593557	0.0869486	4.51166	1.43708	2.69301	2.02648	1.33952	0.386941	2.79319	-0.954613	-0.372881	-0.513927	-0.37157	-0.256209	0.0990097	-0.876924
RPA1678	Q6N971	protein-glutamate O-methyltransferase OS=Rhodopseudomonas palustris (strain ATCC BAA-98 / CGA009) OX=258594 GN=cheR3 PE=4 SV=1	0.764224	5.31947	2.814	1.30604	2.40825	3.77441	3.58944	0.169683	-1.19069	-0.580512	0.21888	-0.395273	-0.599468	0.643552	2.97156	1.71931	1.66071	1.41158	0.0647084	0.242173	2.53131	-0.713643	-0.984853	-0.373662	-0.384232	-0.0308438	0.0988612	-0.959008
RPA1179	Q6NAK6	Beta-alanine-pyruvate transaminase OS=Rhodopseudomonas palustris (strain ATCC BAA-98 / CGA009) OX=258594 GN=RPA1179 PE=3 SV=1	6.95164	6.0085	0.729942	1.48307	2.24911	6.73122	0.382245	-0.761638	-0.824335	0.078489	-0.34207	0.160961	-0.599636	0.163008	1.02881	4.88144	0.126724	0.311596	2.36935	0.306062	0.934885	-0.313798	-1.47478	0.0446358	-0.118822	-0.535925	0.0978662	-0.504429
RPA4128	Q6N2C2	DUF2188 domain-containing protein OS=Rhodopseudomonas palustris (strain ATCC BAA-98 / CGA009) OX=258594 GN=RPA4128 PE=4 SV=1	6.08628	2.52042	0.569107	0.860565	3.3259	7.32087	2.19485	1.2695	0.270999	-0.0734418	0.176317	0.309583	1.6318	0.420601	0.0690592	1.31861	4.3184	0.258647	1.16727	0.35819	1.64434	0.0223426	0.432845	0.581247	0.0746396	0.208405	0.0974597	0.416789
RPA0375	Q6NCU4	Putative cation transport regulator OS=Rhodopseudomonas palustris (strain ATCC BAA-98 / CGA009) OX=258594 GN=chaB PE=4 SV=1	1.9551	1.29313	1.50684	1.5105	3.97463	6.32349	0.228372	0.364314	0.330313	-0.200304	-0.52123	0.581159	0.844919	-0.107333	0.246518	3.12892	0.474946	0.414122	1.10159	0.249985	1.75934	-0.104307	0.98042	0.148469	0.138686	0.325377	0.0971726	0.505236
RPA0872	Q6NBF6	Putative peptidyl-dipeptidase OS=Rhodopseudomonas palustris (strain ATCC BAA-98 / CGA009) OX=258594 GN=RPA0872 PE=3 SV=1	1.62718	4.98244	4.57321	0.193136	1.90503	4.02296	2.50843	-0.210222	-0.643203	-0.901629	-0.0244138	-0.18937	0.416806	-0.239366	1.88007	0.850852	2.56306	3.17816	0.0419861	0.40899	3.76082	-0.354066	-0.229332	-0.426205	-0.593664	0.0132682	0.0969803	-0.78291
RPA0504	Q6NCG8	Shikimate kinase OS=Rhodopseudomonas palustris (strain ATCC BAA-98 / CGA009) OX=258594 GN=aroK PE=3 SV=1	2.45099	2.54506	0.413061	3.68075	0.0878823	4.62461	0.218153	0.423689	0.413912	-0.0813584	0.682632	0.0214071	0.895456	0.0687089	2.63654	0.881376	0.0718319	2.48338	2.49102	0.485471	0.383361	0.41737	0.438279	-0.0204033	0.353515	0.36385	0.0937019	0.0791582
RPA3363	Q6N4H4	Uncharacterized protein OS=Rhodopseudomonas palustris (strain ATCC BAA-98 / CGA009) OX=258594 GN=RPA3363 PE=4 SV=1	4.5387	1.58028	0.286478	4.64668	0.686046	8.74602	3.50383	1.57011	0.610053	-0.179316	1.21687	0.379163	3.97003	0.962318	0.143544	1.6493	0.478854	0.168182	0.0373823	0.06439	0.0426648	0.171708	1.41118	0.426313	0.191696	0.0557748	0.0920867	0.0627198
RPA2191	Q6N7R5	UPF0178 protein RPA2191 OS=Rhodopseudomonas palustris (strain ATCC BAA-98 / CGA009) OX=258594 GN=RPA2191 PE=3 SV=1	2.5436	1.19697	0.0205064	0.373935	0.529214	2.19423	0.701457	0.430071	0.235035	-0.0181275	-0.0907674	-0.131293	0.439534	0.214016	1.04265	0.325847	0.420369	1.32991	1.06324	0.521188	0.581723	-0.183231	0.39752	0.115961	0.248876	-0.212356	0.0918257	-0.267504
RPA3902	Q6N2Z5	Flagellar L-ring protein OS=Rhodopseudomonas palustris (strain ATCC BAA-98 / CGA009) OX=258594 GN=flgH PE=3 SV=1	2.34944	3.2821	1.27723	0.609538	2.68389	2.24915	3.03336	0.406276	0.570985	0.227274	-0.097758	0.35916	0.290744	0.370496	3.8741	3.72753	2.60446	4.64392	1.6912	0.569366	5.12442	0.568315	0.920949	0.260256	0.577593	0.299984	0.0909984	1.86163
RPA0852	Q6NBH6	Two-component transcriptional regulator, LuxR family OS=Rhodopseudomonas palustris (strain ATCC BAA-98 / CGA009) OX=258594 GN=RPA0852 PE=4 SV=1	2.89582	1.22674	1.97937	1.02728	2.29148	0.828406	0.054016	0.318133	0.167936	-0.231139	-0.116176	0.269216	0.10346	0.0127334	1.82131	2.01592	1.74497	2.56005	1.92946	0.892988	2.35499	0.190246	-1.18725	-0.137031	-0.187813	0.14561	0.0907351	-0.254184
RPA4327	Q6N1S7	Transcriptional regulator, XRE family OS=Rhodopseudomonas palustris (strain ATCC BAA-98 / CGA009) OX=258594 GN=RPA4327 PE=4 SV=1	0.335979	0.0542925	2.32059	1.21468	0.988134	0.495216	0.800734	-0.146193	-0.0269645	-0.717618	-0.419864	-0.354825	0.195835	-0.32124	0.833839	0.00598751	0.00191223	0.209514	1.37601	0.451785	2.67597	0.231321	-0.0142509	-0.000511338	0.0773246	0.252299	0.0905999	0.530185
RPA3819	Q6N375	Uncharacterized protein OS=Rhodopseudomonas palustris (strain ATCC BAA-98 / CGA009) OX=258594 GN=RPA3819 PE=4 SV=1	0.662592	2.29437	2.39768	0.177957	0.532242	4.236	0.0361228	0.122293	-0.357585	-0.472271	-0.0456052	-0.109933	0.759476	0.0111972	1.43627	0.873945	1.33062	1.81127	1.18526	0.65626	0.816573	-0.243433	-1.3148	-0.142187	-0.142722	0.159435	0.0891579	-0.179275
RPA3837	Q6N5J2	Possible insertion element ISR1 OS=Rhodopseudomonas palustris (strain ATCC BAA-98 / CGA009) OX=258594 GN=RPA0771 PE=4 SV=1	2.15376	1.43329	0.254421	1.14988	0.554439	3.28433	0.74142	0.843687	0.460158	0.117403	-0.430034	0.220403	1.12632	-0.321251	0.670902	0.319221	3.26746	3.02226	2.558	0.621846	0.11538	-0.17086	0.138856	0.461073	0.492298	0.447999	0.0889763	0.0355331
RPA2607	Q6N6K8	Possible transcriptional regulator, XRE family, CUPIN domain OS=Rhodopseudomonas palustris (strain ATCC BAA-98 / CGA009) OX=258594 GN=RPA2607 PE=4 SV=1	3.90379	2.95888	3.81454	2.78535	1.77248	2.93142	3.88303	-2.31938	-2.42981	-2.01359	1.02292	-2.64627	-1.70689	1.2811	0.143835	0.512995	0.216797	0.300605	0.0291868	0.0958067	0.19349	0.230237	0.727468	-0.255256	0.240435	0.0156788	0.0873585	0.362719
RPA1186	Q6NAJ9	DUF1285 domain-containing protein OS=Rhodopseudomonas palustris (strain ATCC BAA-98 / CGA009) OX=258594 GN=RPA1186 PE=4 SV=1	0.109337	0.00882382	0.427014	0.0610249	0.218711	1.7312	0.171082	-0.138512	0.00523401	0.295161	0.0537867	-0.156847	1.74507	-0.123255	0.470736	1.02924	0.34034	0.231326	0.521332	0.0862751	0.871687	0.545709	-1.23075	0.239396	0.183731	-0.558212	0.0873167	0.800093
RPA4442	Q6N1G4	ErfK/YbiS/YcfS/YnhG OS=Rhodopseudomonas palustris (strain ATCC BAA-98 / CGA009) OX=258594 GN=RPA4442 PE=3 SV=1	0.300184	2.77419	0.566088	2.14964	2.22679	0.880125	1.386	-0.0429076	-0.304351	0.0912708	-0.318976	0.244174	-0.180986	-0.190026	2.64759	3.20546	0.0767293	1.34982	1.75485	1.02207	3.22567	-0.251471	-0.598127	0.00565275	0.0982953	-0.0848571	0.0872364	0.718673
RPA3056	Q6N5C3	Nucleoside diphosphate kinase OS=Rhodopseudomonas palustris (strain ATCC BAA-98 / CGA009) OX=258594 GN=ndk PE=3 SV=1	3.94342	0.774374	3.25941	1.8039	4.4367	4.98495	3.01502	-0.48442	-0.119576	-0.338663	-0.180616	-0.472796	-0.739029	0.39775	2.05398	3.27283	0.065568	2.77731	0.290119	0.852059	1.16888	-0.385314	-0.868519	-0.0159031	0.203101	-0.0855053	0.0862408	-0.133677
RPA2593	Q6N6M2	DNA-binding transcriptional regulator NtrC OS=Rhodopseudomonas palustris (strain ATCC BAA-98 / CGA009) OX=258594 GN=ntrC PE=4 SV=1	0.66794	0.33519	1.29519	0.0625946	0.329761	1.13681	0.0646956	-0.119929	0.0789387	-0.445883	0.0222414	0.0779578	-0.183106	0.026198	0.0823111	0.744913	0.180242	3.01988	0.233446	0.692563	1.76288	-0.026642	-0.197788	-0.0362065	-0.358047	-0.0669397	0.0859938	-0.451135
RPA0333	Q6NCY4	Chaperone protein DnaK OS=Rhodopseudomonas palustris (strain ATCC BAA-98 / CGA009) OX=258594 GN=dnaK PE=3 SV=1	1.81701	6.17273	0.104512	4.82302	1.20544	3.41031	0.389225	-0.207395	-0.895953	-0.0171007	0.37348	-0.131417	-0.323638	0.0632418	5.02275	3.52544	3.51729	3.29719	2.33446	0.481769	5.0448	-0.6883	-0.659748	-0.467027	-0.355655	-0.265976	0.0834884	-0.843644
RPA3039	Q6N5E0	Chitooligosaccharide deacetylase OS=Rhodopseudomonas palustris (strain ATCC BAA-98 / CGA009) OX=258594 GN=RPA3039 PE=3 SV=1	0.982544	3.95506	1.35657	0.113735	1.06999	5.56948	0.737916	-0.0763407	-0.393466	-0.0821131	-0.0173623	-0.0874123	-0.747816	0.0791673	2.0386	0.493649	1.24579	0.881441	0.322474	0.802229	0.0614198	0.339455	0.244789	0.0798123	0.103406	0.0504087	0.0830433	0.019193
RPA1918	Q6N8I5	DUF1631 domain-containing protein OS=Rhodopseudomonas palustris (strain ATCC BAA-98 / CGA009) OX=258594 GN=RPA1918 PE=4 SV=1	1.30228	2.37228	2.51623	0.17584	2.35342	0.202339	1.66528	-0.398944	-0.38379	-0.969696	-0.0471992	-0.463032	0.0603133	-0.327084	1.14497	0.8524	1.40649	6.94286	0.125681	0.364817	3.18151	0.219847	0.525872	-0.197196	-1.1507	-0.0848607	0.0827045	0.652954
RPA0496	Q6NCH6	CobT protein OS=Rhodopseudomonas palustris (strain ATCC BAA-98 / CGA009) OX=258594 GN=cobT2 PE=4 SV=1	2.30935	1.13252	2.18973	0.864448	1.23511	2.46614	0.465794	0.701646	0.373339	-1.14835	0.309304	0.398457	0.893866	0.250012	0.060604	1.22893	2.59749	0.212082	0.0407006	0.174185	0.346051	0.0332703	0.492618	-0.858121	-0.09535	-0.0184429	0.08187	-0.155182
RPA1239	Q6NAE6	Biopolymer transport protein ExbB OS=Rhodopseudomonas palustris (strain ATCC BAA-98 / CGA009) OX=258594 GN=exbB1 PE=3 SV=1	1.51042	3.33772	2.86211	4.37564	1.64443	1.63458	0.478864	0.669239	1.66036	0.703413	-1.56503	0.511742	1.27067	0.269517	1.56471	0.127831	0.792646	0.178271	0.0122261	0.11885	2.91913	-1.08012	0.160422	0.331632	0.0990703	-0.00761433	0.0813939	1.73316
RPA1192	Q6NAJ3	Ubiquinol-cytochrome c reductase iron-sulfur subunit OS=Rhodopseudomonas palustris (strain ATCC BAA-98 / CGA009) OX=258594 GN=RPA1192 PE=4 SV=1	3.39815	6.86544	4.71966	3.11075	0.929487	5.46613	0.822799	-0.507617	-1.23625	-0.616268	0.520481	-0.14238	-1.24653	-0.102941	0.480519	0.133566	0.934809	1.66475	0.196005	0.225952	0.980824	-0.361868	-0.187613	0.247622	-0.740159	-0.14305	0.0804434	-0.536981
RPA3242	Q6N4U2	50S ribosomal protein L29 OS=Rhodopseudomonas palustris (strain ATCC BAA-98 / CGA009) OX=258594 GN=rpmC PE=1 SV=3	3.77626	0.873603	0.294776	1.92621	0.00830434	4.49529	2.5739	0.621867	0.128862	-0.0561258	0.262432	0.00220652	1.11824	0.365445	0.236442	1.05176	1.54877	0.0219148	1.28475	0.402797	1.85277	-0.0658111	0.265571	0.236561	-0.00470279	0.177204	0.0801277	-0.285216
RPA3594	Q6N3U9	DUF2277 domain-containing protein OS=Rhodopseudomonas palustris (strain ATCC BAA-98 / CGA009) OX=258594 GN=RPA3594 PE=4 SV=1	1.52279	4.32029	2.31034	4.97198	0.887375	4.46004	4.05765	0.165595	0.700904	-0.259434	-0.541402	0.0954908	0.452143	-0.593252	3.31906	1.79333	0.174464	0.802167	2.34501	0.298874	1.05512	0.644084	1.45548	0.0840316	0.178607	0.740125	0.0796187	0.319333
RPA3930	Q6N2W8	Flagellin N-terminal domain-containing protein OS=Rhodopseudomonas palustris (strain ATCC BAA-98 / CGA009) OX=258594 GN=RPA3930 PE=4 SV=1	5.10597	1.10332	0.908824	1.00144	0.182743	6.12765	5.14036	0.491156	0.0792037	-0.0883204	-0.0909895	0.0288459	0.929204	-0.431059	1.5861	2.0245	0.0322288	2.32836	0.792303	0.774486	4.34804	0.141092	0.331863	-0.00395518	-0.18222	0.0944529	0.0794765	-0.787753
RPA1246	Q6NAD9	Uncharacterized protein OS=Rhodopseudomonas palustris (strain ATCC BAA-98 / CGA009) OX=258594 GN=RPA1246 PE=4 SV=1	4.37111	0.0273511	4.60651	4.60207	0.879371	5.49143	4.91038	-0.675402	-0.0289145	-1.19433	-0.842478	-0.131434	-0.955104	-0.973199	5.48144	3.65225	3.94471	4.89059	0.0233064	0.67968	3.33095	-0.509995	1.60778	-0.563084	-0.75174	0.00444641	0.0794356	0.76264
RPA1950	Q6N8F3	PqqA peptide cyclase OS=Rhodopseudomonas palustris (strain ATCC BAA-98 / CGA009) OX=258594 GN=pqqE PE=3 SV=1	1.3943	2.82975	1.87819	0.101051	0.217033	2.05275	0.140601	0.460951	0.55116	0.394969	-0.0442696	0.0807744	0.395123	-0.0459012	0.607061	2.57665	0.34377	0.478254	0.27566	0.248536	0.686665	-0.234339	0.847721	0.0975362	-0.145062	-0.0675873	0.0789104	-0.166001
RPA3294	Q6N4P3	Putative branched-chain amino acid transport system ATP-binding protein OS=Rhodopseudomonas palustris (strain ATCC BAA-98 / CGA009) OX=258594 GN=RPA3294 PE=4 SV=1	0.067786	0.442524	0.38562	2.59402	2.03683	2.9067	2.1235	0.0458228	0.227407	-0.189859	-0.941324	0.801883	-1.02163	-0.738199	0.958688	5.32922	0.524012	2.32298	0.271981	0.149239	1.35774	0.409001	2.33561	-0.223839	0.741159	-0.154867	0.0787731	1.27678
RPA2727	Q6N690	Riboflavin synthase alpha chain OS=Rhodopseudomonas palustris (strain ATCC BAA-98 / CGA009) OX=258594 GN=ribC PE=4 SV=1	6.26675	0.63838	1.17812	3.22547	1.18071	5.27825	1.49508	-2.42152	-0.189343	0.272278	-0.778852	-0.244102	-4.35919	-0.399984	0.0691974	0.429595	0.102431	1.0477	0.107719	0.0810915	0.997117	-0.0601366	0.283716	0.0915527	0.63526	0.0914445	0.0782381	0.539534
RPA2464	Q6N6Z9	SufB, needed for fhuF Fe-S center stability OS=Rhodopseudomonas palustris (strain ATCC BAA-98 / CGA009) OX=258594 GN=sufB PE=3 SV=1	0.0552527	0.598873	0.094185	0.165157	0.280012	0.736416	0.0103781	0.0344523	-0.298579	0.0582187	-0.174194	0.13649	-0.353686	-0.0115603	0.181813	0.16019	1.86247	4.13896	0.754626	0.165539	1.81471	-0.0820001	0.108717	-0.631231	-1.29723	-0.288128	0.0772366	-0.860486
RPA2502	Q6N6W2	DUF3035 domain-containing protein OS=Rhodopseudomonas palustris (strain ATCC BAA-98 / CGA009) OX=258594 GN=RPA2502 PE=4 SV=1	0.297994	2.08683	2.1375	1.11523	0.982981	4.80549	0.469929	0.122176	0.663989	-0.648708	-0.435853	0.322586	1.79692	-0.252981	1.18727	1.52035	1.60681	2.01394	0.613191	0.301006	2.66371	0.295393	0.970011	0.407371	0.301534	0.11778	0.0769516	0.566726
RPA2031	Q6N873	Acetolactate synthase OS=Rhodopseudomonas palustris (strain ATCC BAA-98 / CGA009) OX=258594 GN=ilvI PE=3 SV=1	2.21986	2.63771	0.478943	3.31535	3.61103	0.528568	1.29885	0.655129	-0.732731	-0.155039	0.837599	0.88497	-0.258083	0.39935	0.123023	0.75176	0.360266	2.1815	1.43099	0.313952	2.44612	-0.0380732	-0.282077	0.108417	-0.430495	-0.246165	0.0764728	-1.11145
RPA2685	Q6N6D2	Cupin 2 conserved barrel domain-containing protein OS=Rhodopseudomonas palustris (strain ATCC BAA-98 / CGA009) OX=258594 GN=RPA2685 PE=4 SV=1	1.29155	0.704104	0.642869	2.32285	0.316631	3.9829	1.28359	-0.226366	-0.134607	-0.139628	-0.494513	-0.0723936	0.731542	-0.283643	0.0838385	3.81194	0.506871	1.53902	2.55943	0.387945	3.10777	0.024433	1.12535	0.0868868	0.267701	0.452322	0.0763284	0.63288
RPA0654	G3XCQ5	2-hydroxycyclohexanecarboxyl-CoA dehydrogenase OS=Rhodopseudomonas palustris (strain ATCC BAA-98 / CGA009) OX=258594 GN=badH PE=4 SV=1	2.82255	0.670798	5.47269	1.21545	0.280698	3.90971	0.263588	-1.38266	-0.331505	2.15855	-0.489681	-0.179577	-1.68219	-0.154272	7.72832	5.41275	1.11719	5.45611	0.00493778	0.143541	2.55899	4.21441	3.46834	0.547787	1.97914	0.000808211	0.0752381	1.95908
RPA2002	Q6N8A2	FAD linked oxidase, C-terminal:FAD linked oxidase, N-terminal OS=Rhodopseudomonas palustris (strain ATCC BAA-98 / CGA009) OX=258594 GN=RPA2002 PE=4 SV=1	2.342	1.86045	0.121875	1.02138	0.312737	3.65369	0.757089	0.454674	-0.360194	0.0421277	0.26799	0.0790734	0.865933	-0.179686	0.493552	1.39313	0.00211187	1.4218	0.761158	0.20695	1.47471	-0.131715	-1.80012	-0.000248529	-0.450692	-0.506091	0.0748203	-0.790107
RPA0428	Q6NCP2	DUF3060 domain-containing protein OS=Rhodopseudomonas palustris (strain ATCC BAA-98 / CGA009) OX=258594 GN=RPA0428 PE=4 SV=1	3.71073	6.87365	0.017368	2.80549	0.788257	4.02528	2.24781	0.868608	2.00981	0.00721451	-0.931737	0.232767	1.33489	0.538962	1.03607	4.20619	2.6311	0.360905	1.05283	0.270115	0.290185	-0.246226	1.13905	-0.454672	0.105663	0.263192	0.0738201	0.126489
RPA4315	Q6N1T9	Outer membrane protein beta-barrel domain-containing protein OS=Rhodopseudomonas palustris (strain ATCC BAA-98 / CGA009) OX=258594 GN=RPA4315 PE=4 SV=1	4.96249	3.86675	1.4787	3.13485	5.93127	1.5949	3.17761	1.11451	0.775113	0.526671	-0.485419	1.17711	-0.461305	0.615966	1.20818	0.810517	0.475379	7.81587	0.630984	0.498956	3.82626	0.432245	0.260094	0.0682175	1.4887	0.194586	0.0721669	1.50718
RPA2313	Q6N7E4	Uncharacterized protein OS=Rhodopseudomonas palustris (strain ATCC BAA-98 / CGA009) OX=258594 GN=RPA2313 PE=4 SV=1	8.15841	5.84001	3.1799	0.967945	7.97648	7.43844	0.346327	-2.96826	-1.11315	-0.436948	0.12597	-1.7549	-2.74124	-0.0855457	0.679769	6.42519	2.07697	4.64728	0.0740688	1.05781	0.894961	0.176172	-1.12143	0.266851	0.643767	0.0129233	0.0698561	0.234161
RPA1219	Q6NAG6	Uncharacterized protein OS=Rhodopseudomonas palustris (strain ATCC BAA-98 / CGA009) OX=258594 GN=RPA1219 PE=4 SV=1	5.68439	2.98775	3.88088	3.97645	0.722906	6.55578	0.440593	1.26894	-0.266715	-0.693726	0.358153	0.0778901	2.12373	0.0641208	1.40682	1.38275	0.0946768	3.58484	0.275077	0.403664	5.72331	0.188336	-0.443718	0.027267	-0.603433	0.0734684	0.0694603	-1.00258
RPA4206	Q6N244	D-beta-hydroxybutyrate dehydrogenase OS=Rhodopseudomonas palustris (strain ATCC BAA-98 / CGA009) OX=258594 GN=RPA4206 PE=4 SV=1	0.400869	2.36889	1.23541	6.22016	2.53815	0.0558481	4.3494	-0.0969084	-0.278477	0.209673	-0.708791	0.236305	-0.0308144	-0.407426	0.398011	1.15284	0.833455	2.39037	0.366093	0.216087	2.20249	-0.13083	0.473858	0.239966	0.526505	0.131086	0.06899	0.600112
RPA1206	Q6NAH9	Aldehyde dehydrogenase OS=Rhodopseudomonas palustris (strain ATCC BAA-98 / CGA009) OX=258594 GN=RPA1206 PE=3 SV=1	10.3526	2.13947	6.37714	0.394814	10.4965	9.75755	0.351964	5.76329	0.481744	2.76626	0.140515	5.96303	5.18284	0.124933	7.96642	5.26156	0.315405	5.93553	0.223021	0.169449	0.49706	3.53384	2.61171	0.108485	1.88434	-0.109113	0.0683322	0.17213
RPA4227	Q6N223	Urease accessory protein UreG OS=Rhodopseudomonas palustris (strain ATCC BAA-98 / CGA009) OX=258594 GN=ureG PE=3 SV=1	1.17758	0.850111	1.45432	0.448077	2.02274	0.571893	0.692501	-0.114177	0.104502	0.259268	0.0472133	-0.179158	-0.129207	-0.101542	1.57049	1.0759	0.572673	3.06889	0.15209	0.484148	0.902056	-0.150591	-0.264755	0.0825684	0.363834	0.0333668	0.0678397	0.16788
RPA2203	P60501	GMP synthase [glutamine-hydrolyzing] OS=Rhodopseudomonas palustris (strain ATCC BAA-98 / CGA009) OX=258594 GN=guaA PE=3 SV=1	3.72687	3.78198	2.51385	3.06955	1.17477	4.27349	0.0607739	-0.387346	-0.928775	0.2716	-0.325035	0.138529	-1.30853	0.0338322	1.49092	1.32975	1.08371	0.523883	1.30754	0.208586	1.79625	-0.616613	-0.628058	-0.229056	-0.178604	-0.387576	0.0668866	-0.687966
RPA3232	Q6N4V1	50S ribosomal protein L30 OS=Rhodopseudomonas palustris (strain ATCC BAA-98 / CGA009) OX=258594 GN=rpmD PE=1 SV=3	2.15474	0.672154	0.0245774	0.588661	0.334766	4.29999	2.73809	0.219031	0.0921502	0.00476857	0.0764349	0.045362	0.660156	0.29763	0.130172	0.966094	0.680813	1.1491	1.13877	0.527736	3.74224	-0.039614	-0.373388	0.0900204	-0.119188	0.15408	0.0665544	-0.414024
RPA0268	Q6ND41	Putative Lon family ATP-dependent protease OS=Rhodopseudomonas palustris (strain ATCC BAA-98 / CGA009) OX=258594 GN=RPA0268 PE=4 SV=1	1.14364	2.12802	1.74456	1.65721	0.663773	2.79536	0.627737	-0.247989	-0.400548	-0.417079	0.278501	0.148759	-0.638111	-0.14012	1.13773	1.69125	1.69464	0.927597	0.039319	0.356392	0.405944	-0.182615	-0.265571	-0.244685	0.203101	-0.0124158	0.0662641	0.0814738
RPA1636	Q6N9B3	Anti-sigma K factor RskA OS=Rhodopseudomonas palustris (strain ATCC BAA-98 / CGA009) OX=258594 GN=RPA1636 PE=4 SV=1	2.68276	0.165864	4.38126	0.874145	0.575695	4.61793	0.431744	0.337188	0.0349337	-0.541598	-0.111509	-0.0799823	0.801832	-0.0779452	1.40047	2.91903	0.794064	1.14302	1.83027	0.341823	0.437537	0.245347	0.693171	0.102903	-0.172028	0.268375	0.0650695	0.118296
RPA1106	Q6NAS5	DUF1348 domain-containing protein OS=Rhodopseudomonas palustris (strain ATCC BAA-98 / CGA009) OX=258594 GN=RPA1106 PE=4 SV=1	1.82773	1.1173	3.76803	2.64409	2.63615	1.25723	0.0781212	-0.387082	-0.746701	-0.759498	-0.464381	-0.470568	0.326117	-0.0243184	0.333987	1.97352	1.30813	1.61556	0.150665	0.215729	0.626447	-0.138456	-0.720384	0.264382	0.274515	-0.0561545	0.064131	0.15901
RPA2202	Q6N7Q4	SUN-family protein, putative RNA methyltransferase OS=Rhodopseudomonas palustris (strain ATCC BAA-98 / CGA009) OX=258594 GN=RPA2202 PE=3 SV=1	0.0419447	0.994788	0.556276	0.378728	1.18847	3.58667	0.181638	-0.0106123	-0.263572	-0.120083	0.0775783	-0.155902	0.804095	-0.0467883	0.606706	0.861387	0.637697	0.125434	0.727742	0.163045	0.500292	0.204264	0.260335	-0.165857	-0.050057	0.20789	0.0635106	0.227801
RPA0256	Q6ND53	Uroporphyrinogen-III synthase OS=Rhodopseudomonas palustris (strain ATCC BAA-98 / CGA009) OX=258594 GN=RPA0256 PE=3 SV=1	4.39703	4.12891	1.81664	1.5766	1.12319	4.31482	2.9233	-0.447956	-0.529763	-0.195519	-0.212832	-0.148117	-1.00344	-0.352057	0.960084	1.76446	0.765488	2.42409	0.51803	0.447995	1.66447	-0.0867673	-0.599543	0.0833925	-0.305373	0.102785	0.0628298	-0.680785
RPA0080	P61911	Deoxyuridine 5'-triphosphate nucleotidohydrolase OS=Rhodopseudomonas palustris (strain ATCC BAA-98 / CGA009) OX=258594 GN=dut PE=3 SV=1	4.96601	3.37246	0.960152	3.66552	0.40201	7.10116	0.583968	-0.571416	0.258811	-0.193113	-0.323063	0.0427444	-0.984455	0.0946803	0.147168	1.62453	1.86548	0.801612	0.311387	0.337044	0.979346	0.0412975	0.452918	0.272885	0.158156	0.0775308	0.0619002	0.383334
RPA1560	Q6N9I9	Ribulose bisphosphate carboxylase small subunit OS=Rhodopseudomonas palustris (strain ATCC BAA-98 / CGA009) OX=258594 GN=cbbS PE=3 SV=1	6.58082	1.22889	0.402961	0.3215	10.1659	4.20967	0.00242697	3.69695	-1.83546	0.263683	0.317227	5.91354	2.42882	-0.0110796	0.500682	0.849713	0.251681	5.04878	0.20373	0.0845764	0.541588	0.275631	-0.826384	-0.149453	2.44589	0.109258	0.0611041	-0.795448
RPA0298	Q6ND11	Putative pyruvate, phosphate dikinase regulatory protein OS=Rhodopseudomonas palustris (strain ATCC BAA-98 / CGA009) OX=258594 GN=RPA0298 PE=3 SV=1	0.238768	0.135859	1.44643	0.026291	0.116247	0.578022	0.327693	0.0959253	0.0590069	0.426376	0.0118166	-0.0409401	0.208453	0.122368	2.51044	3.25528	0.624294	0.309495	0.50634	0.0971246	2.73876	-0.371784	-0.707943	0.28151	-0.161383	-0.237976	0.0608281	-1.35207
RPA0946	Q6NB82	DUF4164 family protein OS=Rhodopseudomonas palustris (strain ATCC BAA-98 / CGA009) OX=258594 GN=RPA0946 PE=4 SV=1	1.80757	1.58851	0.50341	1.07555	0.519114	4.25608	0.743826	0.558378	0.555026	-0.230882	-0.350804	-0.221732	1.2918	-0.323483	2.25103	2.12348	0.991946	0.384839	1.57117	0.134736	3.34905	0.617049	1.17757	0.323095	0.149998	0.503493	0.0604157	1.04338
RPA3289	Q6N4P8	Acyl-CoA dehydrogenase OS=Rhodopseudomonas palustris (strain ATCC BAA-98 / CGA009) OX=258594 GN=RPA3289 PE=3 SV=1	1.78402	5.72754	0.769471	3.65124	4.6242	6.55677	0.404517	-0.222467	-1.29336	0.128894	0.717073	0.686248	-1.29038	0.159559	0.0786327	1.64455	1.36315	1.20734	2.05774	0.284611	1.6906	-0.0167623	-0.681705	0.31689	0.265454	-0.377392	0.0598599	-0.797655
RPA4347	Q6N1Q7	Histone OS=Rhodopseudomonas palustris (strain ATCC BAA-98 / CGA009) OX=258594 GN=RPA4347 PE=4 SV=1	2.61295	2.85185	1.09421	0.682317	3.63516	2.73425	0.471709	0.479463	0.468656	-0.339948	-0.116459	-0.459594	0.624423	-0.0994586	0.419863	0.262906	0.916057	0.5369	0.0809239	0.135716	1.21801	0.165673	0.12682	-0.247514	-0.1528	0.0358304	0.0593243	0.343152
RPA0994	Q6NB36	Cysteine-rich small domain-containing protein OS=Rhodopseudomonas palustris (strain ATCC BAA-98 / CGA009) OX=258594 GN=RPA0994 PE=4 SV=1	3.44713	6.87808	4.07556	3.55344	4.29574	0.470764	2.8379	0.848906	2.94046	1.03298	-0.891338	1.08373	0.121792	0.694919	3.31743	6.03857	1.79313	5.10077	1.68345	0.186958	0.922212	-0.952679	3.4142	-0.321297	-1.10836	-0.56499	0.0591663	1.05635
RPA1290	Q6NA95	Possible plasmid maintenance system antidote protein OS=Rhodopseudomonas palustris (strain ATCC BAA-98 / CGA009) OX=258594 GN=RPA1290 PE=4 SV=1	0.876209	1.401	1.08798	0.322894	0.0485303	1.49365	0.109316	0.171354	0.247666	-0.206946	0.0961087	-0.0117156	0.269322	-0.0326933	2.00207	2.83149	0.0731136	3.7269	1.90871	0.307969	5.16143	0.299488	0.421759	0.0187483	0.454106	0.28372	0.0584645	0.76534
RPA2880	Q6N5U0	Glyoxalase-like domain-containing protein OS=Rhodopseudomonas palustris (strain ATCC BAA-98 / CGA009) OX=258594 GN=RPA2880 PE=4 SV=1	0.519206	1.05343	3.47495	0.907556	0.397995	2.56886	0.807378	-0.153076	0.288099	1.03534	-0.429785	0.176795	0.66672	-0.288355	1.82804	1.20263	0.076391	3.7294	0.0224266	0.193237	3.36818	0.40152	0.448453	0.0432648	1.29342	-0.0101607	0.057758	1.07536
RPA2735	Q6N683	Putative RND multidrug efflux membrane fusion protein MexC OS=Rhodopseudomonas palustris (strain ATCC BAA-98 / CGA009) OX=258594 GN=mexC2 PE=3 SV=1	0.42888	0.33894	0.0734992	0.537285	0.614481	0.237564	0.073964	0.126927	-0.110335	0.020824	0.191263	0.140341	0.0636965	-0.0387958	0.170446	0.0519388	0.538983	1.32422	0.760711	0.19528	1.91182	0.0614356	0.0389355	-0.127976	0.273981	0.210599	0.0575367	-0.419188
RPA1426	Q6N9W0	Methionine import ATP-binding protein MetN 1 OS=Rhodopseudomonas palustris (strain ATCC BAA-98 / CGA009) OX=258594 GN=metN1 PE=3 SV=1	0.362718	0.109929	0.717417	3.26425	0.720095	0.0175379	1.0667	0.0960031	-0.0402706	-0.184779	0.713176	0.171065	0.0066738	0.224519	0.714144	2.42585	0.147307	0.304084	1.16441	0.152829	0.234639	0.15569	0.813968	0.0294486	0.0647546	0.156506	0.0552686	-0.108285
RPA0806	Q6NBM2	Possible high-affinity branched-chain amino acid transport system substrate-binding protein OS=Rhodopseudomonas palustris (strain ATCC BAA-98 / CGA009) OX=258594 GN=RPA0806 PE=4 SV=1	3.47574	5.71948	5.06145	5.65382	0.0850686	5.70939	4.02621	-0.618616	0.817998	0.58358	-0.977137	0.0127965	-0.996514	0.680128	3.82134	0.532851	2.36178	3.6308	1.14227	0.272702	4.35428	0.429295	0.12448	0.358079	0.546099	0.146449	0.054665	0.732163
RPA4820	Q6N0E3	Methylthioribose-1-phosphate isomerase OS=Rhodopseudomonas palustris (strain ATCC BAA-98 / CGA009) OX=258594 GN=eIF-2B PE=3 SV=1	1.95704	1.52117	2.22806	6.765	3.16269	0.0175238	1.14687	0.108705	0.172859	0.189635	0.63152	0.275845	0.00247537	0.125135	2.11932	4.46757	0.0487959	1.04414	0.219127	0.446462	2.90484	-0.248042	-0.482776	0.00991917	-0.0854467	0.0400232	0.0546128	-0.542362
RPA4700	Q6N0R1	2-pyrone-4,6-dicarboxylic acid hydrolase OS=Rhodopseudomonas palustris (strain ATCC BAA-98 / CGA009) OX=258594 GN=ligI PE=4 SV=1	4.93343	2.15155	5.84072	2.60897	0.937832	5.44675	0.392069	-1.10486	-0.379352	1.62332	0.460994	0.216573	-1.23041	-0.093293	2.18714	1.04499	0.783661	3.12072	0.124106	0.131648	1.40975	0.270268	0.419457	0.177484	0.465198	-0.0330246	0.0537169	0.344086
RPA3799	Q6N395	DUF182 OS=Rhodopseudomonas palustris (strain ATCC BAA-98 / CGA009) OX=258594 GN=RPA3799 PE=4 SV=1	1.30721	0.644582	0.530345	0.0136924	0.491698	4.66915	0.460033	0.46944	0.239126	-0.287796	-0.00479118	-0.190212	1.59197	-0.174667	0.632527	0.0147103	1.22082	0.0507328	0.345886	0.179531	0.0082878	0.198206	0.00659722	-0.275921	0.0170736	0.121315	0.0524572	-0.00615605
RPA0814	Q6NBL4	Localization factor PodJL OS=Rhodopseudomonas palustris (strain ATCC BAA-98 / CGA009) OX=258594 GN=RPA0814 PE=4 SV=1	4.86922	1.21861	1.72538	1.79405	3.8067	8.30197	1.11645	0.379778	-0.0765645	0.0920179	0.121695	0.178162	0.985953	0.111797	1.00915	1.56497	0.208172	3.2544	0.00504258	0.376039	0.685762	0.127615	-0.278616	0.0352393	-0.335867	0.00113185	0.0513533	-0.119324
RPA1185	Q6NAK0	Putative methanol dehydrogenase regulator OS=Rhodopseudomonas palustris (strain ATCC BAA-98 / CGA009) OX=258594 GN=RPA1185 PE=4 SV=1	1.99658	4.76204	2.20112	4.72523	0.550148	2.00312	0.883484	-0.264792	-0.729066	-0.758549	0.705333	0.0838927	-0.255017	-0.177986	2.57424	1.40677	3.40977	2.8374	0.512836	0.760932	4.92142	-0.162649	0.202046	-0.329291	-0.280153	-0.0367476	0.0513241	-1.05473
RPA1124	Q6NAQ7	Cell division coordinator CpoB OS=Rhodopseudomonas palustris (strain ATCC BAA-98 / CGA009) OX=258594 GN=cpoB PE=3 SV=1	3.39261	2.60944	5.76825	4.52897	2.78209	3.14514	4.27718	-0.248754	-0.208086	-0.597576	-0.480858	-0.193928	0.302209	-0.315868	1.77886	0.0685991	0.115911	1.50642	2.73431	0.738806	1.98575	-0.0870368	-0.00830067	-0.0135297	-0.123968	0.162061	0.0507357	0.23523
RPA0600	Q6NC72	DUF1178 family protein OS=Rhodopseudomonas palustris (strain ATCC BAA-98 / CGA009) OX=258594 GN=RPA0600 PE=4 SV=1	1.6794	3.25475	1.75691	0.705429	1.6347	5.19333	2.35945	0.977437	-2.06336	-0.868141	0.353995	-0.699723	2.33762	1.03914	0.17829	1.84715	0.708908	1.58131	0.620684	0.0553517	1.14426	-0.137926	-1.30182	-0.292018	-0.674476	-0.399564	0.0497603	-0.921296
RPA4772	Q6N0J0	Ornithine carbamoyltransferase OS=Rhodopseudomonas palustris (strain ATCC BAA-98 / CGA009) OX=258594 GN=argF PE=3 SV=1	0.32659	4.26011	0.778482	5.76016	1.47892	4.56743	0.0229835	0.0592939	-0.651059	0.174841	0.677287	0.109385	-0.444996	0.00201816	2.45172	1.12748	0.0384231	4.29489	0.194346	0.396644	3.09967	-0.236851	-0.30481	0.00814844	-0.362977	0.025936	0.0494374	-0.753451
RPA2177	Q6N7S9	DUF404 OS=Rhodopseudomonas palustris (strain ATCC BAA-98 / CGA009) OX=258594 GN=RPA2177 PE=4 SV=1	4.53009	2.98883	0.589131	0.5694	0.278891	5.62995	0.0791367	0.75237	0.52878	0.139161	-0.132999	0.0803429	1.08452	-0.0293591	3.40219	0.876859	0.984984	0.282629	1.19573	0.211033	1.03328	0.525102	0.404174	-0.253027	-0.09211	0.215035	0.0493687	-0.337846
RPA3432	Q6N4A7	Zinc finger CHCC-type domain-containing protein OS=Rhodopseudomonas palustris (strain ATCC BAA-98 / CGA009) OX=258594 GN=RPA3432 PE=4 SV=1	0.127196	0.0425682	3.20131	2.14936	2.79493	4.95703	1.76546	0.0628806	-0.0153349	-1.33917	-0.305933	-0.457582	0.949489	-0.683763	0.220544	3.02765	1.04337	4.45314	0.370285	0.118554	0.0281956	-0.187092	-2.33534	-0.423139	0.724262	-0.244857	0.0480974	-0.0791879
RPA1525	Q6N9L5	Light-harvesting complex 1 beta chain OS=Rhodopseudomonas palustris (strain ATCC BAA-98 / CGA009) OX=258594 GN=pufB PE=1 SV=1	1.5342	1.11625	0.18656	0.854904	0.493384	3.81561	0.48212	1.29395	0.972173	-0.27042	0.761932	-0.471687	3.14017	0.54827	4.49208	3.07622	4.44776	2.56331	1.86263	0.213789	1.11471	1.03904	-1.27958	0.935292	-0.502992	0.268279	0.0468145	-0.995179
RPA2523	Q6N6U1	Putative lactoylglutathione lyase OS=Rhodopseudomonas palustris (strain ATCC BAA-98 / CGA009) OX=258594 GN=RPA2523 PE=4 SV=1	4.96649	3.71453	0.0506205	3.73454	0.756498	6.62702	1.42029	-0.684717	-0.436145	0.0154899	-0.575972	-0.0759128	-0.810919	-0.280965	2.68399	0.663632	1.54509	5.07494	1.0389	0.208001	3.78163	0.394363	0.1819	0.320817	0.864445	0.222	0.0466159	0.641188
RPA1068	Q6NAW2	Glycine cleavage T protein (Aminomethyl transferase) OS=Rhodopseudomonas palustris (strain ATCC BAA-98 / CGA009) OX=258594 GN=RPA1068 PE=4 SV=1	3.17707	6.01778	1.95788	0.436026	0.296133	2.317	5.07552	-0.621117	-0.898703	-0.232207	0.0619625	0.055633	-0.305132	-0.596667	0.680451	0.163261	2.09822	2.7837	0.155965	0.233048	0.646531	-0.108017	-0.158584	-0.407359	-0.268025	0.0308256	0.0465766	0.260653
RPA3074	Q6N5A7	3-oxoacyl-[acyl-carrier-protein] reductase OS=Rhodopseudomonas palustris (strain ATCC BAA-98 / CGA009) OX=258594 GN=fabG2 PE=3 SV=1	0.155352	2.83577	0.6715	0.279676	0.870651	0.649137	1.07284	-0.0750187	-0.878006	-0.297766	-0.136031	-0.326529	-0.312428	-0.38417	3.26422	1.72352	0.0894595	3.13656	2.12141	0.15715	2.22238	-0.668413	-0.508352	-0.0254719	-0.968505	-0.38685	0.0465202	-1.04136
RPA3473	Q6N467	Putative oxidoreductase OS=Rhodopseudomonas palustris (strain ATCC BAA-98 / CGA009) OX=258594 GN=ucpA PE=4 SV=1	0.483213	1.94037	3.85241	0.00244729	0.456499	0.822466	0.156216	0.386834	1.08104	2.32769	0.0047693	0.337197	0.547063	0.169228	1.28393	2.77091	0.479896	3.27884	1.99524	0.0977679	0.970263	0.580282	1.21027	-0.20606	0.561332	0.370936	0.0447129	0.656672
RPA0939	Q6NB89	Possible thiamine-phosphate pyrophosphorylase OS=Rhodopseudomonas palustris (strain ATCC BAA-98 / CGA009) OX=258594 GN=RPA0939 PE=4 SV=1	0.0593506	2.143	4.34007	1.04442	2.22893	0.651934	0.536618	0.00951509	-0.285787	-0.842172	-0.140061	-0.237072	-0.0829855	-0.0921764	0.791809	1.24006	0.0121051	0.507529	0.493437	0.126751	1.08177	0.193688	0.346887	0.00537356	0.137302	0.175945	0.0437669	0.397782
RPA1274	Q6NAB1	Possible Dps protein family starvation-inducible DNA-binding protein OS=Rhodopseudomonas palustris (strain ATCC BAA-98 / CGA009) OX=258594 GN=RPA1274 PE=3 SV=1	2.24129	0.0694325	0.375542	0.436054	0.258689	3.17188	0.933774	-0.548493	-0.0272197	-0.186478	0.0864961	-0.0891036	-0.448361	-0.25594	0.279837	2.84192	0.175638	4.59913	0.381617	0.148513	2.55123	-0.0539587	1.51111	0.0423784	0.810428	0.124658	0.0407167	0.890489
RPA4381	Q6N1M4	Uncharacterized protein OS=Rhodopseudomonas palustris (strain ATCC BAA-98 / CGA009) OX=258594 GN=RPA4381 PE=4 SV=1	1.00276	2.10753	1.10284	1.85091	0.115905	3.11351	2.06843	-0.342349	0.647693	0.682996	-0.512648	-0.0484985	-1.30188	-0.616949	0.398934	0.867042	0.0957024	3.20116	0.185351	0.100454	2.26468	-0.283238	-0.554839	0.0336191	0.963459	-0.0855184	0.0402874	1.05268
RPA1298	Q6NA87	Putative 3-oxoacyl-acyl carrier protein synthase III OS=Rhodopseudomonas palustris (strain ATCC BAA-98 / CGA009) OX=258594 GN=RPA1298 PE=1 SV=1	0.184446	4.33171	2.85789	0.227397	0.321861	4.91766	1.20359	-0.0850559	0.73976	0.550411	0.06105	0.0702379	0.959753	0.246313	0.0469161	0.78435	1.25802	1.03701	0.23207	0.143094	1.01156	0.0135243	-0.360608	0.202062	0.186343	0.0787915	0.0400414	-0.288614
RPA2648	Q6N6G7	VOC domain-containing protein OS=Rhodopseudomonas palustris (strain ATCC BAA-98 / CGA009) OX=258594 GN=RPA2648 PE=4 SV=1	1.92116	1.28843	3.59167	3.23929	1.53786	1.91286	0.41102	-0.303876	-0.225237	0.881806	-0.575042	0.257511	-0.370213	-0.108859	0.944689	2.54653	1.20878	5.1647	0.412001	0.196065	0.219638	0.141092	-0.544805	0.230634	0.86255	0.0794627	0.0395757	-0.0680082
RPA1552	Q6N9J7	Aerobic magnesium-protoporphyrin IX monomethyl ester [oxidative] cyclase OS=Rhodopseudomonas palustris (strain ATCC BAA-98 / CGA009) OX=258594 GN=acsF PE=3 SV=1	2.36475	3.51249	0.761396	0.667935	5.34094	0.958009	0.910904	0.622285	-0.696727	0.177832	-0.168593	1.08901	-0.171721	0.169533	2.20437	1.28148	3.35512	6.83286	4.49835	0.344414	0.0167567	0.290441	-2.19063	0.254588	1.02575	0.476432	0.0387185	-0.00830061
RPA3607	Q6N3T6	Transcriptional regulator AbrB/SpoVT family OS=Rhodopseudomonas palustris (strain ATCC BAA-98 / CGA009) OX=258594 GN=RPA3607 PE=4 SV=1	1.91578	0.714825	0.0684003	0.886693	0.00977814	5.37917	0.289203	0.605488	0.260388	-0.031586	-0.289207	-0.0030905	1.95037	-0.125776	0.401699	3.18947	0.414098	0.357278	0.466624	0.137806	2.36361	-0.144092	0.744639	0.0691669	0.0987685	0.185089	0.0387081	0.476168
RPA4380	Q6N1M5	Ribonuclease T2 OS=Rhodopseudomonas palustris (strain ATCC BAA-98 / CGA009) OX=258594 GN=RPA4380 PE=3 SV=1	0.633541	2.55556	1.10332	0.948885	1.31624	0.0471393	0.232358	-0.419182	0.581279	0.462998	-0.988115	0.294864	0.0345385	-0.159932	0.0764746	0.379038	0.267235	0.727693	0.15884	0.0393866	1.17594	-0.0605971	0.387354	-0.247193	0.505147	-0.11841	0.038559	0.748011
RPA2737	Q6N681	Lipoprotein SmpA/OmlA domain-containing protein OS=Rhodopseudomonas palustris (strain ATCC BAA-98 / CGA009) OX=258594 GN=RPA2737 PE=4 SV=1	3.0983	1.75918	2.14153	5.07551	1.27189	1.25913	1.3938	-1.42853	0.476656	0.573556	-1.33902	-0.326942	-1.1699	-0.435601	0.0706529	0.769844	0.253742	0.821811	0.696965	0.0548382	1.4438	-0.0552961	0.348331	0.0940007	0.252009	-0.234137	0.0384104	0.56641
RPA3503	Q6N437	Putative D-lactate dehydrogenase, oxidoreductase OS=Rhodopseudomonas palustris (strain ATCC BAA-98 / CGA009) OX=258594 GN=RPA3503 PE=4 SV=1	0.714835	4.57801	0.666903	5.23658	0.843741	0.57632	2.5503	-0.0620753	-0.676013	0.114307	0.459205	-0.0467187	0.0791393	-0.215605	1.04018	3.81024	0.200855	0.645019	0.896588	0.206115	2.00311	-0.0967799	-1.22683	0.0240956	0.0804725	-0.110646	0.0382644	-0.552107
RPA2162	Q6N7U2	Possible serine protease/outer membrane autotransporter OS=Rhodopseudomonas palustris (strain ATCC BAA-98 / CGA009) OX=258594 GN=RPA2162 PE=4 SV=1	0.0914685	4.83709	2.37288	1.70815	0.411156	2.59737	2.37518	-0.0148381	0.88072	0.312312	0.156272	0.0280872	0.171615	0.306126	1.54106	2.92218	1.13912	0.816598	1.01134	0.168495	2.526	0.343104	0.870391	0.136581	0.0875496	0.130997	0.0353838	0.259349
RPA1194	Q6NAJ1	Putative carboxymethylenebutenolidase OS=Rhodopseudomonas palustris (strain ATCC BAA-98 / CGA009) OX=258594 GN=RPA1194 PE=4 SV=1	2.20885	0.853064	1.13412	1.69346	1.33565	1.03942	0.85152	0.323035	-0.203861	0.177884	0.249117	0.203851	-0.262704	0.142834	4.11281	1.48472	2.00785	6.31831	2.94158	0.232752	0.823578	0.641247	-0.447107	0.285539	0.687246	0.513342	0.033591	0.19101
RPA0861	Q6NBG7	Possible CobW protein involved in cobalamin synthesis OS=Rhodopseudomonas palustris (strain ATCC BAA-98 / CGA009) OX=258594 GN=RPA0861 PE=3 SV=1	2.66675	4.44222	4.17715	2.51875	1.30314	2.20065	0.485201	-0.300058	-0.645353	-0.504277	0.290095	-0.152829	-0.250003	-0.09111	1.1979	0.682313	2.94661	2.5789	0.297809	0.206391	3.80256	-0.174994	-0.424346	-0.433625	-0.279104	-0.0455081	0.0334095	-0.45378
RPA2298	Q6N7F9	Uncharacterized protein OS=Rhodopseudomonas palustris (strain ATCC BAA-98 / CGA009) OX=258594 GN=RPA2298 PE=4 SV=1	1.92006	0.0998468	2.28104	1.13494	0.2589	3.36407	0.408207	0.703279	-0.0773771	0.805008	0.474694	-0.167216	1.11719	0.22834	2.46298	1.68167	0.104685	1.83851	2.88049	0.112616	0.928647	-0.947453	-1.88512	0.0587619	-0.447273	-0.942685	0.0332861	-0.386535
RPA0776	Q6NBQ2	Possible gamma-glutamyltranspeptidase OS=Rhodopseudomonas palustris (strain ATCC BAA-98 / CGA009) OX=258594 GN=RPA0776 PE=4 SV=1	8.143	3.29236	0.148914	4.25013	5.24871	5.04643	0.000403653	-1.20417	-0.2759	0.0548533	-0.155107	-0.254839	-0.580054	-5.5275e-05	0.0427835	0.173346	3.51084	5.31181	0.143713	0.383349	2.8028	-0.013376	-0.0603503	0.255314	0.358984	0.0287921	0.0325513	0.383813
RPA4045	Q6N2K5	Possible branched-chain amino acid ABC transport system substrate-binding protein OS=Rhodopseudomonas palustris (strain ATCC BAA-98 / CGA009) OX=258594 GN=RPA4045 PE=4 SV=1	0.270633	5.07592	4.6417	3.02959	0.646248	5.87881	3.32029	-0.0797272	1.06332	0.879363	-0.522196	-0.126969	-1.51301	0.719179	5.7282	2.88783	1.49016	5.28775	2.06604	0.0976572	2.5432	1.63144	1.21042	0.410021	1.28995	0.575642	0.0317053	0.752159
RPA3554	Q6N3Y8	Arsenate reductase OS=Rhodopseudomonas palustris (strain ATCC BAA-98 / CGA009) OX=258594 GN=arsC2 PE=3 SV=1	3.46121	1.78654	0.624602	3.85452	2.12218	0.208138	0.313584	0.414214	0.24704	-0.211602	-0.546296	-0.214668	0.0397565	-0.125825	0.568303	0.353169	1.14048	1.04471	0.192694	0.134237	0.387138	-0.16191	-0.0985214	-0.105908	0.133372	0.0536149	0.0306867	0.0865779
RPA1651	Q6N998	Possible leucine/isoleucine/valine-binding protein OS=Rhodopseudomonas palustris (strain ATCC BAA-98 / CGA009) OX=258594 GN=RPA1651 PE=4 SV=1	3.97788	1.10071	0.0956967	1.08338	1.35908	4.66157	0.410512	-1.06314	-0.308392	0.0476721	-0.274261	-0.33115	-1.03529	0.130203	1.07057	1.03647	1.24969	0.936451	0.112598	0.120647	1.3911	0.180948	-0.388185	0.206256	-0.140149	-0.0255987	0.0301937	-0.512736
RPA0408	Q6NCR1	50S ribosomal subunit assembly factor BipA OS=Rhodopseudomonas palustris (strain ATCC BAA-98 / CGA009) OX=258594 GN=bipA PE=3 SV=1	2.96645	2.70646	2.09854	2.81137	1.17455	0.373816	0.160188	0.845766	-0.75357	-1.04524	0.815702	0.448495	0.152592	0.0925271	3.53986	2.19227	2.84253	4.09363	3.50295	0.0664068	2.36529	-0.647048	-0.75607	-0.486419	-0.777317	-0.724892	0.0287312	-0.834056
RPA1637	Q6N9B2	Uncharacterized protein OS=Rhodopseudomonas palustris (strain ATCC BAA-98 / CGA009) OX=258594 GN=RPA1637 PE=4 SV=1	2.41241	4.29047	1.23522	2.76865	0.656086	3.07643	0.356328	1.03965	2.01534	0.72153	-1.32218	0.348218	1.33677	0.331529	0.100217	3.39974	1.69811	4.29723	0.434382	0.133509	5.66308	0.046993	1.27171	0.193084	-0.61983	0.158685	0.0282761	1.12664
RPA3472	Q6N468	Dihydroxy-acid dehydratase OS=Rhodopseudomonas palustris (strain ATCC BAA-98 / CGA009) OX=258594 GN=ilvD1 PE=3 SV=1	0.170844	0.6254	2.98246	0.429221	1.83241	0.98743	0.38699	0.0748025	0.230402	1.10594	-0.176953	-0.545138	-0.31158	0.213439	0.695492	0.657757	0.220453	1.83644	0.0274104	0.0299599	0.165614	0.425387	-0.419448	0.172638	0.917296	-0.020818	0.0280399	-0.114363
RPA3328	Q6N4K9	Possible transcriptional regulator, XRE family OS=Rhodopseudomonas palustris (strain ATCC BAA-98 / CGA009) OX=258594 GN=RPA3328 PE=4 SV=1	3.06027	4.55603	0.481579	1.41312	0.199933	2.84219	3.129	0.567832	0.638288	-0.0782402	0.320003	-0.0363267	0.381995	0.674883	1.98566	0.0746725	2.65376	4.46163	0.777118	0.0867222	3.68798	-0.765476	0.101314	-0.341002	-1.0446	0.164865	0.0276513	0.575068
RPA4819	Q6N0E4	Uncharacterized protein OS=Rhodopseudomonas palustris (strain ATCC BAA-98 / CGA009) OX=258594 GN=RPA4819 PE=4 SV=1	0.728115	0.542941	0.553963	1.69003	0.931485	3.57674	0.470891	0.387905	-0.331209	-0.396199	0.617892	0.417407	1.23257	-0.223481	0.32686	0.60404	0.243637	1.39404	0.0141479	0.0594543	3.44725	-0.11573	-1.73035	0.0865855	-0.344592	-0.0135345	0.0269181	0.815919
RPA2930	Q6N5P4	YcnI-like domain-containing protein OS=Rhodopseudomonas palustris (strain ATCC BAA-98 / CGA009) OX=258594 GN=RPA2930 PE=4 SV=1	0.116063	0.93969	1.56929	4.65389	1.08849	0.309254	0.553919	-0.0196022	-0.131884	-0.324568	-1.29943	-0.133507	0.0642066	-0.155206	4.37339	0.737958	0.406666	0.25267	0.291569	0.105984	0.214637	-0.666162	-0.534382	-0.0916375	-0.052469	-0.0896556	0.025312	0.103374
RPA2651	Q6N6G4	Endoribonuclease, protein synthesis inhibitor OS=Rhodopseudomonas palustris (strain ATCC BAA-98 / CGA009) OX=258594 GN=RPA2651 PE=4 SV=1	4.71039	3.31015	0.527414	3.84872	2.61205	6.13762	0.985331	0.573548	0.378174	-0.0580095	-0.326925	0.296806	0.926866	-0.220996	5.17924	0.948135	2.26865	6.64353	4.4496	0.114937	5.00564	0.85933	-2.33736	0.39847	1.15133	0.686775	0.0241587	1.19776
RPA0818	Q6NBL0	Probable 3-hydroxyacyl-CoA dehydrogenase OS=Rhodopseudomonas palustris (strain ATCC BAA-98 / CGA009) OX=258594 GN=RPA0818 PE=3 SV=1	4.07634	1.809	1.86997	2.70829	0.948453	5.56557	1.00819	0.68682	0.279531	-0.426227	0.40639	0.166638	1.20321	0.168708	1.61156	1.94205	0.866087	4.56032	0.810348	0.153943	4.36299	0.166415	0.35449	-0.165055	-0.646895	0.108853	0.0241133	-0.756837
RPA4423	Q6N1I2	DUF3775 domain-containing protein OS=Rhodopseudomonas palustris (strain ATCC BAA-98 / CGA009) OX=258594 GN=RPA4423 PE=4 SV=1	3.25853	0.415422	2.433	4.80273	2.49803	1.11702	2.569	-0.505254	-0.0883732	-0.418273	-0.877259	0.315857	0.184164	-0.497572	1.41984	1.81938	0.0930716	1.53025	0.504694	0.0694667	2.67918	-0.443047	0.528087	-0.0300473	0.255644	-0.193897	0.02359	1.0788
RPA4449	Q6N1F7	Pmethyl-accepting chemotaxis receptor/sensory transducer OS=Rhodopseudomonas palustris (strain ATCC BAA-98 / CGA009) OX=258594 GN=RPA4449 PE=3 SV=1	2.18617	0.551751	0.0142677	1.29783	0.364689	1.89325	1.36245	1.40676	0.522847	0.0241522	0.915152	0.362299	1.9887	0.892217	0.478375	1.2165	1.19511	1.02242	1.74975	0.0572875	2.66757	0.170898	0.471628	0.205573	-0.295092	0.331458	0.02234	-0.786014
RPA1484	Q6N9Q4	Phosphoglucomutase OS=Rhodopseudomonas palustris (strain ATCC BAA-98 / CGA009) OX=258594 GN=pgm2 PE=3 SV=1	0.458379	4.92976	1.95782	0.735007	2.58476	1.43405	1.01735	0.0997888	-0.943114	-0.312963	-0.126133	0.361844	0.449985	-0.204202	2.02243	2.55833	0.328933	0.562348	0.133186	0.0897221	1.86579	-0.33975	-0.541563	0.062587	-0.13138	-0.0297589	0.0217975	-1.17185
RPA1696	Q6N954	Pyridoxamine 5'-phosphate oxidase putative domain-containing protein OS=Rhodopseudomonas palustris (strain ATCC BAA-98 / CGA009) OX=258594 GN=RPA1696 PE=4 SV=1	0.106148	0.518228	0.420807	0.0652547	0.141384	0.918583	0.40988	-0.172832	0.451619	-0.618859	0.0668321	0.207733	-0.801336	-0.418213	0.98711	0.481682	0.711476	0.21294	0.0765292	0.0182393	0.267103	-0.892445	-1.39446	-0.861133	-0.268707	-0.125438	0.0217342	-0.246768
RPA4105	Q6N2E5	Putative hlyD family multidrug secretion protein OS=Rhodopseudomonas palustris (strain ATCC BAA-98 / CGA009) OX=258594 GN=rmrA PE=3 SV=1	0.893589	0.253875	0.0922538	0.442518	0.167949	0.180124	0.559409	1.22288	0.528725	0.217073	0.75426	0.40684	0.54495	0.881141	0.222029	0.461225	0.360954	0.112264	1.00167	0.0182073	0.189655	-0.258323	0.560516	0.255498	0.11098	0.584601	0.0216097	0.201191
RPA2317	Q6N7E1	Putative CoA transferase, small subunit B OS=Rhodopseudomonas palustris (strain ATCC BAA-98 / CGA009) OX=258594 GN=gctB PE=4 SV=1	3.2383	1.39634	0.712552	4.61812	5.76223	0.814379	0.974617	-0.517714	-0.147594	0.215598	0.684107	-0.72757	0.0986745	-0.0930995	0.222235	2.44604	0.576324	0.142402	1.55043	0.0724885	0.217632	-0.0609526	-0.783351	0.116518	-0.0504496	-0.329353	0.0211912	-0.0654262
RPA1710	Q6N940	Putative acyl-CoA dehydrogenase OS=Rhodopseudomonas palustris (strain ATCC BAA-98 / CGA009) OX=258594 GN=RPA1710 PE=3 SV=1	0.55362	2.1006	0.657966	2.71788	0.293431	2.2298	3.08099	0.0750555	0.305676	0.182471	0.256421	0.0435991	0.223744	0.386325	2.03049	3.90008	0.142726	0.180638	0.469862	0.11348	1.11995	0.333775	0.58988	0.0235493	0.0253682	0.100488	0.0208313	-0.103772
RPA2724	Q6N693	Serine hydroxymethyltransferase 1 OS=Rhodopseudomonas palustris (strain ATCC BAA-98 / CGA009) OX=258594 GN=glyA1 PE=3 SV=1	5.31688	7.45407	3.37	3.64563	5.48122	3.88912	0.306822	-0.589423	-1.18711	-0.443175	0.445623	-0.696115	-0.550155	0.0538081	5.86029	0.519448	2.72009	1.06809	3.33376	0.105416	1.78678	0.893242	0.317209	0.241848	-0.139676	0.450258	0.0199816	0.74351
RPA3390	P60544	Phosphoribosyl-AMP cyclohydrolase OS=Rhodopseudomonas palustris (strain ATCC BAA-98 / CGA009) OX=258594 GN=hisI PE=3 SV=1	5.83459	0.615053	1.45179	3.74135	3.92757	6.25709	1.64048	-1.59801	-0.19449	-0.364175	-0.860235	-0.913988	-1.9026	-0.506752	0.577777	0.489115	0.459348	1.845	0.634235	0.0422182	3.16691	-0.213769	0.255369	0.169593	0.499643	-0.182837	0.019153	1.23646
RPA0225	Q6ND84	Superoxide dismutase [Cu-Zn] OS=Rhodopseudomonas palustris (strain ATCC BAA-98 / CGA009) OX=258594 GN=sodC PE=3 SV=1	5.59308	8.5898	4.8772	6.05079	4.75176	5.50181	2.72434	1.03196	2.50011	1.57323	-1.27692	0.763817	1.20436	0.593168	4.89964	2.54687	0.974053	4.17913	2.01711	0.0659496	0.490536	-0.747957	-0.433631	-0.147494	-0.565937	0.272603	0.0190093	-0.192086
RPA1997	Q6N8A7	Cysteine--tRNA ligase OS=Rhodopseudomonas palustris (strain ATCC BAA-98 / CGA009) OX=258594 GN=cysS PE=3 SV=1	2.11535	2.51524	0.345588	2.37728	2.3727	2.64526	0.583521	0.242084	-0.327845	0.143372	0.263735	-0.291964	0.298043	-0.0826411	0.171252	3.84635	2.35567	2.60167	0.926118	0.22154	5.40988	0.0162769	-0.546624	-0.266636	-0.183936	-0.111283	0.0188512	-0.704018
RPA1859	Q6N8P4	Peptidoglycan binding-like domain-containing protein OS=Rhodopseudomonas palustris (strain ATCC BAA-98 / CGA009) OX=258594 GN=RPA1859 PE=4 SV=1	5.90018	2.94095	1.62661	3.4886	1.54945	7.37917	2.95545	1.50882	-0.759277	-0.336395	0.871406	0.277871	1.94755	0.725824	0.930632	2.22773	0.36692	0.678563	0.846032	0.0485437	0.324644	0.275364	-1.15747	0.155788	-0.256018	0.371063	0.0169284	-0.147185
RPA2810	Q6N608	7-cyano-7-deazaguanine synthase OS=Rhodopseudomonas palustris (strain ATCC BAA-98 / CGA009) OX=258594 GN=queC PE=3 SV=1	0.0231507	0.166738	1.21508	0.482209	2.46383	1.33292	1.49534	-0.0375246	-0.128662	-0.466538	0.417902	-0.724588	1.17653	-0.585765	0.353544	0.442242	0.0385248	0.403371	0.639621	0.0253984	0.274505	-0.345939	-0.98556	-0.0204362	0.349768	0.769661	0.0164684	0.491648
RPA4179	Q6N271	VOC domain-containing protein OS=Rhodopseudomonas palustris (strain ATCC BAA-98 / CGA009) OX=258594 GN=RPA4179 PE=4 SV=1	0.107232	0.323152	1.29682	0.220058	1.69496	0.160276	1.39262	-0.0252993	0.0977264	0.499831	0.0408331	-0.222395	-0.042186	0.243348	3.21817	1.25211	0.054154	4.03203	3.43012	0.0507945	3.98231	0.665855	-0.674668	-0.0121464	-0.680424	-0.583818	0.0162139	-1.08675
RPA1120	Q6NAR1	Tol-Pal system protein TolB OS=Rhodopseudomonas palustris (strain ATCC BAA-98 / CGA009) OX=258594 GN=tolB PE=3 SV=1	2.82382	1.35539	3.78395	1.61211	3.88176	6.63896	0.125073	-0.426868	0.183448	0.630617	-0.44238	0.500106	-1.18604	0.0577216	0.405814	1.07945	3.01938	1.4264	0.600199	0.127098	2.00745	0.054517	-0.189326	-0.13401	-0.135803	0.0783848	0.0162043	-0.604399
RPA1731	Q6N919	Similar to eukaryotic molybdopterin oxidoreductase OS=Rhodopseudomonas palustris (strain ATCC BAA-98 / CGA009) OX=258594 GN=RPA1731 PE=4 SV=1	0.110794	1.3795	1.18818	1.36779	0.98534	2.5958	0.470908	-0.0963565	0.957562	0.659769	-1.70929	0.542896	-1.92067	0.327178	1.04648	2.28141	0.612421	3.24204	1.19634	0.0156704	3.18616	0.824085	1.67778	0.619552	2.02162	1.21087	0.0147033	2.3331
RPA2686	Q6N6D1	4-hydroxy-tetrahydrodipicolinate synthase OS=Rhodopseudomonas palustris (strain ATCC BAA-98 / CGA009) OX=258594 GN=dapA PE=3 SV=1	4.81429	4.03984	1.3646	2.00448	0.608563	5.07979	1.74793	-0.478847	-0.4272	0.301623	-0.205013	-0.089325	-0.475787	-0.15196	1.64355	2.42102	0.113263	0.54774	1.0617	0.1122	1.79414	-0.147045	-0.464978	0.0144573	-0.0642672	-0.104833	0.0143946	-0.485428
RPA0427	Q6NCP3	Enoyl-[acyl-carrier-protein] reductase [NADH] OS=Rhodopseudomonas palustris (strain ATCC BAA-98 / CGA009) OX=258594 GN=RPA0427 PE=3 SV=1	1.69465	0.565689	0.26868	0.378683	1.46569	1.34288	0.694809	-0.536677	-0.27105	0.138368	-0.250129	-0.432205	-0.656195	-0.285551	0.905456	1.34761	0.0701957	1.36186	0.190863	0.0351432	1.64618	-0.2477	0.67554	-0.0241803	-0.295095	-0.0736337	0.0142389	-0.68958
RPA2954	Q6N5M0	Putative peptidase T (Aminotripeptidase) (Tripeptidase) OS=Rhodopseudomonas palustris (strain ATCC BAA-98 / CGA009) OX=258594 GN=pepT PE=3 SV=1	0.18052	4.95794	2.74851	5.83673	1.26224	1.22344	0.342383	-0.0277828	-0.505675	-0.308458	0.642529	0.127029	0.136702	-0.039727	3.14091	2.52111	0.716161	2.08269	1.52422	0.153712	0.607084	0.23518	-0.249667	-0.0515509	0.167192	0.169589	0.0140443	0.0965901
RPA3196	Q6N4Y7	Uncharacterized protein OS=Rhodopseudomonas palustris (strain ATCC BAA-98 / CGA009) OX=258594 GN=RPA3196 PE=4 SV=1	0.180337	5.26796	0.195162	0.69216	1.93889	1.11215	0.75999	0.0726623	1.38127	0.0875357	-0.307208	0.431121	-0.321577	-0.347544	0.128117	6.21557	0.349484	0.200861	0.40583	0.0273916	1.56432	-0.0593978	2.7053	-0.114204	-0.0951055	0.165215	0.0132807	0.970061
RPA2568	Q6N6P6	O-acetylserine (Thiol) lyase OS=Rhodopseudomonas palustris (strain ATCC BAA-98 / CGA009) OX=258594 GN=RPA2568 PE=4 SV=1	2.75704	2.47749	1.98835	2.68468	3.07002	2.28572	0.334186	-0.393656	-0.43922	-0.185632	0.299098	-0.247478	-0.40274	-0.0784953	0.495225	0.04028	0.312491	0.226014	0.0175367	0.0325023	0.475205	0.184998	-0.032383	-0.0883401	0.0710978	-0.00732778	0.0126215	0.161138
RPA4377	Q6N1M8	Isoleucine--tRNA ligase OS=Rhodopseudomonas palustris (strain ATCC BAA-98 / CGA009) OX=258594 GN=ileS PE=3 SV=1	1.7824	2.15474	3.91789	4.62258	0.949957	1.0926	0.108966	0.187907	-0.403542	-0.560805	0.623913	-0.153181	0.203434	-0.0266837	0.929205	1.86522	2.63266	2.23764	0.58314	0.0356561	3.08411	-0.259204	-0.618391	-0.525917	-0.469317	-0.195143	0.0125991	-0.605725
RPA1177	Q6NAK7	4-oxalocrotonate tautomerase OS=Rhodopseudomonas palustris (strain ATCC BAA-98 / CGA009) OX=258594 GN=RPA1177 PE=4 SV=1	0.683247	0.118506	0.665366	1.12506	1.37232	4.45169	0.598594	0.168268	-0.0431304	0.164979	-0.235566	0.287183	1.1521	0.145239	2.13416	2.54871	4.11739	5.441	6.25285	0.078103	0.327848	0.622521	0.709951	0.571696	0.515104	0.486194	0.0125925	0.1446
RPA0288	Q6ND21	LPS-assembly lipoprotein OS=Rhodopseudomonas palustris (strain ATCC BAA-98 / CGA009) OX=258594 GN=RPA0288 PE=4 SV=1	4.57699	0.819111	1.17018	5.17524	0.532594	6.68903	0.329179	-0.88173	-0.129784	0.157105	-0.748364	-0.12853	-1.62881	0.0645672	0.57618	0.975392	2.73078	1.58359	0.343928	0.0289103	1.20982	0.183438	0.331486	0.594365	-0.394929	-0.121744	0.0118554	0.328993
[truncated: 1,191 more rows]
[truncated: 9 more columns]

## Sheet: Benzoate
Aerobic
	Log10 padj								Log 2 Fold Change
[truncated: 61 more rows]

## Sheet: p-Coumarate
Aerobic
	Log10 padj								Log 2 Fold Change
[truncated: 12 more rows]

## Sheet: Protocatechuate
Aerobic
[truncated: 17 more rows]

## Sheet: Homogentisate
Aerobic
[truncated: 11 more rows]

[truncated: 3 more sheets: Phenylacetate, Meta-Cleavage, Correlations]
